# Supplementary material for: Epigenetic Upregulation of MAGE-A Isoforms Promotes Breast Cancer Cell Aggressiveness
Source: Cancers (Basel). 2021 Jun 25;13(13):3176. doi: 10.3390/cancers13133176 (PMC8268034; doi:10.3390/cancers13133176)
Supplement: Supplementary file 1 [file cancers-13-03176-s001.zip]

Archive with 14 entries (10 files):
- cancers-1194237-supplementary/
- cancers-1194237-supplementary/supplementary figures_062421/
- cancers-1194237-supplementary/supplementary figures_062421/Supplementary figures_final.pdf
- cancers-1194237-supplementary/supplementary figures_062421/SuppleTable1.xlsx
- cancers-1194237-supplementary/supplementary figures_062421/SuppleTable2.xlsx
- cancers-1194237-supplementary/supplementary figures_062421/SuppleTable3.xlsx
- cancers-1194237-supplementary/supplementary figures_062421/SuppleTable4.xlsx
- cancers-1194237-supplementary/__MACOSX/
- cancers-1194237-supplementary/__MACOSX/supplementary figures_062421/
- cancers-1194237-supplementary/__MACOSX/supplementary figures_062421/._Supplementary figures_final.docx
- cancers-1194237-supplementary/__MACOSX/supplementary figures_062421/._SuppleTable1.xlsx
- cancers-1194237-supplementary/__MACOSX/supplementary figures_062421/._SuppleTable2.xlsx
- cancers-1194237-supplementary/__MACOSX/supplementary figures_062421/._SuppleTable3.xlsx
- cancers-1194237-supplementary/__MACOSX/supplementary figures_062421/._SuppleTable4.xlsx
