# Supplementary material for: Epigenetic Upregulation of MAGE-A Isoforms Promotes Breast Cancer Cell Aggressiveness
Source: Cancers (Basel). 2021 Jun 25;13(13):3176. doi: 10.3390/cancers13133176 (PMC8268034; doi:10.3390/cancers13133176)
Supplement: Supplementary file 1 [file cancers-13-03176-s001.zip › cancers-1194237-supplementary/supplementary figures_062421/SuppleTable1.xlsx]

## Sheet: Sheet1
TableS1. expression level of MAGEA family genes in 70 breast cancer cell lines
	BT-20	BT-474	BT-483	BT-549	CAL-120	CAL-148	CAL-85-1	CAL51	CAMA-1	DU4475	EFM-19	EFM-192A	EFM-192B	EFM-192C	EVSA-T	HBL-100	HCC1143	HCC1187	HCC1395	HCC1419	HCC1428	HCC1493	HCC1500	HCC1569	HCC1599	HCC1806	HCC1937	HCC1954	HCC202	HCC2157	HCC2218	HCC2688	HCC2911	HCC38	HCC70	Hs 578T	JIMT-1	KPL-1	KPL-4	MCF 10A	MCF-7	MCF10DCIS.com	MDA-MB-134-VI	MDA-MB-157	MDA-MB-175-VII	MDA-MB-231	MDA-MB-330	MDA-MB-361	MDA-MB-415
MAGEA1	0	0	0.0839055	0	0.0629338	0	1.54583	0	0	16.0199	0.120062	0.0389438	0.145787	0.00664386	0.391367	0	0	0.0677811	0	0	45.1156	0.0328077	0.889079	0.00546186	0	0.0060682	0.00525888	1.35276	0.673572	0.0865786	0.0455897	3.25089	0.0830861	0	0	9.67019	0.0773998	0	47.4001	0	0.0198902	0	0.0562806	0	0	0	0.537174	0.00563428	2.12087
MAGEA10	0	0	0	0	0.058794	0	0.637675	0	0.011625	0.0163967	0.00787115	0	0.0226995	0	0.168749	0.00530659	0	0.0316612	0	0	7.11566	0.0357579	0	0	0	23.5908	0	0	0	0.0202209	0	0.0358989	0	14.6344	0	0.204545	0	0	0.0147239	0	0	0	0	0.901572	0.021335	0	0	0	0.0169347
MAGEA10-MAGEA5	0	0.00874856	0	0.0248477	0.029179	0	0.111696	0	0	0	0.0234384	0	0.0450624	0	0	0.0158017	0	0.0157132	0.0060363	0	1.58136	0.334646	0	0	0	4.82797	0	0.0132043	0	0.0301064	0	0.128278	0.0330194	2.73021	0	0.0338381	0	0	0.131532	0.0228454	0	0	0	0.134233	0.0873543	0	0	0	0.0252137
MAGEA11	0.0225106	0.0387028	0.0137681	0.0219847	0	0.024636	0.0164712	0.00889838	0.0459419	0.0323999	33.8389	0.175733	1.3855	0.0763135	0	0	0	0.0556111	0.0106816	0	0.794825	0.0134586	0.0145889	0.00448119	0	7.04481	0.00431465	0.0116829	0.921055	0.0710335	0.0561062	0.576948	0.0389532	0.0155848	0	1.04788	0.0317514	0.021552	0.0581887	0	0	0	0.0184702	0	0.0316184	0.0372386	0.233718	0.115566	0.133852
MAGEA12	62.057	0.0456406	0.206642	2.08584	0.138386	0	50.0956	0.00953954	0	0.173672	45.4534	0.0171269	0.181659	0.0233749	88.8124	0.00749422	0	0.059618	0	0	119.42	0.115427	6.25604	0	0.0784751	43.2116	0.00925108	0.338167	1.95509	0.399797	0	10.961	0.03132	0	0.0207728	9.94993	29.6652	0	0	0	0.0174948	0	0	1.6916	0.0263641	0.00665363	0.0214764	0.054513	3.63523
MAGEA2	5.6954	0	0.103023	0.051408	0	0	1.80251	0.008323	0	0.0404065	3.16169	0.00747138	0.00932309	0	4.45882	0	0	0	0.00499547	0	4.82923	0	0.231975	0	0	2.63106	0.00807133	0.120202	0.13784	0.0913556	0	0.920045	0	0	0	0.546067	1.17308	0	0	0	0	0	0	0.222175	0.00328599	0.0174154	0.00624587	0	0.0625983
MAGEA2B	0.202986	0	0	0	0	0	0.10609	0	0	0	0.200357	0.00514494	0	0	0.286362	0	0	0	0	0	0.36386	0.00866859	0.0187933	0	0	0.121856	0	0.0300995	0	0.0114381	0	0.0852872	0	0	0	0.0192837	0.0204509	0	0	0	0	0	0	0.0218563	0	0	0	0	0.0287377
MAGEA3	78.154	0.00935243	18.8975	1.68674	0.124772	0	47.8222	0.0215027	0	2.04868	43.2658	0.00482563	4.55234	0.00658606	69.8033	0.0168924	0	0.537531	0	0.0165629	116.288	0.00813057	1.60405	0	0.442219	37.3617	0.0104262	25.2812	17.8279	16.5428	0	28.3064	0	0	0	10.3457	1.18926	0	0	0	0	0.017591	0	24.7637	0.0212236	0.00749884	0.0484091	0.0111705	3.26144
MAGEA4	0.0839457	0.00412368	0	0	0	0.104996	13.5483	0.028443	0	0	22.8634	0	0.191164	0	0.368438	0	0	0	0	0	0.279955	0	0	0.00477459	0	123.216	0	0.0124478	0.0196272	0.00946054	0	0.0100774	0	10.5277	2.25034	0	0	0	0.165329	0	0	0	0	0	0.112295	0	0	0	0.237692
MAGEA5	0	0.00952931	0	0.0270651	0	0	0.0405549	0	0	0	0.0191476	0	0.049084	0	0	0.0172119	0	0	0	0	0.0242603	0.231962	0	0	0	0.0858084	0	0	0	0.0437243	0	0.128082	0.0359661	0.268607	0	0	0	0	0.143271	0.0248842	0	0	0	0	0.0648751	0	0	0	0.0274638
MAGEA6	0.705208	0.00457537	2.22986	0.012995	0.0305204	0	1.3825	0	0	0.10214	1.09095	0.042494	0.0942679	0	12.4098	0	0	0.0328711	0	0	11.2755	0.00795522	0.0172467	0.0158927	0.0173073	3.69032	0	2.8175	0.609757	1.27011	0	0.424887	0	0	0.0229067	1.02642	1.70788	0	0	0	0	0	0	0	0	0.00733712	0	0.0054648	0
MAGEA8	0.00992164	0.112585	0	0.00968985	0	0	0.0290389	0.00784398	0	0.00952024	0.178235	17.3429	0.0790786	0.658294	0.348369	0.0801086	0	0.0735323	0	0.024168	54.9223	0.0355915	0	0.0079004	0.0516216	0.00438873	0	0.0102985	0.0324766	0.0313083	0	0.0750368	0.00858438	0.0412142	0.0341613	0.0791751	0	0	0	0	0	0	0.0976895	0.0149563	0.136262	0	0.129501	21.9718	0.275312
MAGEA9	0.0129745	0	0	0	0	0	0	0	0	0	0.00597633	0.0138119	0	0	0	0	0	0	0	0	0.0454327	0	0	0	0	0.0631301	0	0	0	0.0102354	0	0	0	0	0	0	0	0	0	0	0	0	0	0	0	0	0	0.0106574	0
MAGEA9B	0	0	0	0	0	0.0141447	0	0	0	0	0.0119065	0.00458621	0	0	0	0	0.0156168	0	0	0	0	0	0	0	0	0.0800374	0	0.0134154	0	0	0	0	0	0	0	0	0	0	0.0222725	0	0	0	0.0106046	0.0194827	0.00403413	0	0	0	0
[truncated: 21 more columns]
