# Supplementary material for: Epigenetic Upregulation of MAGE-A Isoforms Promotes Breast Cancer Cell Aggressiveness
Source: Cancers (Basel). 2021 Jun 25;13(13):3176. doi: 10.3390/cancers13133176 (PMC8268034; doi:10.3390/cancers13133176)
Supplement: Supplementary file 1 [file cancers-13-03176-s001.zip › cancers-1194237-supplementary/supplementary figures_062421/SuppleTable2.xlsx]

## Sheet: MDAMD468
TableS2. RNA-seq analysis of gene expression in MAGEA12 knock-down cells
rpkm+0.1, avg>0.1 only
Gene	siCTL_24h_rep1	siCTL_24h_rep2	siCTL_48h_rep1	siCTL_48h_rep2	siCTL_72h_rep1	siCTL_72h_rep2	siMAGEA12_24h_rep1	siMAGEA12_24h_rep2	siMAGEA12_48h_rep1	siMAGEA12_48h_rep2	siMAGEA12_72h_rep1	siCTL_72h_rep2	siCTL_24h_avg	siCTL_48h_avg	siCTL_72h_avg	siMAGEA12_24h_avg	siMAGEA12_48h_avg	siMAGEA12_72h_avg	log2fc_24h	log2fc_48h	log2fc_72h
HSPE1	0.1	0.1	0.1	0.1	138.96	144.06	0.1	0.1	0.1	0.1	0.2	0.2	0.1	0.1	141.51	0.1	0.1	0.2	0	0	-9.46669
AK4	43.1721	48.1947	42.9296	39.0169	0.2	34.95	38.7647	45.0294	44.2648	37.7622	0.2	0.2	45.6834	40.9733	17.575	41.8971	41.0135	0.2	-0.124821	0.00141653	-6.45738
TEN1	0.1	0.1	0.1	0.1	13.03	15.88	0.1	0.1	0.1	0.1	0.2	0.2	0.1	0.1	14.455	0.1	0.1	0.2	0	0	-6.17542
PSMC3IP	11.2383	14.0604	10.6777	10.6168	7.36	8.23	8.0972	13.1833	5.79384	0.1	0.2	0.2	12.6493	10.6472	7.795	10.6402	2.94692	0.2	-0.249531	-1.8532	-5.28448
ATG4D	0.1	0.1	0.1	0.1	0.2	14.59	0.1	0.1	0.1	0.1	0.2	0.2	0.1	0.1	7.395	0.1	0.1	0.2	0	0	-5.20848
BIVM	0.1	0.1	0.1	5.04017	5.36	5.12	0.1	0.1	0.1	0.1	0.2	0.2	0.1	2.57008	5.24	0.1	0.1	0.2	0	-4.68374	-4.71149
KTI12	4.04996	3.94698	0.1	3.85291	5.17	3.89	4.83659	0.1	4.84802	0.1	0.2	0.2	3.99847	1.97646	4.53	2.46829	2.47401	0.2	-0.695933	0.323936	-4.50144
ASB3	9.00441	6.85709	7.62466	0.1	6.63	0.2	5.74337	6.30516	9.88551	5.4709	0.2	0.2	7.93075	3.86233	3.415	6.02426	7.67821	0.2	-0.396672	0.991298	-4.09381
MAGEA12	48.0424	52.3976	47.6104	49.7548	49.16	54.94	6.17424	4.5142	4.12679	2.74413	4.69	2.88	50.22	48.6826	52.05	5.34422	3.43546	3.785	-3.23221	-3.82483	-3.78153
MAGEA3	98.4595	105.589	97.4702	106.244	96.37	112.66	16.6332	13.7471	10.4134	7.63214	12.05	7.37	102.024	101.857	104.515	15.1902	9.02277	9.71	-2.7477	-3.49683	-3.42809
CP	0.1	0.1	1.902	6.83522	1.66	2.64	0.1	0.1	0.1	4.07067	0.2	0.2	0.1	4.36861	2.15	0.1	2.08533	0.2	0	-1.0669	-3.42626
GGCX	0.1	0.1	4.03272	0.1	3.76	0.2	0.1	0.1	3.95731	0.1	0.2	0.2	0.1	2.06636	1.98	0.1	2.02866	0.2	0	-0.0265681	-3.30743
MAGEA6	123.132	123.337	120.967	123.609	116.98	138.89	22.6583	16.6507	15.7891	9.49778	16.38	9.73	123.234	122.288	127.935	19.6545	12.6434	13.055	-2.64847	-3.27382	-3.29274
NXPE3	1.47871	1.37607	2.16018	1.54167	2.16	1.74	0.1	1.12239	0.1	0.1	0.2	0.2	1.42739	1.85093	1.95	0.611195	0.1	0.2	-1.22367	-4.21017	-3.2854
NPIPA2	3.23871	2.81898	3.83227	1.6364	1.7	0.55	4.46601	1.86062	3.62912	3.24979	0.2	0.2	3.02885	2.73434	1.125	3.16331	3.43945	0.2	0.0626695	0.33099	-2.49185
NPIPA2	3.2786	2.7095	3.77428	1.64366	1.7	0.55	4.44845	1.90105	3.60066	3.24979	0.2	0.2	2.99405	2.70897	1.125	3.17475	3.42523	0.2	0.0845447	0.338454	-2.49185
NPIPA2	3.23871	2.81898	3.83227	1.6364	1.72	0.2	4.46601	1.86062	3.62912	3.24979	0.2	0.2	3.02885	2.73434	0.96	3.16331	3.43945	0.2	0.0626695	0.33099	-2.26303
NPIPA2	3.2786	2.7095	3.77428	1.64366	1.72	0.2	4.44845	1.90105	3.60066	3.24979	0.2	0.2	2.99405	2.70897	0.96	3.17475	3.42523	0.2	0.0845447	0.338454	-2.26303
SOCS3	1.76053	1.79829	2.91671	2.54782	3.34	5.17	1.53048	1.59528	0.87296	1.4334	1.05	0.82	1.77941	2.73226	4.255	1.56288	1.15318	0.935	-0.187192	-1.24448	-2.18612
SERPINB3	1.95407	3.58946	0.685704	1.88002	0.37	1.75	1.16401	2.21517	0.243728	0.611623	0.2	0.3	2.77177	1.28286	1.06	1.68959	0.427675	0.25	-0.714132	-1.58478	-2.08406
SCD	67.5632	82.7746	63.9657	104.371	104.02	102.01	19.5718	23.605	18.5135	28.6644	33.21	19.89	75.1689	84.1684	103.015	21.5884	23.589	26.55	-1.79988	-1.83517	-1.95607
IL22RA2	8.68168	9.34813	21.4148	16.1724	29.12	38.2	7.29054	7.6836	10.5442	8.30556	8.02	10.63	9.0149	18.7936	33.66	7.48707	9.42488	9.325	-0.267911	-0.995695	-1.85186
HEG1	1.65583	1.58833	3.953	6.58927	5.35	5.93	1.09538	1.50905	1.31865	4.26445	1.63	1.52	1.62208	5.27114	5.64	1.30222	2.79155	1.575	-0.316875	-0.917047	-1.84034
ALPPL2	5.75088	5.00039	5.8462	5.10311	4.16	5.93	3.30556	3.15102	2.81328	1.59265	1.63	1.33	5.37563	5.47466	5.045	3.22829	2.20297	1.48	-0.735665	-1.31332	-1.76926
ANP32E	81.0195	80.6142	81.8172	71.8246	69.19	77.84	40.6264	40.9635	30.8152	22.4732	22.87	20.4	80.8168	76.8209	73.515	40.795	26.6442	21.635	-0.986266	-1.52768	-1.76467
CCND1	71.0091	66.6395	110.194	137.191	112.17	114.12	52.5659	41.9064	38.2778	55.6273	39.55	27.92	68.8243	123.692	113.145	47.2361	46.9526	33.735	-0.543027	-1.39748	-1.74585
DAZAP2	43.9286	48.0185	61.8768	59.2809	59.75	62.15	35.8249	35.4188	24.4531	25.1772	20.01	16.54	45.9736	60.5789	60.95	35.6219	24.8152	18.275	-0.368042	-1.28759	-1.73775
SCML2	3.78419	3.9218	5.08225	4.54684	4.53	6.4	2.23905	2.26958	2.2861	2.34622	1.68	1.66	3.85299	4.81454	5.465	2.25432	2.31616	1.67	-0.773291	-1.05566	-1.71037
MYCN	1.06641	0.9429	1.90386	0.942044	2.92	2.32	0.444999	0.46462	0.612232	0.348687	1.06	0.55	1.00466	1.42295	2.62	0.45481	0.480459	0.805	-1.14337	-1.5664	-1.70251
B4GALT5	18.5491	19.6261	26.8169	18.061	32.49	30.64	10.6725	10.013	9.70129	7.58998	10.85	8.56	19.0876	22.4389	31.565	10.3428	8.64564	9.705	-0.884012	-1.37596	-1.70153
PHKG2	1.75211	1.87655	1.96014	3.94992	2.51	4.7	0.1	0.1	2.30237	1.78355	2.11	0.2	1.81433	2.95503	3.605	0.1	2.04296	1.155	-4.18136	-0.532512	-1.64211
FA2H	3.01973	3.45478	5.20849	3.36598	6.52	6.62	0.727023	1.65262	1.38747	1.33016	2.33	1.93	3.23726	4.28723	6.57	1.18982	1.35881	2.13	-1.44403	-1.6577	-1.62504
GNG10	8.76922	10.0947	11.0957	12.8155	10.42	12.64	5.52617	6.46302	3.72309	5.42342	4.16	3.35	9.43194	11.9556	11.53	5.99459	4.57325	3.755	-0.653892	-1.38639	-1.61851
ALPP	14.2535	14.6346	16.4427	12.1089	12.11	16.71	8.09044	8.47938	8.90315	5.06923	4.74	4.69	14.444	14.2758	14.41	8.28491	6.98619	4.715	-0.801917	-1.03099	-1.61174
C1orf131	16.6179	13.7433	15.7936	18.1376	15.54	16.12	13.9571	14.7116	10.9455	11.4588	10.21	0.2	15.1806	16.9656	15.83	14.3344	11.2021	5.205	-0.0827523	-0.598837	-1.60469
PLEKHA3	10.6334	11.9403	13.0067	14.1901	14.1	14.23	6.33584	7.68178	3.85745	5.49744	4.84	4.55	11.2868	13.5984	14.165	7.00881	4.67744	4.695	-0.687401	-1.53964	-1.59313
DEFB1	13.0013	9.89602	24.3587	13.0966	23.69	16.59	8.08453	6.01432	11.2709	7.32043	6.59	6.93	11.4487	18.7277	20.14	7.04943	9.29566	6.76	-0.699601	-1.01054	-1.57497
LUZP6	41.0512	47.5022	42.1532	41.3624	45.66	42.9	23.7716	24.4031	12.2299	10.1482	18.46	11.34	44.2767	41.7578	44.28	24.0874	11.189	14.9	-0.878272	-1.89996	-1.57134
FAM57A	3.59156	3.91099	4.62278	3.75393	6.3	6.28	3.16417	3.6612	2.21966	2.315	2.39	1.9	3.75128	4.18835	6.29	3.41268	2.26733	2.145	-0.136474	-0.885389	-1.55208
SNX24	24.2313	23.2906	23.6443	21.506	25.2	27.03	14.8136	13.2114	9.41436	11.1289	9.82	8.1	23.761	22.5752	26.115	14.0125	10.2716	8.96	-0.761878	-1.13607	-1.54331
ACAT2	64.9975	68.2959	61.9448	66.4521	58.96	56.83	43.8158	48.3654	46.7022	43.1647	40.07	0.2	66.6467	64.1984	57.895	46.0906	44.9335	20.135	-0.532061	-0.514749	-1.52373
ANKRD33B	1.79663	1.26914	1.97234	3.40996	2.94	2.21	1.44211	1.20538	0.709868	2.05383	0.96	0.84	1.53289	2.69115	2.575	1.32375	1.38185	0.9	-0.211624	-0.961623	-1.51658
NCBP2	50.3335	50.9181	54.3603	53.6578	54.11	58.32	28.7488	27.738	19.7555	20.9276	20.71	19.15	50.6258	54.0091	56.215	28.2434	20.3416	19.93	-0.841959	-1.40877	-1.49601
SLC1A3	94.9761	88.5492	144.904	114.099	169.58	178.83	73.6073	80.5588	77.1798	67.3883	57.66	66.95	91.7626	129.501	174.205	77.083	72.2841	62.305	-0.251493	-0.84122	-1.48337
DMTN	2.31415	2.24461	2.99368	2.84698	3.11	3.84	1.18749	1.08518	1.34053	0.764688	1.41	1.09	2.27938	2.92033	3.475	1.13633	1.05261	1.25	-1.00426	-1.47216	-1.47508
MXRA7	1.63274	1.58086	2.42233	1.89429	2.54	3.15	1.14338	1.27562	1.44972	1.41839	0.77	1.32	1.6068	2.15831	2.845	1.2095	1.43406	1.045	-0.40978	-0.589802	-1.44493
MAGEA2B	0.1	4.11133	0.1	0.1	8.73	11.34	0.1	0.1	0.1	0.1	7.2	0.2	2.10566	0.1	10.035	0.1	0.1	3.7	-4.3962	0	-1.43944
MAGEA2B	0.1	0.1	0.1	0.1	8.73	11.34	0.1	0.1	0.1	0.1	7.2	0.2	0.1	0.1	10.035	0.1	0.1	3.7	0	0	-1.43944
ARID5A	1.41569	1.56002	2.717	1.87501	5.85	3.88	1.58923	1.77201	1.61092	0.786074	2.45	1.14	1.48786	2.29601	4.865	1.68062	1.1985	1.795	0.17576	-0.937899	-1.43846
LYN	4.91524	4.8513	5.64739	5.14965	4.96	6.08	3.9517	3.67456	2.2086	2.95086	1.84	2.24	4.88327	5.39852	5.52	3.81313	2.57973	2.04	-0.356872	-1.06534	-1.4361
C12orf75	2.63754	2.20091	2.21582	1.20796	3.33	2.77	2.102	1.76843	1.13842	1.13962	1.09	1.19	2.41922	1.71189	3.05	1.93521	1.13902	1.14	-0.322051	-0.587797	-1.41978
SGPP2	3.00136	1.83095	4.88481	4.5883	7.88	5.5	2.53026	1.28536	3.05435	2.52687	3.49	1.52	2.41615	4.73655	6.69	1.90781	2.79061	2.505	-0.340796	-0.763258	-1.4172
HES2	3.35271	3.32445	4.99658	3.92354	7.26	6.79	3.03054	3.17391	2.81309	2.59699	3	2.27	3.33858	4.46006	7.025	3.10223	2.70504	2.635	-0.105931	-0.721413	-1.4147
CD83	3.8171	4.467	5.76958	8.41187	6.44	4.96	2.22216	2.14265	2.25005	3.31444	2.49	1.84	4.14205	7.09072	5.7	2.18241	2.78225	2.165	-0.924426	-1.34968	-1.39659
MAGEA2B	0.1	4.11133	0.1	0.1	10.36	10.8	0.1	0.1	0.1	0.1	7.87	0.2	2.10566	0.1	10.58	0.1	0.1	4.035	-4.3962	0	-1.3907
MAGEA2B	0.1	0.1	0.1	0.1	10.36	10.8	0.1	0.1	0.1	0.1	7.87	0.2	0.1	0.1	10.58	0.1	0.1	4.035	0	0	-1.3907
WDR82	18.4791	19.0497	20.1331	16.4057	22.65	23.61	14.3426	13.7028	8.32404	8.73168	9.25	8.65	18.7644	18.2694	23.13	14.0227	8.52786	8.95	-0.420234	-1.09917	-1.36981
PIK3R3	41.4868	44.8457	48.0498	32.1797	63.62	71.12	31.1897	33.5262	21.1018	15.4692	28.94	23.47	43.1663	40.1148	67.37	32.358	18.2855	26.205	-0.415784	-1.13343	-1.36226
PKMYT1	3.21187	2.65951	2.90058	2.59274	3.44	3.64	3.65016	2.73854	3.48415	2.18435	0.2	2.57	2.93569	2.74666	3.54	3.19435	2.83425	1.385	0.121823	0.0452887	-1.35386
CTSS	1.60037	1.44038	2.10404	2.63672	3.17	3.34	1.48	1.09155	1.0932	1.12974	1.21	1.34	1.52038	2.37038	3.255	1.28577	1.11147	1.275	-0.24179	-1.09265	-1.35216
SMIM20	12.9676	13.6786	9.40659	10.6784	8.6	11.54	5.16108	6.14287	2.43039	3.08634	4.57	3.45	13.3231	10.0425	10.07	5.65197	2.75837	4.01	-1.2371	-1.86423	-1.32839
CLDN1	14.1005	17.1584	24.8705	61.3206	37.89	44.13	9.85132	11.732	14.8183	37.55	18.38	14.47	15.6295	43.0956	41.01	10.7917	26.1842	16.425	-0.53435	-0.718845	-1.32008
WNT4	1.04128	1.37805	1.75766	2.7753	2.7	3.81	0.928066	0.941117	0.994914	2.27199	1.53	1.09	1.20967	2.26648	3.255	0.934592	1.63345	1.31	-0.372202	-0.472529	-1.31309
KTN1	183.518	181.349	182.822	200.762	171.88	172.55	103.473	107.875	74.3822	74.0151	78.4	60.67	182.433	191.792	172.215	105.674	74.1986	69.535	-0.78775	-1.37008	-1.3084
VPS4B	21.9978	20.8536	23.7329	20.3202	23.91	24.44	13.9124	12.0035	8.11713	7.9269	10.91	8.62	21.4257	22.0266	24.175	12.958	8.02201	9.765	-0.725505	-1.45721	-1.30782
KMT2A	14.3246	16.9262	15.1908	13.3745	16.33	16.92	14.5976	16.0204	12.7974	14.4295	13.33	0.2	15.6254	14.2827	16.625	15.309	13.6135	6.765	-0.0295131	-0.069231	-1.29719
GPR137B	3.04364	4.04163	6.02984	5.78005	6.08	7.43	2.12294	2.43655	2.35445	3.55808	3.25	2.25	3.54263	5.90494	6.755	2.27975	2.95627	2.75	-0.63595	-0.998148	-1.29652
ACP5	0.763203	1.00438	1.4911	0.934637	1.9	2.31	1.05228	0.564493	0.634315	0.456741	0.81	0.91	0.883791	1.21287	2.105	0.808385	0.545528	0.86	-0.128664	-1.1527	-1.29141
MMP7	3.69613	5.32709	1.18525	4.79055	1.54	3.19	2.83	2.2981	1.49302	2.9002	0.76	1.18	4.51161	2.9879	2.365	2.56405	2.19661	0.97	-0.815218	-0.443853	-1.28578
PLXND1	1.10171	1.31639	2.21649	2.23056	4.31	4.51	1.0183	1.00646	1.17763	1.1203	2.41	1.25	1.20905	2.22353	4.41	1.01238	1.14897	1.83	-0.256123	-0.952514	-1.26894
GNE	34.1425	50.47	40.7003	28.2706	47.68	62.12	26.7159	36.8022	21.393	14.8541	21.8	23.82	42.3062	34.4855	54.9	31.7591	18.1236	22.81	-0.413703	-0.928122	-1.26714
SCD5	24.5332	20.7103	30.5811	30.038	35.91	32.38	23.331	21.0007	13.1638	19.1818	16.41	12.17	22.6217	30.3096	34.145	22.1659	16.1728	14.29	-0.0293719	-0.906203	-1.25667
FAM213B	1.48555	2.07228	2.66171	1.7824	3.59	3.97	1.68571	1.8143	2.02473	1.09559	1.78	1.39	1.77892	2.22206	3.78	1.75001	1.56016	1.585	-0.0236385	-0.5102	-1.2539
SIGIRR	2.48903	2.75054	2.88267	4.53067	5.53	4.83	1.84986	2.38967	2.77887	2.79212	2.6	1.75	2.61979	3.70667	5.18	2.11977	2.7855	2.175	-0.305544	-0.41219	-1.25194
FOXQ1	8.31254	7.79693	16.2818	10.3991	10.34	9.37	7.61365	6.11061	7.08026	6.90766	4.23	4.08	8.05474	13.3405	9.855	6.86213	6.99396	4.155	-0.231181	-0.931626	-1.24601
IDI1	69.2302	82.1152	68.4786	83.9198	83.43	78.76	41.0137	45.3791	35.8667	39.8624	41.15	27.46	75.6727	76.1992	81.095	43.1964	37.8646	34.305	-0.808862	-1.00893	-1.24119
SYTL4	6.39883	5.97429	9.84896	7.23917	7.57	7.06	4.3288	3.09836	3.3789	4.19156	2.59	3.63	6.18656	8.54406	7.315	3.71358	3.78523	3.11	-0.736327	-1.17454	-1.23394
ZNF687	2.44303	3.61704	4.09218	2.64347	3.15	5.16	3.99794	0.1	3.50234	2.77898	3.34	0.2	3.03004	3.36782	4.155	2.04897	3.14066	1.77	-0.564436	-0.100749	-1.2311
ANKRD46	7.1736	7.40904	10.59	10.378	7.85	13.3	5.35166	5.54791	4.51897	5.96189	4.52	4.58	7.29132	10.484	10.575	5.44979	5.24043	4.55	-0.419981	-1.00043	-1.21672
PSG9	1.49758	1.2993	2.79929	4.73139	1.56	2.92	1.09879	0.838194	1.52291	1.6038	0.82	1.11	1.39844	3.76534	2.24	0.96849	1.56336	0.965	-0.53001	-1.26813	-1.2149
PRELID2	1.93137	1.82961	3.23967	2.67436	3.79	4.15	1.52079	1.82228	1.72201	1.63295	1.76	1.67	1.88049	2.95702	3.97	1.67153	1.67748	1.715	-0.169935	-0.817846	-1.21093
HOXC13	3.63685	4.51644	4.37069	4.3093	4.78	4.55	3.19473	3.63327	1.57751	2.70525	2.12	1.92	4.07664	4.34	4.665	3.414	2.14138	2.02	-0.255919	-1.01915	-1.20752
EXT2	28.574	31.1207	36.785	30.5134	35.03	41.01	24.2701	27.7426	18.7182	15.1849	17.8	15.31	29.8474	33.6492	38.02	26.0064	16.9516	16.555	-0.198739	-0.989155	-1.19949
IPMK	9.11324	8.71573	12.1638	9.04599	12.63	13.16	7.0992	7.26382	5.44329	5.41303	6.37	4.89	8.91448	10.6049	12.895	7.18151	5.42816	5.63	-0.311864	-0.966195	-1.1956
FYTTD1	19.2958	21.2244	20.4765	23.8791	23.18	23.12	13.0937	15.6102	9.88232	11.1852	11.92	8.47	20.2601	22.1778	23.15	14.3519	10.5338	10.195	-0.497395	-1.0741	-1.18315
VAMP3	33.6531	33.5405	39.181	37.5989	33.26	39.71	21.3727	23.116	16.0618	17.7888	17.67	14.47	33.5968	38.3899	36.485	22.2444	16.9253	16.07	-0.594885	-1.18155	-1.18293
GNRH1	1.58267	2.01654	2.0719	2.04358	2.66	3.22	1.38957	1.09516	1.95815	2.00163	1.17	1.42	1.79961	2.05774	2.94	1.24237	1.97989	1.295	-0.53459	-0.0556404	-1.18286
STAM	7.24036	7.63623	7.05065	7.245	6.6	7.13	4.66019	5.23449	3.12012	3.18653	3.39	2.68	7.4383	7.14782	6.865	4.94734	3.15333	3.035	-0.588319	-1.18063	-1.17756
TIGD1	4.94835	3.48225	3.65543	3.10369	4.68	3.23	6.1346	4.90599	4.55578	3.76028	3.3	0.2	4.2153	3.37956	3.955	5.52029	4.15803	1.75	0.38911	0.299065	-1.17632
PPP3CC	3.63799	4.10739	4.00399	4.20433	3.84	4.82	2.47049	1.84978	2.33358	2.47122	2.3	1.54	3.87269	4.10416	4.33	2.16014	2.4024	1.92	-0.842215	-0.772611	-1.17326
LSM11	2.99388	3.39014	4.07718	3.1553	2.93	4.28	2.47177	2.68377	1.77479	1.69328	1.62	1.6	3.19201	3.61624	3.605	2.57777	1.73403	1.61	-0.308342	-1.06036	-1.16294
LIN7B	0.855698	1.14564	2.05797	0.927307	2.45	1.96	0.269423	1.31517	0.923708	1.56606	0.51	1.46	1.00067	1.49264	2.205	0.792297	1.24488	0.985	-0.336853	-0.261853	-1.16258
BICC1	5.07078	4.65717	6.18452	5.23598	5.43	5.5	5.51163	4.73125	3.02906	3.31948	2.7	2.21	4.86397	5.71025	5.465	5.12144	3.17427	2.455	0.0744137	-0.847129	-1.1545
CCT8	261.677	262.7	253.294	232.14	224.44	243.46	164.026	163.686	120.593	101.679	105.2	105.44	262.189	242.717	233.95	163.856	111.136	105.32	-0.678176	-1.12695	-1.15142
BAD	7.84614	7.22688	9.53732	6.9104	14.03	16.47	7.63596	9.49321	4.43412	5.27559	7.51	6.24	7.53651	8.22386	15.25	8.56458	4.85485	6.875	0.184487	-0.760387	-1.14938
C1orf52	9.10677	9.183	9.79606	10.4352	10.69	10.27	5.71852	6.08054	5.06504	5.89059	4.73	4.76	9.14488	10.1156	10.48	5.89953	5.47781	4.745	-0.632365	-0.884914	-1.14316
ARPC5	66.6007	72.3828	82.2172	82.5548	80.15	83.78	53.0766	54.7004	41.3647	46.6834	39.05	35.19	69.4917	82.386	81.965	53.8885	44.0241	37.12	-0.366864	-0.904107	-1.14281
PLEKHA1	13.8787	14.809	14.9455	17.5892	13	15.15	7.38625	7.92069	5.44947	8.25771	7.02	5.73	14.3438	16.2674	14.075	7.65347	6.85359	6.375	-0.906246	-1.24705	-1.14264
KIF18B	3.61875	4.02816	5.09695	3.04283	4.53	6.13	2.70991	2.31649	2.19067	1.91874	2.09	2.74	3.82346	4.06989	5.33	2.5132	2.05471	2.415	-0.605351	-0.986059	-1.14211
C2orf48	2.33076	2.80398	3.53588	2.28345	4.34	4.65	2.0163	2.28236	2.76256	1.90078	2.28	1.8	2.56737	2.90967	4.495	2.14933	2.33167	2.04	-0.256404	-0.319489	-1.13975
MR1	3.41857	3.59947	3.73425	3.80367	5.55	5.86	3.44137	3.15777	2.58764	2.45924	2.93	2.27	3.50902	3.76896	5.705	3.29957	2.52344	2.6	-0.0887901	-0.578775	-1.13372
AK6	45.7133	41.9125	37.4455	40.3549	35.54	39.22	30.9938	29.5287	24.2334	21.8387	16.13	18.06	43.8129	38.9002	37.38	30.2613	23.0361	17.095	-0.533884	-0.755884	-1.12869
TNRC6A	12.6579	14.5872	18.6799	16.3985	14.57	19.54	9.15863	10.1795	7.35108	9.85747	7.25	8.57	13.6226	17.5392	17.055	9.66906	8.60427	7.91	-0.494548	-1.02746	-1.10845
IL6ST	18.7186	17.8118	26.6947	22.8626	28.24	27.31	16.8162	16.5353	13.3436	15.0235	13.06	12.81	18.2652	24.7786	27.775	16.6758	14.1836	12.935	-0.131346	-0.804879	-1.10251
PI3	23.4584	23.6357	40.3062	33.8648	68.19	51.43	14.8213	15.1267	24.8201	20.7094	36.39	19.34	23.547	37.0855	59.81	14.974	22.7647	27.865	-0.653087	-0.704054	-1.10193
OLFM4	5.898	4.27201	12.2495	11.7683	42.4	31.81	4.58244	3.04485	12.9408	10.0217	19.13	15.58	5.085	12.0089	37.105	3.81365	11.4813	17.355	-0.415079	-0.0648237	-1.09626
SOX7	0.940334	1.26591	1.07311	0.837765	1.76	1.96	1.1878	1.1676	1.15314	0.78002	0.98	0.76	1.10312	0.955436	1.86	1.1777	0.96658	0.87	0.0943797	0.0167307	-1.09622
ABCB10	5.92063	7.06478	7.25869	8.128	7.13	7.76	4.21852	3.66994	3.37642	4.10501	3.97	3.03	6.4927	7.69334	7.445	3.94423	3.74071	3.5	-0.719076	-1.0403	-1.08892
SCN1B	0.7771	0.561664	1.02625	1.19559	2.06	2.78	0.847871	0.506479	0.766735	1.00619	1.16	1.12	0.669382	1.11092	2.42	0.677175	0.886461	1.14	0.016699	-0.325625	-1.08597
FNIP2	3.42396	3.82226	3.76708	3.72771	3.29	4.07	2.01269	2.34515	1.42117	1.92838	1.83	1.64	3.62311	3.7474	3.68	2.17892	1.67477	1.735	-0.733615	-1.16192	-1.08477
RRAGD	3.38114	3.42324	4.41916	4.27686	4.14	4.61	2.45961	2.87902	2.45887	2.24457	1.95	2.18	3.40219	4.34801	4.375	2.66932	2.35172	2.065	-0.349994	-0.886639	-1.08314
LMO2	2.04587	1.75106	0.983351	1.95023	1.53	1.9	2.64086	2.52283	1.45481	1.66254	1.01	0.61	1.89846	1.46679	1.715	2.58184	1.55868	0.81	0.443569	0.0876573	-1.08221
NRBF2	16.6251	13.7671	12.6979	11.879	13.09	15.67	13.0505	12.772	5.15156	6.73734	6.8	6.85	15.1961	12.2884	14.38	12.9112	5.94445	6.825	-0.235072	-1.04769	-1.07516
FAM49B	20.188	21.7024	21.4306	22.6162	23.01	22.41	16.2603	17.2388	12.8648	14.0664	10.77	10.91	20.9452	22.0234	22.71	16.7495	13.4656	10.84	-0.322497	-0.709759	-1.06696
MCAM	0.868198	0.741627	2.25778	1.09085	3.23	2.15	0.90175	0.718733	1.32749	0.536945	1.03	1.54	0.804912	1.67432	2.69	0.810241	0.932218	1.285	0.00952002	-0.844834	-1.06584
PABPN1	4.89717	0.1	4.24713	0.1	5.48	4.83	4.72186	5.42809	4.98047	0.1	0.2	4.73	2.49858	2.17356	5.155	5.07498	2.54023	2.465	1.02229	0.224899	-1.06438
SKAP2	19.8185	20.4033	22.1424	21.0373	21.34	19.89	12.221	11.1464	9.9037	10.1003	11.29	8.43	20.1109	21.5899	20.615	11.6837	10.002	9.86	-0.78348	-1.11006	-1.06403
FAM46C	1.66757	2.43803	2.54619	3.40129	3.46	4.27	1.39601	1.6096	1.43699	1.67345	1.99	1.72	2.0528	2.97374	3.865	1.50281	1.55522	1.855	-0.449935	-0.93516	-1.05905
PHF6	37.6803	34.1838	39.8305	32.5057	35.96	32.02	18.5505	15.1905	9.79295	9.28463	19.62	13.08	35.9321	36.1681	33.99	16.8705	9.53879	16.35	-1.09077	-1.92284	-1.05582
HOXA10	2.20904	2.3289	2.98509	2.22325	2.29	2.99	1.82371	2.08356	1.64812	1.63185	1.11	1.43	2.26897	2.60417	2.64	1.95364	1.63999	1.27	-0.215877	-0.667141	-1.05571
INIP	7.13736	8.53335	8.07268	7.18131	6.84	6.71	3.24788	3.84867	2.5366	2.6102	3.38	3.14	7.83535	7.62699	6.775	3.54828	2.5734	3.26	-1.14288	-1.56744	-1.05535
MXD1	8.18843	9.40687	11.3903	10.2222	12.2	11.03	6.31007	7.18702	4.98067	4.97052	5.6	5.58	8.79765	10.8062	11.615	6.74855	4.9756	5.59	-0.382542	-1.11892	-1.05507
CDKN1A	5.54175	3.94874	7.65377	13.2785	14.83	14.31	6.45964	6.92485	6.16649	8.90721	8.18	5.86	4.74524	10.4661	14.57	6.69224	7.53685	7.02	0.496008	-0.473695	-1.05346
PDSS1	0.1	4.78968	4.95586	4.89687	6.05	7.24	6.09484	0.1	4.87901	0.1	0.2	6.22	2.44484	4.92636	6.645	3.09742	2.4895	3.21	0.341327	-0.984665	-1.0497
ST20-MTHFS	1.9658	2.04962	2.46395	2.08404	2.48	3.29	1.63255	2.75759	0.1	2.25362	2.59	0.2	2.00771	2.274	2.885	2.19507	1.17681	1.395	0.128716	-0.950348	-1.04831
SGTB	4.20718	4.2019	4.30499	5.11077	4.51	4.37	3.69001	3.76341	2.25506	3.47899	1.8	2.5	4.20454	4.70788	4.44	3.72671	2.86702	2.15	-0.174045	-0.715523	-1.04622
MICB	2.0466	1.98029	2.87306	2.03145	2.25	2.35	2.13328	1.90327	1.50998	1.52438	0.97	1.26	2.01344	2.45226	2.3	2.01828	1.51718	1.115	0.0034567	-0.692717	-1.04459
MICB	1.87536	1.8224	2.6594	1.90901	2.25	2.35	1.91664	1.8215	1.42707	1.43062	0.97	1.26	1.84888	2.28421	2.3	1.86907	1.42884	1.115	0.015669	-0.676843	-1.04459
MICB	1.70927	1.48571	2.27832	1.58626	2.25	2.35	1.6915	1.40853	1.30153	1.13397	0.97	1.26	1.59749	1.93229	2.3	1.55002	1.21775	1.115	-0.0435247	-0.666094	-1.04459
MICB	1.63602	1.48626	2.1404	1.53032	2.25	2.35	1.65379	1.29331	1.18338	1.09609	0.97	1.26	1.56114	1.83536	2.3	1.47355	1.13974	1.115	-0.0833039	-0.687363	-1.04459
MICB	1.59325	1.45036	2.09601	1.50468	2.25	2.35	1.63383	1.26368	1.15201	1.08834	0.97	1.26	1.52181	1.80035	2.3	1.44876	1.12018	1.115	-0.0709699	-0.684548	-1.04459
MICB	1.56715	1.40591	2.06836	1.47049	2.25	2.35	1.50896	1.23797	1.15037	1.09099	0.97	1.26	1.48653	1.76943	2.3	1.37346	1.12068	1.115	-0.114128	-0.658909	-1.04459
MICB	1.47869	1.37343	2.02492	1.39832	2.25	2.35	1.49593	1.22299	1.15281	1.07017	0.97	1.26	1.42606	1.71162	2.3	1.35946	1.11149	1.115	-0.069001	-0.622867	-1.04459
MICB	1.47869	1.37343	2.02492	1.39832	2.25	2.35	1.49593	1.22299	1.15281	1.07017	0.97	1.26	1.42606	1.71162	2.3	1.35946	1.11149	1.115	-0.069001	-0.622867	-1.04459
C14orf119	9.13625	8.6021	8.71125	9.63199	10.14	8.93	0.1	0.1	0.1	0.1	9.05	0.2	8.86918	9.17162	9.535	0.1	0.1	4.625	-6.47073	-6.5191	-1.04378
HIST1H2AJ	1.00598	0.87215	0.760985	1.07794	2.19	2.67	1.43511	0.876972	1.23541	0.792859	0.57	1.79	0.939064	0.919462	2.43	1.15604	1.01413	1.18	0.299897	0.141388	-1.04217
MICB	2.0466	1.98029	2.87306	2.03145	2.77	3.2	2.13328	1.90327	1.50998	1.52438	1.26	1.64	2.01344	2.45226	2.985	2.01828	1.51718	1.45	0.0034567	-0.692717	-1.04168
MICB	1.87536	1.8224	2.6594	1.90901	2.77	3.2	1.91664	1.8215	1.42707	1.43062	1.26	1.64	1.84888	2.28421	2.985	1.86907	1.42884	1.45	0.015669	-0.676843	-1.04168
MICB	1.70927	1.48571	2.27832	1.58626	2.77	3.2	1.6915	1.40853	1.30153	1.13397	1.26	1.64	1.59749	1.93229	2.985	1.55002	1.21775	1.45	-0.0435247	-0.666094	-1.04168
MICB	1.63602	1.48626	2.1404	1.53032	2.77	3.2	1.65379	1.29331	1.18338	1.09609	1.26	1.64	1.56114	1.83536	2.985	1.47355	1.13974	1.45	-0.0833039	-0.687363	-1.04168
MICB	1.59325	1.45036	2.09601	1.50468	2.77	3.2	1.63383	1.26368	1.15201	1.08834	1.26	1.64	1.52181	1.80035	2.985	1.44876	1.12018	1.45	-0.0709699	-0.684548	-1.04168
MICB	1.56715	1.40591	2.06836	1.47049	2.77	3.2	1.50896	1.23797	1.15037	1.09099	1.26	1.64	1.48653	1.76943	2.985	1.37346	1.12068	1.45	-0.114128	-0.658909	-1.04168
MICB	1.47869	1.37343	2.02492	1.39832	2.77	3.2	1.49593	1.22299	1.15281	1.07017	1.26	1.64	1.42606	1.71162	2.985	1.35946	1.11149	1.45	-0.069001	-0.622867	-1.04168
MICB	1.47869	1.37343	2.02492	1.39832	2.77	3.2	1.49593	1.22299	1.15281	1.07017	1.26	1.64	1.42606	1.71162	2.985	1.35946	1.11149	1.45	-0.069001	-0.622867	-1.04168
RAB40B	5.7074	5.54487	5.62998	5.74535	5.31	4.77	4.22602	4.43357	3.44409	2.68779	2.8	2.1	5.62613	5.68766	5.04	4.32979	3.06594	2.45	-0.377845	-0.891507	-1.04064
CASD1	4.3004	4.33183	5.46293	3.80202	4.15	4.89	2.4249	2.59543	2.45554	2.52798	2.35	2.05	4.31611	4.63248	4.52	2.51016	2.49176	2.2	-0.781951	-0.894618	-1.03882
MICB	2.0466	1.98029	2.87306	2.03145	2.36	2.44	2.13328	1.90327	1.50998	1.52438	1.04	1.31	2.01344	2.45226	2.4	2.01828	1.51718	1.175	0.0034567	-0.692717	-1.03037
MICB	1.87536	1.8224	2.6594	1.90901	2.36	2.44	1.91664	1.8215	1.42707	1.43062	1.04	1.31	1.84888	2.28421	2.4	1.86907	1.42884	1.175	0.015669	-0.676843	-1.03037
MICB	1.70927	1.48571	2.27832	1.58626	2.36	2.44	1.6915	1.40853	1.30153	1.13397	1.04	1.31	1.59749	1.93229	2.4	1.55002	1.21775	1.175	-0.0435247	-0.666094	-1.03037
MICB	1.63602	1.48626	2.1404	1.53032	2.36	2.44	1.65379	1.29331	1.18338	1.09609	1.04	1.31	1.56114	1.83536	2.4	1.47355	1.13974	1.175	-0.0833039	-0.687363	-1.03037
MICB	1.59325	1.45036	2.09601	1.50468	2.36	2.44	1.63383	1.26368	1.15201	1.08834	1.04	1.31	1.52181	1.80035	2.4	1.44876	1.12018	1.175	-0.0709699	-0.684548	-1.03037
MICB	1.56715	1.40591	2.06836	1.47049	2.36	2.44	1.50896	1.23797	1.15037	1.09099	1.04	1.31	1.48653	1.76943	2.4	1.37346	1.12068	1.175	-0.114128	-0.658909	-1.03037
MICB	1.47869	1.37343	2.02492	1.39832	2.36	2.44	1.49593	1.22299	1.15281	1.07017	1.04	1.31	1.42606	1.71162	2.4	1.35946	1.11149	1.175	-0.069001	-0.622867	-1.03037
MICB	1.47869	1.37343	2.02492	1.39832	2.36	2.44	1.49593	1.22299	1.15281	1.07017	1.04	1.31	1.42606	1.71162	2.4	1.35946	1.11149	1.175	-0.069001	-0.622867	-1.03037
SLC35F6	14.2142	13.2236	14.8735	12.962	16.53	16.07	9.39188	7.49692	7.8954	7.06975	8.74	7.26	13.7189	13.9177	16.3	8.4444	7.48257	8	-0.700098	-0.895319	-1.0268
APOBEC3B	16.8584	16.1451	20.6281	22.3754	17.71	21.49	15.7697	15.2575	10.968	10.0429	9.52	9.74	16.5018	21.5018	19.6	15.5136	10.5054	9.63	-0.0890855	-1.03332	-1.02525
MICB	2.0466	1.98029	2.87306	2.03145	2.32	2.38	2.13328	1.90327	1.50998	1.52438	1.02	1.29	2.01344	2.45226	2.35	2.01828	1.51718	1.155	0.0034567	-0.692717	-1.02477
MICB	1.87536	1.8224	2.6594	1.90901	2.32	2.38	1.91664	1.8215	1.42707	1.43062	1.02	1.29	1.84888	2.28421	2.35	1.86907	1.42884	1.155	0.015669	-0.676843	-1.02477
MICB	1.70927	1.48571	2.27832	1.58626	2.32	2.38	1.6915	1.40853	1.30153	1.13397	1.02	1.29	1.59749	1.93229	2.35	1.55002	1.21775	1.155	-0.0435247	-0.666094	-1.02477
MICB	1.63602	1.48626	2.1404	1.53032	2.32	2.38	1.65379	1.29331	1.18338	1.09609	1.02	1.29	1.56114	1.83536	2.35	1.47355	1.13974	1.155	-0.0833039	-0.687363	-1.02477
MICB	1.59325	1.45036	2.09601	1.50468	2.32	2.38	1.63383	1.26368	1.15201	1.08834	1.02	1.29	1.52181	1.80035	2.35	1.44876	1.12018	1.155	-0.0709699	-0.684548	-1.02477
MICB	1.56715	1.40591	2.06836	1.47049	2.32	2.38	1.50896	1.23797	1.15037	1.09099	1.02	1.29	1.48653	1.76943	2.35	1.37346	1.12068	1.155	-0.114128	-0.658909	-1.02477
MICB	1.47869	1.37343	2.02492	1.39832	2.32	2.38	1.49593	1.22299	1.15281	1.07017	1.02	1.29	1.42606	1.71162	2.35	1.35946	1.11149	1.155	-0.069001	-0.622867	-1.02477
MICB	1.47869	1.37343	2.02492	1.39832	2.32	2.38	1.49593	1.22299	1.15281	1.07017	1.02	1.29	1.42606	1.71162	2.35	1.35946	1.11149	1.155	-0.069001	-0.622867	-1.02477
UBE2V2	58.8436	58.148	56.3951	55.2736	48.1	55.82	39.8452	40.4447	30.8559	28.8882	27.13	24.19	58.4958	55.8344	51.96	40.145	29.8721	25.66	-0.543115	-0.902357	-1.01788
COL18A1	2.84783	2.8009	4.13847	2.99486	5.25	5.42	1.62874	1.21164	2.16315	1.78115	2.66	2.61	2.82437	3.56666	5.335	1.42019	1.97215	2.635	-0.991843	-0.854806	-1.01769
TAF6	17.5515	16.5715	17.1671	14.9034	13.74	17.46	16.1873	13.7804	12.9388	0.1	15.21	0.2	17.0615	16.0353	15.6	14.9839	6.5194	7.705	-0.187336	-1.29844	-1.01768
AKR1B15	7.63413	8.02912	10.6651	15.5474	8.52	15.99	5.1069	6.08821	7.28767	8.00228	5.87	6.24	7.83163	13.1062	12.255	5.59755	7.64498	6.055	-0.484515	-0.777671	-1.01717
MICB	2.0466	1.98029	2.87306	2.03145	2.47	2.46	2.13328	1.90327	1.50998	1.52438	1.05	1.39	2.01344	2.45226	2.465	2.01828	1.51718	1.22	0.0034567	-0.692717	-1.01471
MICB	1.87536	1.8224	2.6594	1.90901	2.47	2.46	1.91664	1.8215	1.42707	1.43062	1.05	1.39	1.84888	2.28421	2.465	1.86907	1.42884	1.22	0.015669	-0.676843	-1.01471
MICB	1.70927	1.48571	2.27832	1.58626	2.47	2.46	1.6915	1.40853	1.30153	1.13397	1.05	1.39	1.59749	1.93229	2.465	1.55002	1.21775	1.22	-0.0435247	-0.666094	-1.01471
MICB	1.63602	1.48626	2.1404	1.53032	2.47	2.46	1.65379	1.29331	1.18338	1.09609	1.05	1.39	1.56114	1.83536	2.465	1.47355	1.13974	1.22	-0.0833039	-0.687363	-1.01471
MICB	1.59325	1.45036	2.09601	1.50468	2.47	2.46	1.63383	1.26368	1.15201	1.08834	1.05	1.39	1.52181	1.80035	2.465	1.44876	1.12018	1.22	-0.0709699	-0.684548	-1.01471
MICB	1.56715	1.40591	2.06836	1.47049	2.47	2.46	1.50896	1.23797	1.15037	1.09099	1.05	1.39	1.48653	1.76943	2.465	1.37346	1.12068	1.22	-0.114128	-0.658909	-1.01471
MICB	1.47869	1.37343	2.02492	1.39832	2.47	2.46	1.49593	1.22299	1.15281	1.07017	1.05	1.39	1.42606	1.71162	2.465	1.35946	1.11149	1.22	-0.069001	-0.622867	-1.01471
MICB	1.47869	1.37343	2.02492	1.39832	2.47	2.46	1.49593	1.22299	1.15281	1.07017	1.05	1.39	1.42606	1.71162	2.465	1.35946	1.11149	1.22	-0.069001	-0.622867	-1.01471
JAG1	11.0489	10.5109	9.61835	14.9555	13.56	13.28	11.6747	11.059	6.95759	11.7588	6.3	6.99	10.7799	12.2869	13.42	11.3668	9.35819	6.645	0.0764887	-0.392822	-1.01404
RNF138	21.6014	19.4248	19.7133	22.2875	20.12	17.5	15.939	17.7974	9.44026	10.6607	9.62	9.09	20.5131	21.0004	18.81	16.8682	10.0505	9.355	-0.28224	-1.06315	-1.00769
PGM1	39.0496	40.2956	44.4261	34.4515	39.5	38.55	27.9281	30.3559	21.914	20.2867	19.57	19.26	39.6726	39.4388	39.025	29.142	21.1003	19.415	-0.445043	-0.902349	-1.00723
SLC35D2	18.339	16.7879	21.5045	19.8747	18.01	20.54	11.476	10.3466	10.2525	8.96579	9.89	9.3	17.5635	20.6896	19.275	10.9113	9.60914	9.595	-0.686753	-1.10643	-1.00638
HIST1H2BK	22.3918	20.3294	26.5363	31.3623	25.63	21.05	13.1367	16.0653	14.8006	11.5404	14.1	9.15	21.3606	28.9493	23.34	14.601	13.1705	11.625	-0.548885	-1.13622	-1.00557
PLSCR4	4.07126	4.71569	6.39334	5.14494	6.16	7.4	3.03543	3.57964	3.52324	3.05564	3.19	3.57	4.39347	5.76914	6.78	3.30754	3.28944	3.38	-0.409606	-0.810514	-1.00426
CENPN	20.3936	24.1106	25.3605	21.7141	20.54	30.6	16.141	16.1259	16.2798	12.2551	13.43	12.07	22.2521	23.5373	25.57	16.1335	14.2675	12.75	-0.463887	-0.722221	-1.00395
IGFBP3	147.609	190.706	167.877	207.966	102.47	116.72	99.7251	120.402	113.142	115.141	45.62	63.93	169.157	187.921	109.595	110.064	114.141	54.775	-0.62003	-0.719307	-1.00059
RASSF8	8.82934	9.22725	7.98504	9.69734	7.06	7.42	5.457	4.73264	3.75136	5.71556	2.91	4.33	9.02829	8.84119	7.24	5.09482	4.73346	3.62	-0.825422	-0.901345	-1
UPK3BL	0.1	0.1	0.1	0.1	3.1	4.48	0.1	0.1	1.89223	0.1	3.59	0.2	0.1	0.1	3.79	0.1	0.996115	1.895	0	3.31631	-1
TUBB3	3.9276	4.24079	5.52839	5.70033	9.44	10.78	5.52257	5.4334	4.0595	3.30545	4.92	5.21	4.08419	5.61436	10.11	5.47799	3.68248	5.065	0.423594	-0.608446	-0.997149
RHEBL1	0.693101	0.706937	1.23531	0.740777	1.34	2.03	1.52757	1.2631	1.36539	0.814391	0.88	0.81	0.700019	0.988044	1.685	1.39534	1.08989	0.845	0.995146	0.141537	-0.995725
FRMD3	1.1375	1.559	1.37734	1.66976	1.56	1.78	0.808232	1.03425	0.781078	0.810791	0.86	0.82	1.34825	1.52355	1.67	0.921242	0.795934	0.84	-0.549436	-0.936715	-0.991387
GPR137C	1.69779	2.23992	3.24328	3.36212	4.24	3.83	1.15877	0.876488	2.30675	2.12928	1.88	2.18	1.96886	3.3027	4.035	1.01763	2.21802	2.03	-0.952145	-0.574377	-0.991089
SKP2	15.3071	16.6152	20.2719	16.0305	15.78	18.06	8.43544	8.52101	7.38841	7.72379	8.91	8.13	15.9611	18.1512	16.92	8.47823	7.5561	8.52	-0.91273	-1.26435	-0.989804
OCLM	0.897988	1.15795	1.23205	0.769596	1.34	1.44	0.785617	1.59038	1.10007	1.87996	0.96	0.44	1.02797	1.00082	1.39	1.188	1.49002	0.7	0.208736	0.57414	-0.989658
GTF2H2C	1.04147	1.13615	2.02006	0.728087	1.4	1.22	1.02993	1.0827	0.820041	0.905059	0.74	0.58	1.08881	1.37407	1.31	1.05632	0.86255	0.66	-0.043706	-0.671779	-0.989029
PTBP2	9.64637	8.16779	10.9458	9.26506	17.85	11.54	11.438	12.0524	8.88398	10.6563	7.3	7.53	8.90708	10.1054	14.695	11.7452	9.77014	7.415	0.399047	-0.0486796	-0.986807
SCML1	7.05209	7.60694	9.80189	14.5749	9.01	9.17	5.56135	4.47444	6.18386	11.7836	4.97	4.21	7.32951	12.1884	9.09	5.01789	8.98373	4.59	-0.546635	-0.440122	-0.985786
CAMK4	1.26552	1.13862	1.55043	0.619851	1.68	1.21	1.46874	1.58795	0.654691	0.376431	0.62	0.84	1.20207	1.08514	1.445	1.52835	0.515561	0.73	0.346449	-1.07367	-0.985101
LSMEM1	1.47693	1.271	1.3745	2.49127	2.52	2.19	1.27575	1.09849	1.52956	1.56685	0.88	1.5	1.37397	1.93289	2.355	1.18712	1.54821	1.19	-0.210877	-0.320159	-0.984765
LGALSL	5.17309	4.55088	5.56114	15.997	6.31	5.05	3.38111	3.25829	3.1127	5.84667	3.31	2.44	4.86198	10.7791	5.68	3.3197	4.47968	2.875	-0.550493	-1.26676	-0.982329
RFK	8.50227	8.97978	8.09983	9.55566	8.65	9.38	6.48449	7.80063	5.57565	5.78679	4.31	4.82	8.74103	8.82775	9.015	7.14256	5.68122	4.565	-0.291361	-0.635844	-0.981713
KLHL2	9.08995	10.6233	12.2435	10.4047	13.32	13.43	9.02591	10.1929	7.91084	7.74011	6.42	7.14	9.85663	11.3241	13.375	9.6094	7.82547	6.78	-0.0366466	-0.533146	-0.980182
ZNF699	1.30862	0.972861	1.23704	1.38081	1.3	1.21	0.542617	0.590073	0.937068	1.93037	0.47	0.81	1.14074	1.30893	1.255	0.566345	1.43372	0.64	-1.01022	0.13138	-0.971544
MICB	2.0466	1.98029	2.87306	2.03145	2.14	2.25	2.13328	1.90327	1.50998	1.52438	0.98	1.26	2.01344	2.45226	2.195	2.01828	1.51718	1.12	0.0034567	-0.692717	-0.970722
MICB	2.0466	1.98029	2.87306	2.03145	2.14	2.25	2.13328	1.90327	1.50998	1.52438	0.98	1.26	2.01344	2.45226	2.195	2.01828	1.51718	1.12	0.0034567	-0.692717	-0.970722
MICB	1.87536	1.8224	2.6594	1.90901	2.14	2.25	1.91664	1.8215	1.42707	1.43062	0.98	1.26	1.84888	2.28421	2.195	1.86907	1.42884	1.12	0.015669	-0.676843	-0.970722
MICB	1.87536	1.8224	2.6594	1.90901	2.14	2.25	1.91664	1.8215	1.42707	1.43062	0.98	1.26	1.84888	2.28421	2.195	1.86907	1.42884	1.12	0.015669	-0.676843	-0.970722
MICB	1.70927	1.48571	2.27832	1.58626	2.14	2.25	1.6915	1.40853	1.30153	1.13397	0.98	1.26	1.59749	1.93229	2.195	1.55002	1.21775	1.12	-0.0435247	-0.666094	-0.970722
MICB	1.70927	1.48571	2.27832	1.58626	2.14	2.25	1.6915	1.40853	1.30153	1.13397	0.98	1.26	1.59749	1.93229	2.195	1.55002	1.21775	1.12	-0.0435247	-0.666094	-0.970722
MICB	1.63602	1.48626	2.1404	1.53032	2.14	2.25	1.65379	1.29331	1.18338	1.09609	0.98	1.26	1.56114	1.83536	2.195	1.47355	1.13974	1.12	-0.0833039	-0.687363	-0.970722
MICB	1.63602	1.48626	2.1404	1.53032	2.14	2.25	1.65379	1.29331	1.18338	1.09609	0.98	1.26	1.56114	1.83536	2.195	1.47355	1.13974	1.12	-0.0833039	-0.687363	-0.970722
MICB	1.59325	1.45036	2.09601	1.50468	2.14	2.25	1.63383	1.26368	1.15201	1.08834	0.98	1.26	1.52181	1.80035	2.195	1.44876	1.12018	1.12	-0.0709699	-0.684548	-0.970722
MICB	1.59325	1.45036	2.09601	1.50468	2.14	2.25	1.63383	1.26368	1.15201	1.08834	0.98	1.26	1.52181	1.80035	2.195	1.44876	1.12018	1.12	-0.0709699	-0.684548	-0.970722
MICB	1.56715	1.40591	2.06836	1.47049	2.14	2.25	1.50896	1.23797	1.15037	1.09099	0.98	1.26	1.48653	1.76943	2.195	1.37346	1.12068	1.12	-0.114128	-0.658909	-0.970722
MICB	1.56715	1.40591	2.06836	1.47049	2.14	2.25	1.50896	1.23797	1.15037	1.09099	0.98	1.26	1.48653	1.76943	2.195	1.37346	1.12068	1.12	-0.114128	-0.658909	-0.970722
MICB	1.47869	1.37343	2.02492	1.39832	2.14	2.25	1.49593	1.22299	1.15281	1.07017	0.98	1.26	1.42606	1.71162	2.195	1.35946	1.11149	1.12	-0.069001	-0.622867	-0.970722
MICB	1.47869	1.37343	2.02492	1.39832	2.14	2.25	1.49593	1.22299	1.15281	1.07017	0.98	1.26	1.42606	1.71162	2.195	1.35946	1.11149	1.12	-0.069001	-0.622867	-0.970722
MICB	1.47869	1.37343	2.02492	1.39832	2.14	2.25	1.49593	1.22299	1.15281	1.07017	0.98	1.26	1.42606	1.71162	2.195	1.35946	1.11149	1.12	-0.069001	-0.622867	-0.970722
MICB	1.47869	1.37343	2.02492	1.39832	2.14	2.25	1.49593	1.22299	1.15281	1.07017	0.98	1.26	1.42606	1.71162	2.195	1.35946	1.11149	1.12	-0.069001	-0.622867	-0.970722
FAM45A	13.9607	15.3269	15.0352	14.2431	13.7	15.49	8.97736	7.43113	7.11506	7.82828	8	6.9	14.6438	14.6392	14.595	8.20425	7.47167	7.45	-0.835847	-0.970329	-0.970162
SGPP1	5.13613	5.76895	6.28732	6.67651	10.25	9.06	5.50668	5.55716	4.07743	4.67813	5.35	4.53	5.45254	6.48191	9.655	5.53192	4.37778	4.94	0.0208518	-0.566221	-0.966765
MICB	2.0466	1.98029	2.87306	2.03145	2.48	2.99	2.13328	1.90327	1.50998	1.52438	1.21	1.59	2.01344	2.45226	2.735	2.01828	1.51718	1.4	0.0034567	-0.692717	-0.966114
MICB	1.87536	1.8224	2.6594	1.90901	2.48	2.99	1.91664	1.8215	1.42707	1.43062	1.21	1.59	1.84888	2.28421	2.735	1.86907	1.42884	1.4	0.015669	-0.676843	-0.966114
MICB	1.70927	1.48571	2.27832	1.58626	2.48	2.99	1.6915	1.40853	1.30153	1.13397	1.21	1.59	1.59749	1.93229	2.735	1.55002	1.21775	1.4	-0.0435247	-0.666094	-0.966114
MICB	1.63602	1.48626	2.1404	1.53032	2.48	2.99	1.65379	1.29331	1.18338	1.09609	1.21	1.59	1.56114	1.83536	2.735	1.47355	1.13974	1.4	-0.0833039	-0.687363	-0.966114
MICB	1.59325	1.45036	2.09601	1.50468	2.48	2.99	1.63383	1.26368	1.15201	1.08834	1.21	1.59	1.52181	1.80035	2.735	1.44876	1.12018	1.4	-0.0709699	-0.684548	-0.966114
MICB	1.56715	1.40591	2.06836	1.47049	2.48	2.99	1.50896	1.23797	1.15037	1.09099	1.21	1.59	1.48653	1.76943	2.735	1.37346	1.12068	1.4	-0.114128	-0.658909	-0.966114
MICB	1.47869	1.37343	2.02492	1.39832	2.48	2.99	1.49593	1.22299	1.15281	1.07017	1.21	1.59	1.42606	1.71162	2.735	1.35946	1.11149	1.4	-0.069001	-0.622867	-0.966114
MICB	1.47869	1.37343	2.02492	1.39832	2.48	2.99	1.49593	1.22299	1.15281	1.07017	1.21	1.59	1.42606	1.71162	2.735	1.35946	1.11149	1.4	-0.069001	-0.622867	-0.966114
MYLK	3.53565	3.41837	4.85286	3.82037	4.99	4.79	2.74828	3.21354	1.71275	3.27314	2.48	2.53	3.47701	4.33662	4.89	2.98091	2.49295	2.505	-0.222094	-0.798718	-0.965024
ACLY	41.8214	47.1402	44.9668	46.3706	50.61	51.14	26.607	28.8127	24.408	22.872	28.23	23.9	44.4808	45.6687	50.875	27.7099	23.64	26.065	-0.682784	-0.949976	-0.964843
CXCL16	8.1928	8.06813	12.3474	16.6581	13.77	12.25	7.78478	8.30539	8.21479	9.68343	5.92	7.43	8.13047	14.5028	13.01	8.04509	8.94911	6.675	-0.0152302	-0.69651	-0.962781
TMEM170A	11.2428	12.2132	14.4944	17.0943	15.95	17.32	10.8908	11.3506	8.19411	10.8924	8.54	8.56	11.728	15.7943	16.635	11.1207	9.54326	8.55	-0.0767094	-0.726855	-0.960226
HLA-F	0.79542	0.983262	1.55546	1.70775	2.81	3.42	0.987083	0.813729	1.67979	1.17055	1.36	1.85	0.889341	1.6316	3.115	0.900406	1.42517	1.605	0.017839	-0.195158	-0.956659
HLA-F	0.689777	0.437997	1.00962	1.02195	2.81	3.42	0.592856	0.550492	0.932055	0.747015	1.36	1.85	0.563887	1.01578	3.115	0.571674	0.839535	1.605	0.0197866	-0.27493	-0.956659
HLA-F	0.689777	0.437997	1.00962	1.02195	2.81	3.42	0.592856	0.549761	0.932055	0.747015	1.36	1.85	0.563887	1.01578	3.115	0.571308	0.839535	1.605	0.0188639	-0.27493	-0.956659
HLA-F	0.689777	0.437997	1.00962	1.02195	2.81	3.42	0.592856	0.549761	0.932055	0.747015	1.36	1.85	0.563887	1.01578	3.115	0.571308	0.839535	1.605	0.0188639	-0.27493	-0.956659
HLA-F	0.689777	0.437997	1.00962	1.02195	2.81	3.42	0.592856	0.549761	0.932055	0.747015	1.36	1.85	0.563887	1.01578	3.115	0.571308	0.839535	1.605	0.0188639	-0.27493	-0.956659
HLA-F	0.673108	0.432194	1.00962	1.02195	2.81	3.42	0.592856	0.550492	0.932055	0.747015	1.36	1.85	0.552651	1.01578	3.115	0.571674	0.839535	1.605	0.048824	-0.27493	-0.956659
HLA-F	0.546984	0.397152	0.943025	0.812443	2.81	3.42	0.564003	0.586059	0.972249	0.580191	1.36	1.85	0.472068	0.877734	3.115	0.575031	0.77622	1.605	0.284645	-0.177318	-0.956659
LIPG	8.74225	9.47717	8.84937	23.2651	10.06	10.6	9.72837	10.5538	7.3828	15.7155	4.27	6.42	9.10971	16.0572	10.33	10.1411	11.5492	5.345	0.154735	-0.475437	-0.950578
IKBKG	9.56829	12.1883	9.31783	8.27572	11.6	9.89	11.165	10.321	9.4133	8.32402	0.2	10.93	10.8783	8.79678	10.745	10.743	8.86866	5.565	-0.0180555	0.0117414	-0.949212
SYNPO	4.76275	6.12948	7.7329	8.94693	8.22	9.46	3.21479	4.6396	4.62145	5.51652	5	4.16	5.44611	8.33991	8.84	3.9272	5.06898	4.58	-0.471728	-0.718336	-0.948699
UNC5A	1.13826	1.05453	2.25142	2.8844	4.16	3.29	1.25795	0.934466	1.7425	2.10459	2.22	1.64	1.09639	2.56791	3.725	1.09621	1.92355	1.93	-0.000243454	-0.416827	-0.94864
STARD4	10.1546	9.71464	11.9977	13.6744	13.36	11.73	9.22404	8.29916	7.79089	10.1014	7.24	5.76	9.93462	12.8361	12.545	8.7616	8.94614	6.5	-0.18127	-0.520863	-0.948601
DENND5B	1.96235	1.83914	2.56956	1.42385	2.12	2.12	1.17095	1.25332	1.20557	0.729672	1	1.2	1.90075	1.9967	2.12	1.21213	0.967621	1.1	-0.649015	-1.04511	-0.946561
DDIAS	9.2382	8.74184	7.79452	7.86371	5.99	9.27	7.48264	5.86142	5.18746	4.69522	3.66	4.28	8.99002	7.82911	7.63	6.67203	4.94134	3.97	-0.430199	-0.663947	-0.942544
CXADR	20.3766	24.2775	23.8617	23.7434	27.22	25.06	21.0315	20.1104	17.2231	15.9148	15.15	12.08	22.327	23.8026	26.14	20.571	16.569	13.615	-0.118184	-0.522634	-0.941062
CKB	4.51394	6.39714	6.59317	6.56062	10.43	12.88	5.73838	6.55167	5.33111	5.23681	5.01	7.14	5.45554	6.57689	11.655	6.14502	5.28396	6.075	0.171697	-0.315787	-0.939993
CDADC1	1.67108	1.80402	1.4306	1.71806	1.52	1.76	2.00232	1.23235	1.06698	0.602948	1.04	0.67	1.73755	1.57433	1.64	1.61734	0.834963	0.855	-0.103436	-0.914954	-0.939699
STRA6	4.46084	5.61154	8.82946	8.60158	12.06	13.37	5.63254	4.74308	7.13462	6.40475	5.68	7.6	5.03619	8.71552	12.715	5.18781	6.76968	6.64	0.0427929	-0.364498	-0.937276
PDIA6	215.269	206.228	199.454	198.117	176.57	207.43	122.713	119.007	108.183	84.9565	107.34	93.21	210.748	198.786	192	120.86	96.5697	100.275	-0.802186	-1.04157	-0.937144
RHOV	12.881	9.80472	16.2649	19.1593	21.6	21.53	15.4025	9.86532	10.5442	14.4706	12.71	9.83	11.3429	17.7121	21.565	12.6339	12.5074	11.27	0.155517	-0.501953	-0.936204
HOXC11	2.9533	2.33056	2.9474	2.98906	3.91	4.41	2.12847	2.62669	1.62078	2.20685	2.31	2.04	2.64193	2.96823	4.16	2.37758	1.91382	2.175	-0.152098	-0.633152	-0.935568
SLC2A4RG	6.02794	6.29314	7.1541	5.84128	7.28	7.31	4.04606	4.50677	3.77985	2.95788	4.1	3.53	6.16054	6.49769	7.295	4.27642	3.36887	3.815	-0.526655	-0.947664	-0.935225
E2F2	5.49238	7.06556	7.12313	4.02288	9.47	10.52	6.66946	6.15284	5.72661	3.37012	5.2	5.26	6.27897	5.57301	9.995	6.41115	4.54837	5.23	0.0300552	-0.293107	-0.934396
ADRB2	3.27259	3.88552	7.1991	10.5958	5.74	4.81	4.09531	2.94051	3.74811	5.44032	3.01	2.52	3.57906	8.89745	5.275	3.51791	4.59422	2.765	-0.0248601	-0.953574	-0.931892
MME	8.81314	8.60783	11.469	12.6416	15.38	12.99	5.40077	5.27242	7.67315	9.06392	7.49	7.41	8.71048	12.0553	14.185	5.33659	8.36853	7.45	-0.706834	-0.526621	-0.929054
LARP6	2.01424	2.57545	2.49183	1.80936	4.12	2.52	2.38168	1.84835	1.18093	1.06542	1.64	1.85	2.29485	2.1506	3.32	2.11502	1.12318	1.745	-0.117729	-0.937152	-0.927956
GEMIN7	12.8801	12.8897	11.2589	13.2797	14.28	17.33	9.28091	8.01146	5.57666	4.6156	9.18	7.45	12.8849	12.2693	15.805	8.64618	5.09613	8.315	-0.575546	-1.26758	-0.926593
PTRF	21.4302	22.2077	22.7724	42.7751	28.92	23.08	23.8469	23.0852	15.6387	27.3579	16.11	11.3	21.819	32.7737	26	23.4661	21.4983	13.705	0.104993	-0.608318	-0.923809
PHTF2	7.06763	8.89273	9.06005	9.53007	9.32	10.74	6.10656	7.01622	5.00005	6.65771	5.05	5.54	7.98018	9.29506	10.03	6.56139	5.82888	5.295	-0.28242	-0.673245	-0.921619
RAC3	0.874043	0.939623	0.815389	1.25133	1.74	1.27	1.18819	0.494024	0.803862	1.04175	1.01	0.58	0.906833	1.03336	1.505	0.841107	0.922808	0.795	-0.108548	-0.163239	-0.920737
S100A8	87.5037	93.5073	208.975	208.71	369.59	301.28	69.4713	53.0648	106.781	133.605	231.59	123.44	90.5055	208.843	335.435	61.2681	120.193	177.515	-0.562871	-0.797062	-0.918092
AIDA	29.5075	28.7545	28.8177	27.1902	22.24	27.98	23.0256	23.8125	15.6857	16.6148	14.18	12.41	29.131	28.004	25.11	23.419	16.1502	13.295	-0.314873	-0.794074	-0.917378
HMGCR	27.4099	31.2316	28.3136	36.5678	30.66	29.05	19.0738	23.1925	16.5165	20.563	18.62	13.03	29.3208	32.4407	29.855	21.1332	18.5398	15.825	-0.472414	-0.807183	-0.915767
SEMA6B	0.694526	0.905248	0.859071	1.00989	1.62	1.75	1.19315	1.02282	1.20756	0.960189	0.87	0.92	0.799887	0.934481	1.685	1.10798	1.08387	0.895	0.470067	0.21396	-0.912789
C3orf58	4.6284	5.79473	4.73017	6.93341	6.16	5.88	3.32487	4.23178	2.76098	4.65168	4.05	2.35	5.21157	5.83179	6.02	3.77832	3.70633	3.2	-0.46397	-0.653947	-0.911692
STBD1	4.61245	4.3676	3.39244	9.26521	5.41	5.26	4.37966	4.18218	3.66337	5.58612	3.82	1.86	4.49002	6.32883	5.335	4.28092	4.62474	2.84	-0.0688026	-0.452564	-0.909597
DUSP7	1.32966	1.37791	1.94854	2.22142	2.39	2.92	1.75597	2.18362	1.36765	1.48027	1.25	1.58	1.35379	2.08498	2.655	1.96979	1.42396	1.415	0.541047	-0.550125	-0.90791
BIRC3	6.7861	6.81761	11.4364	39.0359	13.26	15.12	6.20295	5.65416	5.58526	20.5839	7.98	7.18	6.80185	25.2361	14.19	5.92855	13.0846	7.58	-0.198248	-0.947624	-0.904605
PCSK6	1.26572	1.49693	2.61057	1.36663	3.87	3.37	0.897333	1.07877	2.41963	1.11301	1.86	2.01	1.38133	1.9886	3.62	0.98805	1.76632	1.935	-0.483397	-0.171006	-0.903656
SLC1A4	7.059	6.45517	7.76934	6.35255	12.43	11.66	7.35645	6.14431	5.83619	5.24656	5.98	6.91	6.75709	7.06095	12.045	6.75038	5.54137	6.445	-0.00143229	-0.349617	-0.902182
CARD8	5.83943	3.02547	4.1554	3.01208	3.98	9.47	2.48668	2.38636	3.78485	2.75274	3.22	3.98	4.43245	3.58374	6.725	2.43652	3.26879	3.6	-0.863282	-0.132707	-0.901537
DUSP12	28.62	26.4111	29.6185	29.9048	29.24	31.94	27.6749	26.1814	21.7429	19.2976	15.59	17.17	27.5156	29.7617	30.59	26.9282	20.5203	16.38	-0.031132	-0.536406	-0.901125
FAM64A	5.35702	4.7065	4.96534	4.19241	6.37	8.19	5.77718	6.23073	5.47279	4.08236	3.22	4.58	5.03176	4.57888	7.28	6.00395	4.77757	3.9	0.25485	0.0612853	-0.900464
TK2	1.09331	1.58952	1.23097	1.14724	1.42	2.01	0.909373	0.927307	0.856651	1.06974	0.96	0.88	1.34141	1.18911	1.715	0.91834	0.963194	0.92	-0.546654	-0.303978	-0.898503
ZBTB34	3.31975	3.42355	3.18617	4.19908	4.09	4.33	3.22414	3.2478	1.87499	2.89271	2.3	2.22	3.37165	3.69262	4.21	3.23597	2.38385	2.26	-0.0592565	-0.631353	-0.897497
PTGFRN	18.9545	20.2512	20.7841	20.8072	19.93	22.27	13.9919	14.4069	10.2515	9.50671	11.37	11.3	19.6029	20.7957	21.1	14.1994	9.8791	11.335	-0.465233	-1.07383	-0.896459
ZNF580	2.51458	3.32703	3.5363	3.50316	5.75	6.71	3.38446	2.25447	2.84848	2.74365	3.3	3.4	2.92081	3.51973	6.23	2.81947	2.79607	3.35	-0.0509446	-0.332067	-0.895071
CHI3L2	2.24184	2.07481	2.83463	3.83694	7.82	4.1	1.37963	1.63102	2.35721	1.92413	3.55	2.86	2.15833	3.33579	5.96	1.50533	2.14067	3.205	-0.519837	-0.639964	-0.894988
MSMO1	43.535	56.8122	48.4258	56.2254	50.12	51.78	30.429	38.637	30.4321	32.0146	28.5	26.31	50.1736	52.3256	50.95	34.533	31.2234	27.405	-0.538953	-0.744892	-0.894643
RBM15	6.33799	7.19171	9.40593	6.58872	12.2	13.65	6.3602	6.9155	5.50159	6.26812	7.04	6.89	6.76485	7.99733	12.925	6.63785	5.88485	6.965	-0.0273419	-0.442511	-0.891969
F2RL1	14.2069	12.4767	17.109	20.0534	21.22	20.89	13.3815	12.1321	11.6239	12.9767	11.25	11.47	13.3418	18.5812	21.055	12.7568	12.3003	11.36	-0.0646868	-0.59515	-0.8902
CMTM6	39.4263	37.3445	31.1238	32.3267	29.52	27.6	24.8336	25.9135	14.0047	13.1435	17.16	13.66	38.3854	31.7253	28.56	25.3736	13.5741	15.41	-0.597232	-1.22477	-0.890129
NAT14	1.09772	1.03985	2.64771	1.48782	3.37	3.07	2.69844	1.64467	1.61363	1.57584	1.78	1.71	1.06878	2.06777	3.22	2.17156	1.59474	1.745	1.02276	-0.374756	-0.883834
LIFR	2.89937	3.15742	3.0539	3.45443	3.25	3.7	2.32511	2.48166	1.45461	2.33466	2.17	1.6	3.0284	3.25416	3.475	2.40339	1.89464	1.885	-0.333486	-0.780367	-0.882448
PPP1R14C	8.36583	8.31897	8.28283	16.4567	11.28	11.2	8.99111	8.57405	4.4163	10.5212	5.39	6.82	8.3424	12.3698	11.24	8.78258	7.46875	6.105	0.0741823	-0.727879	-0.880579
DLX3	3.88391	4.34585	4.67522	4.35715	6.47	6.15	5.05958	4.17178	3.86861	3.31959	3.68	3.18	4.11488	4.51619	6.31	4.61568	3.5941	3.43	0.165693	-0.329474	-0.879431
SLC28A3	2.89943	2.54807	3.79531	2.81744	3.33	2.96	1.77193	1.39021	1.82736	1.36265	2.2	1.22	2.72375	3.30638	3.145	1.58107	1.59501	1.71	-0.784693	-1.05169	-0.879064
SLCO4A1	0.730765	0.796876	0.90534	0.687966	2.15	2.19	0.894684	1.21261	0.831947	0.631518	0.84	1.52	0.763821	0.796653	2.17	1.05365	0.731733	1.18	0.464086	-0.122635	-0.878908
ABAT	0.634099	0.908263	1.06467	1.395	1.66	2.07	0.825094	1.08536	0.459167	1.52961	0.98	1.05	0.771181	1.22983	1.865	0.955226	0.994389	1.015	0.308772	-0.306582	-0.877696
LYSMD2	6.88113	8.91221	6.78338	8.88804	7.47	8.57	4.7887	5.92771	4.49938	4.77902	3.67	5.06	7.89667	7.83571	8.02	5.3582	4.6392	4.365	-0.559495	-0.756188	-0.877621
EGLN3	18.9333	15.863	29.6309	42.0234	31.73	26.83	12.4559	11.5327	22.4605	29.8597	18.42	13.53	17.3982	35.8272	29.28	11.9943	26.1601	15.975	-0.536585	-0.453685	-0.8741
ODC1	43.3022	41.9491	46.8472	44.9385	33.45	38.94	41.3568	46.3362	27.9109	25.3684	18.98	20.56	42.6257	45.8929	36.195	43.8465	26.6397	19.77	0.0407399	-0.784694	-0.872478
EIF3J	56.3026	59.8122	57.2763	55.072	61.07	64.99	53.0876	55.498	30.5115	34.4278	34.48	34.4	58.0574	56.1741	63.03	54.2928	32.4697	34.44	-0.0967191	-0.790815	-0.871954
TMOD3	21.4261	23.049	19.5741	23.8661	22.36	21.93	14.9428	16.8132	11.6712	14.0105	12.84	11.43	22.2376	21.7201	22.145	15.878	12.8408	12.135	-0.485969	-0.75829	-0.867807
MB21D2	2.07519	2.2755	2.81585	2.48995	3.2	2.88	2.77226	2.17507	1.3377	2.03177	1.64	1.7	2.17535	2.6529	3.04	2.47367	1.68473	1.67	0.185406	-0.655049	-0.864223
CCDC28B	1.31968	2.04043	1.22362	1.29425	2.64	2.7	1.56582	1.14503	1.79785	1.53242	1.17	1.77	1.68006	1.25894	2.67	1.35542	1.66514	1.47	-0.309763	0.403435	-0.861024
CBFB	20.8465	22.874	27.0703	29.6099	28.16	29.58	17.8019	18.9621	16.3091	20.2868	16.4	15.4	21.8603	28.3401	28.87	18.382	18.298	15.9	-0.250016	-0.631163	-0.860544
BRMS1L	7.04342	7.93296	9.35198	10.0768	9.28	10.69	6.15122	7.63325	6.27037	6.79069	5.34	5.68	7.48819	9.71439	9.985	6.89223	6.53053	5.51	-0.119645	-0.572923	-0.85771
OTUD3	4.98142	5.89043	4.98998	7.384	6.22	5.58	4.92561	4.78952	3.27806	4.95198	3.12	3.4	5.43592	6.18699	5.9	4.85756	4.11502	3.26	-0.162292	-0.588338	-0.855843
BMF	2.61194	3.30254	3.67627	2.08768	3.72	6.27	2.83564	3.2688	2.22266	1.88666	2.52	3	2.95724	2.88197	4.995	3.05222	2.05466	2.76	0.0456076	-0.488158	-0.855816
HIST1H2BF	0.369302	0.74266	0.443836	1.11745	0.89	2.6	0.933439	0.1	1.7875	1.54166	1.36	0.57	0.555981	0.780643	1.745	0.516719	1.66458	0.965	-0.105654	1.09242	-0.854626
SECTM1	1.34373	0.824748	1.35559	1.84712	2.32	1.85	1.39697	0.748244	1.11496	1.06774	1.4	0.91	1.08424	1.60136	2.085	1.07261	1.09135	1.155	-0.0155612	-0.553176	-0.852155
TGFBR3	2.36548	2.8266	3.98588	4.06614	5.18	5.72	2.32343	2.68003	2.92679	3.646	3.11	2.95	2.59604	4.02601	5.45	2.50173	3.28639	3.03	-0.0533865	-0.292845	-0.846938
SNAPC3	7.02009	7.45198	6.97194	5.72239	7.08	6.52	3.63447	4.43727	2.15746	2.41396	4.28	3.29	7.23603	6.34717	6.8	4.03587	2.28571	3.785	-0.84232	-1.47347	-0.845241
IRF1	8.98992	6.18339	11.8777	12.8712	12.2	8.96	8.31575	6.06529	5.85283	10.503	7.26	4.53	7.58665	12.3744	10.58	7.19052	8.17792	5.895	-0.0773678	-0.597559	-0.843776
SAA2	7.92364	9.91738	16.3564	17.398	38.82	22.47	13.9978	7.25784	18.8295	12.0436	18.76	15.44	8.92051	16.8772	30.645	10.6278	15.4366	17.1	0.252648	-0.128725	-0.841655
C8orf76	0.1	0.1	10.038	10.4064	8.52	8.72	0.1	0.1	10.0377	7.76452	0.2	9.43	0.1	10.2222	8.62	0.1	8.9011	4.815	0	-0.19965	-0.840152
CCNJ	7.35589	6.85036	7.79022	9.30787	7.45	8.03	5.17444	5.74575	3.61418	6.57709	4.75	3.9	7.10312	8.54904	7.74	5.46009	5.09563	4.325	-0.379528	-0.746501	-0.839633
GRIK2	1.90645	2.46786	2.04093	2.1839	1.66	2.98	1.85639	2.36197	1.50683	1.39806	1.04	1.56	2.18715	2.11241	2.32	2.10918	1.45244	1.3	-0.0523732	-0.54041	-0.835613
VASH2	1.10892	1.36027	2.23351	1.5878	2.71	2.34	0.660611	0.232492	0.85075	0.965018	1.42	1.41	1.2346	1.91065	2.525	0.446551	0.907884	1.415	-1.46714	-1.07349	-0.835481
TNFAIP8	11.95	8.74293	12.5021	17.995	11.3	10.8	7.73894	6.22524	6.62604	7.02447	7.18	5.21	10.3465	15.2486	11.05	6.98209	6.82526	6.195	-0.567407	-1.15972	-0.83487
LYPLA1	27.236	27.4925	25.4152	24.1574	22.85	24.56	15.9798	16.0954	17.1373	14.0885	14.55	12.03	27.3642	24.7863	23.705	16.0376	15.6129	13.29	-0.770834	-0.666804	-0.83485
ST6GAL1	9.42562	11.2088	11.2579	12.3345	13.26	16.11	7.96722	7.15708	7.00376	7.58954	9.01	7.46	10.3172	11.7962	14.685	7.56215	7.29665	8.235	-0.448185	-0.693016	-0.834503
UBE2Q1	31.7594	31.2989	34.3479	38.6626	33.01	34.26	25.8526	27.7228	20.1255	19.2215	19.39	18.35	31.5292	36.5053	33.635	26.7877	19.6735	18.87	-0.235116	-0.89185	-0.833869
SDHAF2	14.5717	18.0752	16.078	14.1331	25.48	23.71	14.8663	18.9589	12.1415	11.2921	13.97	13.64	16.3235	15.1055	24.595	16.9126	11.7168	13.805	0.0511525	-0.3665	-0.833174
INPP5B	8.18758	7.75878	8.43862	7.02612	7.29	9.15	6.37721	5.74188	5.52984	4.567	4.45	4.78	7.97318	7.73237	8.22	6.05954	5.04842	4.615	-0.395946	-0.615079	-0.832808
TNFAIP2	10.657	11.4333	11.7637	24.4234	21.96	18.61	10.6936	8.65914	6.98064	15.3017	14.96	7.82	11.0451	18.0936	20.285	9.67637	11.1412	11.39	-0.190875	-0.699575	-0.832646
KLHL15	3.03692	3.20315	3.05436	3.09883	3.12	3.34	2.51569	3.05037	1.89696	2.20425	1.69	1.96	3.12004	3.0766	3.23	2.78303	2.05061	1.825	-0.164906	-0.585285	-0.823638
CISD1	19.6428	20.1033	23.2376	22.8259	30.28	34.22	19.8222	20.3103	19.1712	19.7478	16.66	19.81	19.873	23.0318	32.25	20.0663	19.4595	18.235	0.0139577	-0.243149	-0.822589
AACS	5.49638	6.63092	6.547	6.52692	6.68	7.18	4.39111	4.31145	3.69887	3.14363	4.51	3.33	6.06365	6.53696	6.93	4.35128	3.42125	3.92	-0.478747	-0.934096	-0.822002
C10orf54	3.30708	3.86394	4.11079	5.47536	4.54	4.51	3.12803	2.97215	2.37319	3.88202	2.5	2.62	3.58551	4.79307	4.525	3.05009	3.1276	2.56	-0.233327	-0.615893	-0.821774
ELOVL4	5.75869	7.42922	10.1449	6.90317	10.03	11.8	7.38578	8.20323	5.74174	5.42096	5.56	6.81	6.59395	8.52403	10.915	7.7945	5.58135	6.185	0.241313	-0.610922	-0.819467
FBXO2	1.35363	1.1924	2.74249	1.70297	4.12	3.13	0.900195	1.30378	2.14528	0.892919	2.33	1.78	1.27302	2.22273	3.625	1.10199	1.5191	2.055	-0.208142	-0.549116	-0.818843
TIMP1	4.41779	6.36319	6.90996	6.60015	13.25	15.8	6.25377	4.96226	6.46618	3.83913	7.84	8.64	5.39049	6.75505	14.525	5.60801	5.15265	8.24	0.0570738	-0.390652	-0.817822
TIMM17A	54.704	59.7786	57.9421	54.4602	52.06	58.82	51.6169	49.4314	32.5807	32.7392	29.87	33.05	57.2413	56.2011	55.44	50.5242	32.66	31.46	-0.180083	-0.783077	-0.817409
KATNAL1	2.70429	2.7173	3.84464	3.19161	3.1	3.91	2.55152	2.73529	2.32392	2.28801	1.9	2.08	2.7108	3.51813	3.505	2.64341	2.30597	1.99	-0.0363185	-0.609436	-0.816646
PDE8B	1.23153	0.961546	1.95218	2.34535	2.25	3.22	1.10935	0.811217	1.35446	1.56889	1.84	1.27	1.09654	2.14877	2.735	0.960284	1.46168	1.555	-0.191424	-0.555885	-0.814626
CLDN23	6.63489	6.33793	7.69702	8.28051	9.34	6.19	6.96053	6.21858	4.97079	6.6364	4.24	4.61	6.48641	7.98876	7.765	6.58955	5.80359	4.425	0.0227608	-0.461026	-0.811308
PRRG4	19.5475	20.0406	21.0851	18.5229	25.45	23.36	15.1909	14.2922	12.7342	13.4338	14.38	13.5	19.7941	19.804	24.405	14.7416	13.084	13.94	-0.425179	-0.597988	-0.807946
ACAP2	7.77949	7.71023	7.80308	7.26892	7.48	7.33	5.52371	6.16067	4.29644	4.93319	4	4.46	7.74486	7.536	7.405	5.84219	4.61482	4.23	-0.40673	-0.707526	-0.807842
E2F4	6.88485	6.37981	7.79117	6.92264	9.16	9.43	8.97329	8.22718	5.38463	6.7618	5.24	5.39	6.63233	7.3569	9.295	8.60023	6.07321	5.315	0.37486	-0.276639	-0.806385
FGFRL1	0.683283	1.09425	0.791524	1.22721	1.8	1.05	0.840822	1.00458	0.909318	1.02003	0.89	0.74	0.888764	1.00937	1.425	0.9227	0.964673	0.815	0.0540605	-0.0653397	-0.80609
S100A7	331.429	323.785	573.174	670.965	753.37	909.49	258.645	201.154	342.021	490.991	593.94	357.18	327.607	622.07	831.43	229.9	416.506	475.56	-0.510963	-0.578738	-0.805967
HIST1H4E	74.5394	45.1419	58.6566	50.3189	55.47	84.48	66.173	45.5643	55.8092	43.0662	44.68	35.37	59.8406	54.4878	69.975	55.8686	49.4377	40.025	-0.0990869	-0.14032	-0.805938
CCNE1	11.8966	18.1267	14.2367	13.4261	18.63	19	12.8471	15.4163	9.95603	9.28649	9	12.59	15.0117	13.8314	18.815	14.1317	9.62126	10.795	-0.0871475	-0.523649	-0.80152
IL15RA	2.05867	1.6846	2.22825	3.42744	3.24	3.81	2.31305	1.74328	1.24871	2.03884	2.54	1.51	1.87163	2.82784	3.525	2.02816	1.64377	2.025	0.115876	-0.78269	-0.799701
CKS1B	14.1088	14.8074	15.4937	10.2928	13.78	19.81	12.8614	12.4476	10.0749	7.02983	9.7	9.67	14.4581	12.8933	16.795	12.6545	8.55237	9.685	-0.192227	-0.59222	-0.794208
TRIM47	4.27434	4.87182	6.58504	12.0388	9.35	9.1	5.29069	5.29299	4.23395	6.85869	5.55	5.1	4.57308	9.31192	9.225	5.29184	5.54632	5.325	0.210603	-0.747548	-0.792767
PTGES	19.3211	22.1733	17.6084	19.7953	14.1	20.33	18.9547	19.6412	13.4773	14.4873	9.07	10.83	20.7472	18.7019	17.215	19.298	13.9823	9.95	-0.104469	-0.419579	-0.790898
JUND	5.26099	4.87148	6.12208	7.79913	7.18	6.76	4.43364	4.83972	4.12642	5.58911	4.46	3.61	5.06623	6.9606	6.97	4.63668	4.85776	4.035	-0.127822	-0.51892	-0.78859
RPS6KB1	14.162	15.8909	14.9425	16.6358	13.45	13.58	11.9265	12.8233	8.98463	10.6178	7.47	8.18	15.0265	15.7891	13.515	12.3749	9.80121	7.825	-0.280087	-0.687901	-0.788399
NEURL3	1.12998	1.88759	2.0128	2.63983	6.39	6.58	0.823947	0.952535	2.16131	3.35784	4.43	3.08	1.50879	2.32632	6.485	0.888241	2.75957	3.755	-0.764364	0.2464	-0.788294
SLC20A1	27.0975	32.4262	36.2857	38.3138	33.24	34.22	27.8507	27.309	22.9015	27.7435	16.39	22.69	29.7619	37.2998	33.73	27.5799	25.3225	19.54	-0.10985	-0.558746	-0.787602
ISYNA1	16.0839	13.5274	21.7486	19.9715	30.68	34.33	12.3087	11.7988	18.0741	15.407	20.76	16.97	14.8056	20.8601	32.505	12.0538	16.7405	18.865	-0.296666	-0.317396	-0.78495
RBM38	8.0527	9.42496	9.44567	8.72264	13.34	12.65	8.43963	9.92729	7.03184	7.13421	7.69	7.4	8.73883	9.08415	12.995	9.18346	7.08302	7.545	0.0715977	-0.358987	-0.784364
SENP5	8.71811	9.76127	10.0234	10.9263	10.07	9.65	7.97956	7.19728	5.46349	7.84221	5.58	5.9	9.23969	10.4749	9.86	7.58842	6.65285	5.74	-0.284045	-0.654887	-0.780537
SLC25A39	19.4788	20.3767	18.9937	19.6396	22.5	21.74	13.4976	15.0675	10.7365	9.47816	11.95	13.81	19.9278	19.3167	22.12	14.2826	10.1073	12.88	-0.480525	-0.934443	-0.780219
HES6	1.97713	2.23602	2.45028	2.03835	4.16	3.86	2.02236	1.86141	2.09058	2.10656	2.98	1.69	2.10657	2.24432	4.01	1.94189	2.09857	2.335	-0.117442	-0.0968686	-0.78018
SLC19A2	7.67847	10.9804	8.79271	10.4735	8.78	10.19	6.70303	7.70007	5.27656	6.42444	5.54	5.51	9.32944	9.63311	9.485	7.20155	5.8505	5.525	-0.373482	-0.719441	-0.779673
REEP3	20.0027	22.15	23.8401	25.2957	22.19	23.55	15.231	15.0276	13.1651	15.8408	13.98	12.74	21.0764	24.5679	22.87	15.1293	14.5029	13.36	-0.47828	-0.760428	-0.775536
BTF3L4	18.3585	17.712	19.2845	18.4747	19.11	18.32	16.988	16.0028	11.4165	13.6694	11.12	10.75	18.0353	18.8796	18.715	16.4954	12.5429	10.935	-0.128756	-0.589952	-0.775242
PPP4R1	71.4498	71.302	59.9417	71.1613	60.49	67.26	66.2361	66.4643	39.4993	55.7749	35.01	39.67	71.3759	65.5515	63.875	66.3502	47.6371	37.34	-0.105336	-0.460543	-0.774529
PRPS2	21.5143	22.0087	23.6091	26.0177	26.64	26.75	18.1486	16.9604	15.3114	14.5679	16.05	15.17	21.7615	24.8134	26.695	17.5545	14.9397	15.61	-0.309937	-0.731973	-0.774099
RHOBTB3	4.75869	4.93716	7.62087	6.69504	9.67	9.3	4.10841	4.20992	4.38061	3.77199	5.41	5.69	4.84793	7.15795	9.485	4.15916	4.0763	5.55	-0.221073	-0.812287	-0.77316
CDKN1B	9.01822	9.41104	11.1224	12.8561	12.58	14.4	7.79649	9.46918	7.80023	9.12107	8.56	7.24	9.21463	11.9892	13.49	8.63284	8.46065	7.9	-0.0940918	-0.502901	-0.771966
CTNNB1	64.2305	66.1307	73.3255	68.0778	87.42	78.96	52.0114	55.6201	47.1674	39.5043	55.14	42.33	65.1806	70.7017	83.19	53.8158	43.3359	48.735	-0.276414	-0.706183	-0.771452
TMEM159	4.54473	6.56115	5.54485	6.12344	7.48	7.23	4.18832	4.44843	2.60264	4.76994	5.28	3.34	5.55294	5.83414	7.355	4.31837	3.68629	4.31	-0.362763	-0.662352	-0.771037
BCL2L11	6.36179	8.83586	8.48274	5.87079	11.79	13.36	6.00171	8.32065	6.63894	5.3294	7.24	7.5	7.59882	7.17676	12.575	7.16118	5.98417	7.37	-0.085579	-0.262183	-0.770822
FAM171B	7.12687	8.56999	11.3604	9.01013	16.15	15.14	6.5302	6.52804	7.46861	7.12925	9.37	8.99	7.84843	10.1853	15.645	6.52912	7.29893	9.18	-0.265516	-0.480727	-0.769136
GOLGA1	5.29911	5.78277	5.00069	5.6731	4.83	5.27	3.73228	4.34374	3.31766	3.89692	2.87	3.06	5.54094	5.3369	5.05	4.03801	3.60729	2.965	-0.456486	-0.565085	-0.768251
KLF11	11.9464	9.73751	13.3292	12.9948	10.89	10.9	10.0656	8.5112	9.1796	9.00991	6.7	6.1	10.842	13.162	10.895	9.2884	9.09475	6.4	-0.223123	-0.533272	-0.767522
FTH1	2364.33	2270.52	2441.7	2163.14	1471.99	2197.89	1609.07	1649.83	1758.92	1378.15	870.96	1285.53	2317.43	2302.42	1834.94	1629.45	1568.53	1078.24	-0.508138	-0.553733	-0.767048
CEP19	3.46938	3.72548	3.24962	4.03725	3.14	4.06	1.91416	2.96552	1.6458	1.62996	2.4	1.84	3.59743	3.64344	3.6	2.43984	1.63788	2.12	-0.56018	-1.15347	-0.763933
SLCO2A1	1.4599	1.61564	1.74087	0.965026	1.43	2.27	1.07044	1.94208	0.980234	0.679999	0.65	1.53	1.53777	1.35295	1.85	1.50626	0.830116	1.09	-0.029867	-0.704721	-0.763197
GPCPD1	7.36752	6.52188	8.66406	10.8987	8.36	7.84	7.64413	6.45451	6.97395	9.85697	4.39	5.16	6.9447	9.78138	8.1	7.04932	8.41546	4.775	0.0215717	-0.216996	-0.762421
CDC25B	28.5935	29.8825	29.4667	24.5058	22.64	30.94	22.3706	19.6635	17.402	14.0138	16.66	14.93	29.238	26.9863	26.79	21.0171	15.7079	15.795	-0.476284	-0.780734	-0.762227
EIF5	95.5572	92.0651	95.617	99.1805	83.19	90.41	93.8399	98.5126	58.9943	62.1242	51.34	51.08	93.8111	97.3987	86.8	96.1762	60.5593	51.21	0.0359213	-0.685556	-0.761269
JAK1	49.5072	49.5953	51.2989	57.6902	51.99	55.58	37.1611	39.0796	33.5779	36.7791	31.15	32.32	49.5513	54.4946	53.785	38.1204	35.1785	31.735	-0.37836	-0.631418	-0.761129
PPP2R1B	18.4153	21.0901	22.0992	22.7657	21.48	25.65	15.9569	17.5337	18.0509	14.6259	13.81	14	19.7527	22.4325	23.565	16.7453	16.3384	13.905	-0.238294	-0.45732	-0.761042
HLA-B	7.07286	5.88167	15.6238	13.4758	14.02	16.92	6.51144	5.28883	9.8277	8.43331	8.35	9.91	6.47726	14.5498	15.47	5.90013	9.1305	9.13	-0.134637	-0.672233	-0.760786
HLA-B	6.04714	5.251	12.3054	11.2219	14.02	16.92	5.75787	4.2504	9.00986	7.16919	8.35	9.91	5.64907	11.7636	15.47	5.00413	8.08953	9.13	-0.174893	-0.540209	-0.760786
HLA-B	5.9698	4.71718	11.0508	10.8169	14.02	16.92	5.28078	4.4089	8.59842	6.55877	8.35	9.91	5.34349	10.9338	15.47	4.84484	7.57859	9.13	-0.141333	-0.528799	-0.760786
HLA-B	4.95883	4.74857	10.0042	9.4484	14.02	16.92	4.60769	3.39411	8.0473	5.66356	8.35	9.91	4.8537	9.7263	15.47	4.0009	6.85543	9.13	-0.27876	-0.504644	-0.760786
HLA-B	4.57358	3.96949	9.19381	8.50104	14.02	16.92	3.78943	3.18717	6.74354	5.14611	8.35	9.91	4.27154	8.84742	15.47	3.4883	5.94482	9.13	-0.29223	-0.573623	-0.760786
HLA-B	3.98223	3.3404	8.17498	7.20091	14.02	16.92	3.6352	2.79795	5.79706	4.11629	8.35	9.91	3.66132	7.68794	15.47	3.21658	4.95667	9.13	-0.186837	-0.633225	-0.760786
SLC25A28	5.22035	6.10333	7.20598	5.53527	7.92	8.12	6.22758	5.21421	5.68005	4.98631	4.35	5.12	5.66184	6.37062	8.02	5.72089	5.33318	4.735	0.0149699	-0.256439	-0.760238
SCCPDH	6.26573	7.74109	9.83045	9.32424	12.06	14.26	5.501	7.55052	8.02614	6.86436	7.93	7.61	7.00341	9.57734	13.16	6.52576	7.44525	7.77	-0.101912	-0.363305	-0.760173
PRDM1	1.90358	1.54431	2.63457	4.62384	1.21	1.72	1.78439	1.3208	1.08605	3.87459	0.82	0.91	1.72395	3.6292	1.465	1.5526	2.48032	0.865	-0.151032	-0.549128	-0.760129
ID2	6.56722	7.03261	11.6247	5.55143	13.12	13.91	6.75813	10.3459	10.2421	5.61949	8.23	7.74	6.79992	8.58807	13.515	8.55202	7.93079	7.985	0.330748	-0.114868	-0.759197
DTX3L	14.7103	14.6126	15.7064	15.6083	14.16	15.06	10.6113	10.05	7.46661	9.77045	9.43	7.84	14.6615	15.6574	14.61	10.3307	8.61853	8.635	-0.505095	-0.861326	-0.758688
FSCN1	0.980885	0.819152	1.75743	2.17115	2.46	1.97	1.78462	2.04827	0.971551	1.18585	0.96	1.66	0.900019	1.96429	2.215	1.91644	1.0787	1.31	1.09041	-0.864714	-0.75774
ID1	11.0969	15.4413	19.2754	13.9407	26.64	18.17	12.7366	13.9067	12.0039	10.7293	15.63	10.88	13.2691	16.608	22.405	13.3216	11.3666	13.255	0.00570226	-0.547082	-0.757284
CD59	75.0151	87.5203	90.9015	117.805	104.35	107.3	56.127	61.8617	58.4582	60.4317	70.61	54.67	81.2677	104.353	105.825	58.9943	59.4449	62.64	-0.462105	-0.811849	-0.756524
LRRC8D	39.8577	38.2035	35.0293	35.754	32.22	33.79	30.9793	31.2802	22.1348	21.4467	21.29	17.82	39.0306	35.3916	33.005	31.1298	21.7908	19.555	-0.326312	-0.699693	-0.755147
WNT5A	3.12556	1.99158	3.79222	4.90511	2.69	2.44	2.1883	1.56989	2.26892	4.19441	1.48	1.56	2.55857	4.34866	2.565	1.87909	3.23166	1.52	-0.4453	-0.428295	-0.754888
PDGFA	4.15108	6.14561	4.86358	7.43455	6.56	7.14	3.67565	5.50612	3.52806	5.83906	4.35	3.77	5.14834	6.14907	6.85	4.59089	4.68356	4.06	-0.165336	-0.392762	-0.754624
SMIM13	16.442	16.4532	20.4865	20.2936	19.14	20.03	17.5658	16.6732	12.1602	17.2781	10.48	12.75	16.4476	20.3901	19.585	17.1195	14.7192	11.615	0.0577635	-0.470171	-0.75376
METRNL	0.698056	0.813598	0.972661	2.41168	2.01	1.88	1.02477	1.0574	1.11719	1.18626	1.12	1.19	0.755827	1.69217	1.945	1.04109	1.15173	1.155	0.461967	-0.555079	-0.751877
NLGN2	1.83054	2.24553	2.18866	2.02245	3.08	2.98	1.89773	1.63398	2.35351	1.51134	1.96	1.64	2.03803	2.10555	3.03	1.76586	1.93243	1.8	-0.206812	-0.123788	-0.751321
USP12	11.5343	11.6848	14.048	17.0024	15	14.66	12.725	11.9389	8.00472	12.075	9.58	8.06	11.6095	15.5252	14.83	12.3319	10.0399	8.82	0.0870889	-0.628873	-0.749668
SHOC2	13.2423	14.9206	11.4299	13.0348	13.56	15.2	10.666	12.7998	7.84211	9.18434	9.33	7.8	14.0815	12.2324	14.38	11.7329	8.51322	8.565	-0.263236	-0.522924	-0.747539
TXNL4B	3.22459	3.10543	2.59605	2.47689	3.59	3.29	3.84083	4.85495	0.1	0.1	0.2	3.9	3.16501	2.53647	3.44	4.34789	0.1	2.05	0.458105	-4.66475	-0.746785
EPB41L4B	16.5122	16.8208	15.6749	18.4689	17.75	20.53	16.1552	16.3252	11.1951	15.3065	11.55	11.28	16.6665	17.0719	19.14	16.2402	13.2508	11.415	-0.0373818	-0.365544	-0.74566
COMMD2	16.8061	17.5778	18.9114	19.698	20.13	18.44	13.1214	12.6415	12.933	11.5317	12.78	10.25	17.1919	19.3047	19.285	12.8814	12.2324	11.515	-0.416438	-0.658251	-0.743965
MTMR9	3.56009	2.94522	3.9216	4.0343	3.04	3.17	2.74265	2.3949	2.12711	2.4098	1.88	1.83	3.25265	3.97795	3.105	2.56878	2.26846	1.855	-0.340537	-0.810315	-0.743174
STX6	16.7165	17.3509	19.3624	19.4416	22.79	22.57	15.5684	15.3061	12.7308	12.7134	14.2	12.9	17.0337	19.402	22.68	15.4372	12.7221	13.55	-0.141976	-0.608869	-0.743128
PRSS22	2.13632	2.52973	1.98493	3.68781	3.08	3.18	2.46163	2.66714	1.8226	4.11978	1.66	2.08	2.33303	2.83637	3.13	2.56439	2.97119	1.87	0.136411	0.0669951	-0.743124
HLA-A	19.687	18.8565	29.8591	24.7788	33.8	33.2	15.2146	15.204	21.0654	17.1221	19.39	20.64	19.2718	27.319	33.5	15.2093	19.0938	20.015	-0.341534	-0.516802	-0.743079
HLA-A	14.3888	13.7137	23.564	19.8672	33.8	33.2	10.7065	12.1557	16.8675	13.6019	19.39	20.64	14.0512	21.7156	33.5	11.4311	15.2347	20.015	-0.297734	-0.511371	-0.743079
HLA-A	14.8145	13.0301	21.7878	18.8149	33.8	33.2	11.0202	10.3625	14.7556	11.6959	19.39	20.64	13.9223	20.3013	33.5	10.6913	13.2257	20.015	-0.380954	-0.618226	-0.743079
HLA-A	14.8145	13.0301	21.7878	18.8149	33.8	33.2	11.0202	10.3625	14.7556	11.6959	19.39	20.64	13.9223	20.3013	33.5	10.6913	13.2257	20.015	-0.380954	-0.618226	-0.743079
HLA-A	12.4771	11.9152	19.3755	15.1979	33.8	33.2	8.71632	8.69244	13.7248	10.8036	19.39	20.64	12.1961	17.2867	33.5	8.70438	12.2642	20.015	-0.486612	-0.495209	-0.743079
HLA-A	12.3918	11.8134	19.103	15.1979	33.8	33.2	8.71632	8.69244	13.6178	10.7464	19.39	20.64	12.1026	17.1504	33.5	8.70438	12.1821	20.015	-0.475504	-0.493484	-0.743079
HLA-A	8.1051	7.55058	11.5577	9.68861	33.8	33.2	5.49186	6.49809	8.48166	6.8504	19.39	20.64	7.82784	10.6232	33.5	5.99498	7.66603	20.015	-0.384861	-0.470661	-0.743079
HLA-A	4.68205	4.85937	7.54707	6.56853	33.8	33.2	3.98722	4.22961	5.37123	4.61976	19.39	20.64	4.77071	7.0578	33.5	4.10841	4.9955	20.015	-0.215622	-0.498591	-0.743079
SH3BP4	30.9755	23.2836	32.9456	36.2357	25.1	24.59	28.2395	21.9273	21.7599	27.1206	15.92	13.77	27.1296	34.5906	24.845	25.0834	24.4403	14.845	-0.113132	-0.501123	-0.742978
HRAS	10.9594	10.8839	11.724	11.0858	15.45	17.29	9.51479	12.2959	11.2861	10.3044	9.25	10.32	10.9216	11.4049	16.37	10.9053	10.7952	9.785	-0.00215542	-0.0792571	-0.742411
FERMT2	34.1944	34.0965	43.0183	56.452	47.21	41.91	34.9575	34.3127	36.4807	47.4502	26.34	26.97	34.1454	49.7352	44.56	34.6351	41.9655	26.655	0.0205415	-0.245064	-0.741343
HLA-A	19.687	18.8565	29.8591	24.7788	37.54	42.31	15.2146	15.204	21.0654	17.1221	22.94	25.01	19.2718	27.319	39.925	15.2093	19.0938	23.975	-0.341534	-0.516802	-0.735762
HLA-A	14.3888	13.7137	23.564	19.8672	37.54	42.31	10.7065	12.1557	16.8675	13.6019	22.94	25.01	14.0512	21.7156	39.925	11.4311	15.2347	23.975	-0.297734	-0.511371	-0.735762
HLA-A	14.8145	13.0301	21.7878	18.8149	37.54	42.31	11.0202	10.3625	14.7556	11.6959	22.94	25.01	13.9223	20.3013	39.925	10.6913	13.2257	23.975	-0.380954	-0.618226	-0.735762
HLA-A	14.8145	13.0301	21.7878	18.8149	37.54	42.31	11.0202	10.3625	14.7556	11.6959	22.94	25.01	13.9223	20.3013	39.925	10.6913	13.2257	23.975	-0.380954	-0.618226	-0.735762
HLA-A	12.4771	11.9152	19.3755	15.1979	37.54	42.31	8.71632	8.69244	13.7248	10.8036	22.94	25.01	12.1961	17.2867	39.925	8.70438	12.2642	23.975	-0.486612	-0.495209	-0.735762
HLA-A	12.3918	11.8134	19.103	15.1979	37.54	42.31	8.71632	8.69244	13.6178	10.7464	22.94	25.01	12.1026	17.1504	39.925	8.70438	12.1821	23.975	-0.475504	-0.493484	-0.735762
HLA-A	8.1051	7.55058	11.5577	9.68861	37.54	42.31	5.49186	6.49809	8.48166	6.8504	22.94	25.01	7.82784	10.6232	39.925	5.99498	7.66603	23.975	-0.384861	-0.470661	-0.735762
HLA-A	4.68205	4.85937	7.54707	6.56853	37.54	42.31	3.98722	4.22961	5.37123	4.61976	22.94	25.01	4.77071	7.0578	39.925	4.10841	4.9955	23.975	-0.215622	-0.498591	-0.735762
UBA6	14.7669	13.7676	15.3265	12.2991	12.99	12.58	10.4794	9.36868	8.27209	8.14475	7.83	7.54	14.2673	13.8128	12.785	9.92404	8.20842	7.685	-0.523708	-0.750829	-0.734335
HLA-B	7.07286	5.88167	15.6238	13.4758	16.59	18.49	6.51144	5.28883	9.8277	8.43331	9.54	11.56	6.47726	14.5498	17.54	5.90013	9.1305	10.55	-0.134637	-0.672233	-0.733406
HLA-B	6.04714	5.251	12.3054	11.2219	16.59	18.49	5.75787	4.2504	9.00986	7.16919	9.54	11.56	5.64907	11.7636	17.54	5.00413	8.08953	10.55	-0.174893	-0.540209	-0.733406
HLA-B	5.9698	4.71718	11.0508	10.8169	16.59	18.49	5.28078	4.4089	8.59842	6.55877	9.54	11.56	5.34349	10.9338	17.54	4.84484	7.57859	10.55	-0.141333	-0.528799	-0.733406
HLA-B	4.95883	4.74857	10.0042	9.4484	16.59	18.49	4.60769	3.39411	8.0473	5.66356	9.54	11.56	4.8537	9.7263	17.54	4.0009	6.85543	10.55	-0.27876	-0.504644	-0.733406
HLA-B	4.57358	3.96949	9.19381	8.50104	16.59	18.49	3.78943	3.18717	6.74354	5.14611	9.54	11.56	4.27154	8.84742	17.54	3.4883	5.94482	10.55	-0.29223	-0.573623	-0.733406
HLA-B	3.98223	3.3404	8.17498	7.20091	16.59	18.49	3.6352	2.79795	5.79706	4.11629	9.54	11.56	3.66132	7.68794	17.54	3.21658	4.95667	10.55	-0.186837	-0.633225	-0.733406
GBA2	0.1	0.1	12.9556	9.67799	13.5	15.55	0.1	0.1	0.1	0.1	0.2	17.28	0.1	11.3168	14.525	0.1	0.1	8.74	0	-6.82232	-0.732833
STRN3	9.05186	10.0333	7.80024	9.82783	10.38	8.92	7.38578	8.54206	4.83361	6.26935	6.11	5.51	9.54256	8.81404	9.65	7.96392	5.55148	5.81	-0.260898	-0.66693	-0.731991
HLA-B	7.07286	5.88167	15.6238	13.4758	24.27	28.69	6.51144	5.28883	9.8277	8.43331	13.83	18.06	6.47726	14.5498	26.48	5.90013	9.1305	15.945	-0.134637	-0.672233	-0.731799
HLA-B	6.04714	5.251	12.3054	11.2219	24.27	28.69	5.75787	4.2504	9.00986	7.16919	13.83	18.06	5.64907	11.7636	26.48	5.00413	8.08953	15.945	-0.174893	-0.540209	-0.731799
HLA-B	5.9698	4.71718	11.0508	10.8169	24.27	28.69	5.28078	4.4089	8.59842	6.55877	13.83	18.06	5.34349	10.9338	26.48	4.84484	7.57859	15.945	-0.141333	-0.528799	-0.731799
HLA-B	4.95883	4.74857	10.0042	9.4484	24.27	28.69	4.60769	3.39411	8.0473	5.66356	13.83	18.06	4.8537	9.7263	26.48	4.0009	6.85543	15.945	-0.27876	-0.504644	-0.731799
HLA-B	4.57358	3.96949	9.19381	8.50104	24.27	28.69	3.78943	3.18717	6.74354	5.14611	13.83	18.06	4.27154	8.84742	26.48	3.4883	5.94482	15.945	-0.29223	-0.573623	-0.731799
HLA-B	3.98223	3.3404	8.17498	7.20091	24.27	28.69	3.6352	2.79795	5.79706	4.11629	13.83	18.06	3.66132	7.68794	26.48	3.21658	4.95667	15.945	-0.186837	-0.633225	-0.731799
TRIB1	9.32614	11.4113	11.2612	13.1614	9.74	11.16	12.5823	9.1788	7.67351	13.312	6.97	5.62	10.3687	12.2113	10.45	10.8805	10.4928	6.295	0.0695137	-0.218823	-0.731225
CDCP1	14.0202	13.5258	14.4662	18.8397	16.14	16.39	13.7555	14.4561	11.3371	14.1209	9.32	10.28	13.773	16.653	16.265	14.1058	12.729	9.8	0.0344457	-0.387659	-0.730917
IGFBP2	4.58852	4.27562	6.41359	5.55778	13.29	10.25	4.57069	4.68228	6.10658	3.2563	6.3	7.89	4.43207	5.98568	11.77	4.62648	4.68144	7.095	0.0619358	-0.354564	-0.73024
TMEM243	11.7598	11.1376	11.9582	14.4595	13.42	12.14	9.11469	10.8168	8.35121	0.1	7.83	7.58	11.4487	13.2088	12.78	9.96574	4.2256	7.705	-0.200134	-1.64428	-0.730021
KIF5B	69.451	72.2505	70.75	71.2991	65.03	72.75	60.9642	66.633	44.682	48.543	41.89	41.19	70.8507	71.0246	68.89	63.7986	46.6125	41.54	-0.151258	-0.607601	-0.729793
CASP14	594.606	616.506	646.321	587.505	431.12	547.71	270.131	249.182	461.463	302.815	321.07	269.67	605.556	616.913	489.415	259.656	382.139	295.37	-1.22166	-0.69097	-0.728535
WRNIP1	35.2261	36.7696	41.5005	36.5804	45.37	48.61	32.8924	34.69	29.9707	28.1223	27.38	29.39	35.9978	39.0405	46.99	33.7912	29.0465	28.385	-0.0912632	-0.426605	-0.727225
TMEM2	21.0161	16.6969	30.1095	30.7698	26.53	26.06	17.6899	15.7449	19.9509	23.3702	14.05	17.72	18.8565	30.4397	26.295	16.7174	21.6606	15.885	-0.173711	-0.490882	-0.727123
HTR1D	1.49307	1.16272	2.25767	3.08877	2.9	2.81	1.7243	1.57151	1.67413	2.30059	1.57	1.88	1.3279	2.67322	2.855	1.64791	1.98736	1.725	0.311492	-0.427725	-0.726894
FAM24B	3.38544	2.54622	4.8224	3.54339	5.12	3.5	3.69762	3.55035	5.41988	3.58264	3.14	2.07	2.96583	4.1829	4.31	3.62399	4.50126	2.605	0.289141	0.105827	-0.726404
NSF	11.2474	12.9931	9.51064	10.4356	6.72	8.22	7.10745	7.22803	5.85958	5.9314	5.04	3.99	12.1202	9.97312	7.47	7.16774	5.89549	4.515	-0.757829	-0.758433	-0.726382
NSF	9.37759	10.9161	7.52487	8.10016	6.72	8.22	5.57713	6.3855	5.11094	4.53467	5.04	3.99	10.1468	7.81251	7.47	5.98131	4.8228	4.515	-0.762497	-0.695915	-0.726382
HLA-A	19.687	18.8565	29.8591	24.7788	16.48	17.35	15.2146	15.204	21.0654	17.1221	9.89	10.56	19.2718	27.319	16.915	15.2093	19.0938	10.225	-0.341534	-0.516802	-0.726202
HLA-A	14.3888	13.7137	23.564	19.8672	16.48	17.35	10.7065	12.1557	16.8675	13.6019	9.89	10.56	14.0512	21.7156	16.915	11.4311	15.2347	10.225	-0.297734	-0.511371	-0.726202
HLA-A	14.8145	13.0301	21.7878	18.8149	16.48	17.35	11.0202	10.3625	14.7556	11.6959	9.89	10.56	13.9223	20.3013	16.915	10.6913	13.2257	10.225	-0.380954	-0.618226	-0.726202
HLA-A	14.8145	13.0301	21.7878	18.8149	16.48	17.35	11.0202	10.3625	14.7556	11.6959	9.89	10.56	13.9223	20.3013	16.915	10.6913	13.2257	10.225	-0.380954	-0.618226	-0.726202
HLA-A	12.4771	11.9152	19.3755	15.1979	16.48	17.35	8.71632	8.69244	13.7248	10.8036	9.89	10.56	12.1961	17.2867	16.915	8.70438	12.2642	10.225	-0.486612	-0.495209	-0.726202
HLA-A	12.3918	11.8134	19.103	15.1979	16.48	17.35	8.71632	8.69244	13.6178	10.7464	9.89	10.56	12.1026	17.1504	16.915	8.70438	12.1821	10.225	-0.475504	-0.493484	-0.726202
HLA-A	8.1051	7.55058	11.5577	9.68861	16.48	17.35	5.49186	6.49809	8.48166	6.8504	9.89	10.56	7.82784	10.6232	16.915	5.99498	7.66603	10.225	-0.384861	-0.470661	-0.726202
HLA-A	4.68205	4.85937	7.54707	6.56853	16.48	17.35	3.98722	4.22961	5.37123	4.61976	9.89	10.56	4.77071	7.0578	16.915	4.10841	4.9955	10.225	-0.215622	-0.498591	-0.726202
AVPI1	1.113	1.1274	1.78138	1.94856	2.02	1.55	0.883224	1.51897	1.43302	1.59131	0.85	1.31	1.1202	1.86497	1.785	1.2011	1.51216	1.08	0.100596	-0.302537	-0.724893
LIF	6.95289	2.83876	11.9543	73.7741	5.79	2.57	8.31377	3.14948	6.25782	27.4071	3.17	1.89	4.89583	42.8642	4.18	5.73163	16.8325	2.53	0.227392	-1.34853	-0.724366
EIF5A2	4.99609	4.3589	6.55004	6.56563	5.95	6.85	4.2782	4.70282	3.91707	4.47008	3.76	3.99	4.67749	6.55783	6.4	4.49051	4.19358	3.875	-0.0588568	-0.645039	-0.723876
NFYC	24.1332	27.3852	27.2482	26.2098	28.83	32.34	24.0741	26.565	21.8087	21.5221	19.27	17.82	25.7592	26.729	30.585	25.3195	21.6654	18.545	-0.024836	-0.303013	-0.721794
SAA1	11.3152	9.08294	31.3097	16.9119	71.61	41.89	13.472	7.52006	28.871	19.8781	35.71	33.2	10.1991	24.1108	56.75	10.496	24.3745	34.455	0.0414061	0.0156961	-0.719907
TMX1	12.3618	12.8743	14.1132	13.2134	14.02	13.71	9.37693	11.1477	9.21208	7.52177	8.7	8.17	12.6181	13.6633	13.865	10.2623	8.36693	8.435	-0.298133	-0.707537	-0.716988
HLA-A	19.687	18.8565	29.8591	24.7788	28.24	31.53	15.2146	15.204	21.0654	17.1221	17.82	18.56	19.2718	27.319	29.885	15.2093	19.0938	18.19	-0.341534	-0.516802	-0.716276
HLA-A	19.687	18.8565	29.8591	24.7788	28.24	31.53	15.2146	15.204	21.0654	17.1221	17.82	18.56	19.2718	27.319	29.885	15.2093	19.0938	18.19	-0.341534	-0.516802	-0.716276
HLA-A	14.3888	13.7137	23.564	19.8672	28.24	31.53	10.7065	12.1557	16.8675	13.6019	17.82	18.56	14.0512	21.7156	29.885	11.4311	15.2347	18.19	-0.297734	-0.511371	-0.716276
HLA-A	14.3888	13.7137	23.564	19.8672	28.24	31.53	10.7065	12.1557	16.8675	13.6019	17.82	18.56	14.0512	21.7156	29.885	11.4311	15.2347	18.19	-0.297734	-0.511371	-0.716276
HLA-A	14.8145	13.0301	21.7878	18.8149	28.24	31.53	11.0202	10.3625	14.7556	11.6959	17.82	18.56	13.9223	20.3013	29.885	10.6913	13.2257	18.19	-0.380954	-0.618226	-0.716276
HLA-A	14.8145	13.0301	21.7878	18.8149	28.24	31.53	11.0202	10.3625	14.7556	11.6959	17.82	18.56	13.9223	20.3013	29.885	10.6913	13.2257	18.19	-0.380954	-0.618226	-0.716276
HLA-A	14.8145	13.0301	21.7878	18.8149	28.24	31.53	11.0202	10.3625	14.7556	11.6959	17.82	18.56	13.9223	20.3013	29.885	10.6913	13.2257	18.19	-0.380954	-0.618226	-0.716276
HLA-A	14.8145	13.0301	21.7878	18.8149	28.24	31.53	11.0202	10.3625	14.7556	11.6959	17.82	18.56	13.9223	20.3013	29.885	10.6913	13.2257	18.19	-0.380954	-0.618226	-0.716276
HLA-A	12.4771	11.9152	19.3755	15.1979	28.24	31.53	8.71632	8.69244	13.7248	10.8036	17.82	18.56	12.1961	17.2867	29.885	8.70438	12.2642	18.19	-0.486612	-0.495209	-0.716276
HLA-A	12.4771	11.9152	19.3755	15.1979	28.24	31.53	8.71632	8.69244	13.7248	10.8036	17.82	18.56	12.1961	17.2867	29.885	8.70438	12.2642	18.19	-0.486612	-0.495209	-0.716276
HLA-A	12.3918	11.8134	19.103	15.1979	28.24	31.53	8.71632	8.69244	13.6178	10.7464	17.82	18.56	12.1026	17.1504	29.885	8.70438	12.1821	18.19	-0.475504	-0.493484	-0.716276
HLA-A	12.3918	11.8134	19.103	15.1979	28.24	31.53	8.71632	8.69244	13.6178	10.7464	17.82	18.56	12.1026	17.1504	29.885	8.70438	12.1821	18.19	-0.475504	-0.493484	-0.716276
HLA-A	8.1051	7.55058	11.5577	9.68861	28.24	31.53	5.49186	6.49809	8.48166	6.8504	17.82	18.56	7.82784	10.6232	29.885	5.99498	7.66603	18.19	-0.384861	-0.470661	-0.716276
HLA-A	8.1051	7.55058	11.5577	9.68861	28.24	31.53	5.49186	6.49809	8.48166	6.8504	17.82	18.56	7.82784	10.6232	29.885	5.99498	7.66603	18.19	-0.384861	-0.470661	-0.716276
HLA-A	4.68205	4.85937	7.54707	6.56853	28.24	31.53	3.98722	4.22961	5.37123	4.61976	17.82	18.56	4.77071	7.0578	29.885	4.10841	4.9955	18.19	-0.215622	-0.498591	-0.716276
HLA-A	4.68205	4.85937	7.54707	6.56853	28.24	31.53	3.98722	4.22961	5.37123	4.61976	17.82	18.56	4.77071	7.0578	29.885	4.10841	4.9955	18.19	-0.215622	-0.498591	-0.716276
SMAD7	1.99982	2.12643	2.52563	2.67189	3.16	3.46	2.01387	2.34431	2.08389	1.67925	2.06	1.97	2.06313	2.59876	3.31	2.17909	1.88157	2.015	0.0788945	-0.465886	-0.716051
DCAF7	13.6099	11.0605	9.39812	10.0199	14.47	11.65	14.1904	14.476	10.4444	9.30909	6.17	9.74	12.3352	9.70899	13.06	14.3332	9.87674	7.955	0.21658	0.0247137	-0.715221
SH3BP2	2.80911	2.79105	2.91756	2.2306	3.76	3.6	2.63412	2.4338	1.92487	2.29354	2.19	2.3	2.80008	2.57408	3.68	2.53396	2.10921	2.245	-0.144074	-0.287358	-0.71299
TVP23C	2.40658	2.29817	2.73642	2.99047	3.05	4.42	3.06546	2.88514	2.45646	3.00524	2.4	2.16	2.35238	2.86345	3.735	2.9753	2.73085	2.28	0.338917	-0.0684018	-0.712074
WEE1	14.6903	15.5589	16.1072	20.6925	15.4	18.44	11.9961	10.8492	10.2454	13.0645	10.53	10.13	15.1246	18.3999	16.92	11.4227	11.6549	10.33	-0.405	-0.658751	-0.711889
GAS7	3.20984	3.57495	4.46554	5.03823	6.97	5.54	2.50426	2.90002	3.86772	3.65185	3.64	4	3.3924	4.75188	6.255	2.70214	3.75978	3.82	-0.328202	-0.33785	-0.711437
FUT8	4.28708	5.66292	5.95777	5.03256	7.56	9.05	4.80622	5.6531	5.53351	4.92873	4.24	5.91	4.975	5.49517	8.305	5.22966	5.23112	5.075	0.0720206	-0.0710429	-0.710572
ZNF778	10.3885	10.4748	8.55481	8.58752	9.16	8.48	9.3405	9.49511	6.54389	6.19071	5.88	4.9	10.4317	8.57117	8.82	9.41781	6.3673	5.39	-0.147505	-0.42881	-0.710493
RAB21	3.67123	4.05167	3.66906	4.63064	3.61	4.13	3.96484	4.46955	2.51136	3.32709	2.46	2.27	3.86145	4.14985	3.87	4.2172	2.91922	2.365	0.127141	-0.507474	-0.710493
ELOVL7	4.22469	4.84582	5.93731	5.79067	4.67	6.26	4.09554	3.97499	3.1102	4.82211	2.93	3.75	4.53525	5.86399	5.465	4.03526	3.96615	3.34	-0.16852	-0.564142	-0.710373
SH2B3	1.39124	1.6742	1.85613	1.72485	2.07	2.18	1.61905	2.16429	1.31368	1.39609	1.17	1.43	1.53272	1.79049	2.125	1.89167	1.35489	1.3	0.303566	-0.402184	-0.708951
GPRC5A	17.5782	20.1695	19.1117	30.9208	15.33	19.5	16.9818	17.7784	11.3082	21.1525	8.62	12.69	18.8739	25.0162	17.415	17.3801	16.2304	10.655	-0.118952	-0.624171	-0.7088
B4GAT1	3.61149	3.21359	5.20034	4.72168	6.07	9.21	3.43749	3.3942	5.75235	3.24741	4.22	5.13	3.41254	4.96101	7.64	3.41585	4.49988	4.675	0.00139655	-0.140747	-0.708606
NOTCH3	15.5155	16.3447	22.4371	15.8104	33.95	30.59	14.6956	13.4301	18.3578	13.4592	19.65	19.85	15.9301	19.1238	32.27	14.0628	15.9085	19.75	-0.179866	-0.265568	-0.708341
RAP1B	24.7078	24.6835	24.4721	24.853	25.48	24.71	22.5754	24.7127	16.0506	16.7527	15.31	15.43	24.6957	24.6626	25.095	23.6441	16.4017	15.37	-0.0627798	-0.588481	-0.707283
SLC16A2	16.1029	18.4119	17.3572	15.0352	12.46	21.02	9.74727	12.0667	9.08582	8.36883	10.17	10.34	17.2574	16.1962	16.74	10.907	8.72733	10.255	-0.661963	-0.892044	-0.706972
LMAN2	51.0693	52.8957	55.3203	55.969	65.17	63.56	42.7045	43.5064	32.7328	31.0929	40.57	38.33	51.9825	55.6446	64.365	43.1055	31.9129	39.45	-0.270156	-0.802106	-0.706251
GNA13	11.783	11.902	11.9351	14.006	12.53	12.56	11.4374	11.735	7.86191	9.91373	7.69	7.7	11.8425	12.9705	12.545	11.5862	8.88782	7.695	-0.0315662	-0.545338	-0.705119
MED10	31.3914	33.6857	36.8781	28.9933	43.01	43.96	40.1241	44.4437	28.5956	26.3229	26.7	26.65	32.5386	32.9357	43.485	42.2839	27.4593	26.675	0.377958	-0.26236	-0.70503
ANLN	116.949	125.608	137.673	113.927	93.71	136.6	118.838	129.032	90.6764	94.0087	63.92	77.42	121.278	125.8	115.155	123.935	92.3425	70.67	0.0312599	-0.446064	-0.704407
H1FX	6.42515	8.8591	8.47049	7.3629	11.17	11.93	7.41769	6.76116	6.92761	7.08223	6.42	7.76	7.64213	7.91669	11.55	7.08942	7.00492	7.09	-0.108305	-0.17653	-0.704035
FOXD1	1.32305	1.0034	0.862188	0.906204	1.81	1.79	0.955512	1.24213	1.34083	0.80151	1.33	0.88	1.16323	0.884196	1.8	1.09882	1.07117	1.105	-0.0821757	0.276749	-0.703951
HLA-A	19.687	18.8565	29.8591	24.7788	25.56	25.71	15.2146	15.204	21.0654	17.1221	15.9	15.58	19.2718	27.319	25.635	15.2093	19.0938	15.74	-0.341534	-0.516802	-0.703679
HLA-A	14.3888	13.7137	23.564	19.8672	25.56	25.71	10.7065	12.1557	16.8675	13.6019	15.9	15.58	14.0512	21.7156	25.635	11.4311	15.2347	15.74	-0.297734	-0.511371	-0.703679
HLA-A	14.8145	13.0301	21.7878	18.8149	25.56	25.71	11.0202	10.3625	14.7556	11.6959	15.9	15.58	13.9223	20.3013	25.635	10.6913	13.2257	15.74	-0.380954	-0.618226	-0.703679
HLA-A	14.8145	13.0301	21.7878	18.8149	25.56	25.71	11.0202	10.3625	14.7556	11.6959	15.9	15.58	13.9223	20.3013	25.635	10.6913	13.2257	15.74	-0.380954	-0.618226	-0.703679
HLA-A	12.4771	11.9152	19.3755	15.1979	25.56	25.71	8.71632	8.69244	13.7248	10.8036	15.9	15.58	12.1961	17.2867	25.635	8.70438	12.2642	15.74	-0.486612	-0.495209	-0.703679
HLA-A	12.3918	11.8134	19.103	15.1979	25.56	25.71	8.71632	8.69244	13.6178	10.7464	15.9	15.58	12.1026	17.1504	25.635	8.70438	12.1821	15.74	-0.475504	-0.493484	-0.703679
HLA-A	8.1051	7.55058	11.5577	9.68861	25.56	25.71	5.49186	6.49809	8.48166	6.8504	15.9	15.58	7.82784	10.6232	25.635	5.99498	7.66603	15.74	-0.384861	-0.470661	-0.703679
HLA-A	4.68205	4.85937	7.54707	6.56853	25.56	25.71	3.98722	4.22961	5.37123	4.61976	15.9	15.58	4.77071	7.0578	25.635	4.10841	4.9955	15.74	-0.215622	-0.498591	-0.703679
CNNM3	4.66257	5.35582	5.55109	4.49421	6.28	6.14	4.04104	3.88464	3.52336	3.40613	4.22	3.41	5.0092	5.02265	6.21	3.96284	3.46475	3.815	-0.338044	-0.5357	-0.70291
CDKN2AIP	5.72341	5.7476	6.05971	5.59218	5.35	6.92	5.50919	5.01412	4.14875	4.43867	3.67	3.87	5.7355	5.82594	6.135	5.26165	4.29371	3.77	-0.124404	-0.440267	-0.702499
HLA-A	19.687	18.8565	29.8591	24.7788	25.56	25.76	15.2146	15.204	21.0654	17.1221	15.9	15.7	19.2718	27.319	25.66	15.2093	19.0938	15.8	-0.341534	-0.516802	-0.699597
HLA-A	14.3888	13.7137	23.564	19.8672	25.56	25.76	10.7065	12.1557	16.8675	13.6019	15.9	15.7	14.0512	21.7156	25.66	11.4311	15.2347	15.8	-0.297734	-0.511371	-0.699597
HLA-A	14.8145	13.0301	21.7878	18.8149	25.56	25.76	11.0202	10.3625	14.7556	11.6959	15.9	15.7	13.9223	20.3013	25.66	10.6913	13.2257	15.8	-0.380954	-0.618226	-0.699597
HLA-A	14.8145	13.0301	21.7878	18.8149	25.56	25.76	11.0202	10.3625	14.7556	11.6959	15.9	15.7	13.9223	20.3013	25.66	10.6913	13.2257	15.8	-0.380954	-0.618226	-0.699597
HLA-A	12.4771	11.9152	19.3755	15.1979	25.56	25.76	8.71632	8.69244	13.7248	10.8036	15.9	15.7	12.1961	17.2867	25.66	8.70438	12.2642	15.8	-0.486612	-0.495209	-0.699597
HLA-A	12.3918	11.8134	19.103	15.1979	25.56	25.76	8.71632	8.69244	13.6178	10.7464	15.9	15.7	12.1026	17.1504	25.66	8.70438	12.1821	15.8	-0.475504	-0.493484	-0.699597
HLA-A	8.1051	7.55058	11.5577	9.68861	25.56	25.76	5.49186	6.49809	8.48166	6.8504	15.9	15.7	7.82784	10.6232	25.66	5.99498	7.66603	15.8	-0.384861	-0.470661	-0.699597
HLA-A	4.68205	4.85937	7.54707	6.56853	25.56	25.76	3.98722	4.22961	5.37123	4.61976	15.9	15.7	4.77071	7.0578	25.66	4.10841	4.9955	15.8	-0.215622	-0.498591	-0.699597
PPM1H	1.46191	1.27097	1.90916	1.38531	2.31	1.65	0.874155	0.675114	1.04125	1.05155	1.16	1.28	1.36644	1.64724	1.98	0.774635	1.0464	1.22	-0.818834	-0.654611	-0.698619
RTEL1	0.965835	1.16328	1.32621	1.02252	1.48	1.49	1.40809	0.994045	1.05155	1.03022	0.97	0.86	1.06456	1.17437	1.485	1.20107	1.04088	0.915	0.174063	-0.174072	-0.698619
FLYWCH2	2.41503	2.96094	2.9502	3.01378	5.83	7.13	3.04087	4.03768	3.72663	2.53437	4.29	3.7	2.68799	2.98199	6.48	3.53927	3.1305	3.995	0.396929	0.0701177	-0.697798
C15orf39	3.20028	2.56051	3.44099	4.05497	4	3.8	3.75013	2.94868	2.07835	3.62113	2.71	2.1	2.8804	3.74798	3.9	3.3494	2.84974	2.405	0.217638	-0.395283	-0.697437
CYP1A1	9.47365	1.68076	2.20636	22.4964	0.68	0.99	3.26929	0.695235	2.01092	22.5139	0.59	0.44	5.5772	12.3514	0.835	1.98226	12.2624	0.515	-1.49239	-0.0104297	-0.697204
ARHGAP28	4.40605	4.5251	6.10156	5.02206	5.54	5.61	3.11518	2.87901	3.66002	2.99656	3.45	3.43	4.46557	5.56181	5.575	2.99709	3.32829	3.44	-0.575281	-0.740773	-0.696563
SAMD4A	3.46329	2.98272	4.99799	13.7258	6.89	3.95	3.7354	3.08049	2.99758	10.4459	3.8	2.89	3.22301	9.3619	5.42	3.40795	6.72174	3.345	0.0804956	-0.477966	-0.696287
SUMF1	5.53657	6.28599	7.96567	7.9465	6.98	7.58	3.80446	4.61892	4.79621	4.38655	3.72	5.27	5.91128	7.95608	7.28	4.21169	4.59138	4.495	-0.489071	-0.793131	-0.695617
RGS2	4.87855	11.2529	5.53065	3.93302	2.09	3.74	5.45929	10.3243	3.78535	3.9653	1.55	2.06	8.06573	4.73184	2.915	7.89179	3.87533	1.805	-0.0314507	-0.288082	-0.691497
SLC39A4	2.54769	2.86686	3.22513	3.99203	5.33	5.44	5.87847	2.62635	3.6519	3.72065	2.6	4.07	2.70728	3.60858	5.385	4.25241	3.68628	3.335	0.651439	0.0307325	-0.69126
VCPKMT	3.99148	3.89449	4.32518	3.94815	4.45	5.48	4.07134	3.75529	3.28064	3.91371	3.19	2.96	3.94299	4.13666	4.965	3.91331	3.59718	3.075	-0.010897	-0.201604	-0.691207
TINAGL1	32.9748	33.1238	37.319	49.3233	35.44	35.2	31.2615	28.0724	24.4279	29.7903	21.8	22.02	33.0493	43.3212	35.32	29.6669	27.1091	21.91	-0.155763	-0.676294	-0.688896
TROVE2	14.2135	22.0665	21.9995	18.0141	20.71	23.71	22.0283	25.6507	18.2742	19.745	13.94	13.62	18.14	20.0068	22.21	23.8395	19.0096	13.78	0.39418	-0.0737623	-0.688634
ATPAF2	2.01884	1.75061	2.66386	3.24489	3.24	3.43	2.03208	1.53767	2.22515	3.02638	1.99	2.15	1.88472	2.95438	3.335	1.78487	2.62577	2.07	-0.078531	-0.170115	-0.688056
SIK1	5.22579	4.19331	5.2299	8.12902	4.61	3.52	3.98009	2.92338	3.71343	4.40539	2.88	2.17	4.70955	6.67946	4.065	3.45174	4.05941	2.525	-0.448268	-0.718461	-0.686972
MAD2L2	6.28656	4.81178	6.15015	6.72656	7.72	8.65	7.02081	7.01425	4.22408	4.32793	5.39	4.78	5.54917	6.43835	8.185	7.01753	4.276	5.085	0.338691	-0.590429	-0.686735
VCL	50.6894	53.789	59.3914	144.234	76.59	58.38	45.4443	42.7041	42.5895	107.538	53.22	30.64	52.2392	101.813	67.485	44.0742	75.0637	41.93	-0.245198	-0.439729	-0.686584
IFNGR1	104.793	76.9159	151.554	108.437	139.3	153.44	92.5136	72.0843	115.185	85.462	89.47	92.43	90.8544	129.995	146.37	82.2989	100.323	90.95	-0.142683	-0.373802	-0.686474
NRP1	7.68677	6.96247	8.56643	7.94471	9.15	8.55	9.02005	7.89289	7.74211	8.96749	5.6	5.4	7.32462	8.25557	8.85	8.45647	8.3548	5.5	0.207302	0.0172375	-0.686246
ENOX1	2.93961	2.81719	3.44444	2.71916	4.13	5.28	3.16676	3.01546	3.10738	2.98385	2.34	3.51	2.8784	3.0818	4.705	3.09111	3.04561	2.925	0.102858	-0.0170397	-0.685758
CASP10	5.83919	6.29363	6.96376	5.13624	8.57	9.75	5.41492	5.05049	5.26021	4.08847	5.95	5.44	6.06641	6.05	9.16	5.2327	4.67434	5.695	-0.213286	-0.372172	-0.685652
IFIT5	2.73457	2.75706	3.46374	4.00727	3.68	3.45	2.54895	2.91172	2.30117	3.29014	2.27	2.17	2.74582	3.7355	3.565	2.73034	2.79566	2.22	-0.00815645	-0.418117	-0.683342
CNIH2	1.01946	1.22585	0.903136	0.693526	3.03	2.46	1.07271	1.27484	0.822644	1.01202	2.15	1.27	1.12266	0.798331	2.745	1.17378	0.917331	1.71	0.0642412	0.200456	-0.68281
TUBB2A	3.29578	3.91878	4.79262	6.87136	5.6	7.31	4.89783	5.1481	3.63453	4.48037	3.96	4.09	3.60728	5.83199	6.455	5.02296	4.05745	4.025	0.477628	-0.523415	-0.681428
FAM92A1	4.09663	3.28137	4.43773	3.3644	3.86	5.42	3.88376	4.0392	3.67618	2.61441	2.45	3.34	3.689	3.90107	4.64	3.96148	3.14529	2.895	0.10281	-0.310673	-0.680561
SLC25A36	17.5627	18.8142	17.9057	14.6478	16.83	18.67	15.9751	16.0864	12.4103	13.715	11.07	11.09	18.1885	16.2767	17.75	16.0308	13.0626	11.08	-0.182181	-0.317365	-0.679861
C17orf96	1.58947	1.82983	1.24102	2.27421	3.03	2.27	1.81957	2.40892	1.41911	1.82762	1.48	1.83	1.70965	1.75761	2.65	2.11425	1.62337	1.655	0.306442	-0.114632	-0.679161
PM20D2	23.1333	22.0675	22.1264	18.2214	19.92	18.43	21.0477	17.8368	13.7902	12.7586	12.26	11.7	22.6004	20.1739	19.175	19.4423	13.2744	11.98	-0.217153	-0.603843	-0.678599
PML	1.96093	2.15899	2.64716	2.22345	3.85	4.6	2.47609	2.54328	1.82862	2.82429	2.54	2.74	2.05996	2.43531	4.225	2.50969	2.32646	2.64	0.28489	-0.0659692	-0.678413
DNAJC19	5.86835	6.15702	5.56954	5.18051	4.79	4.23	3.31255	5.27183	3.31698	2.41593	3.08	2.56	6.01268	5.37502	4.51	4.29219	2.86646	2.82	-0.486295	-0.907004	-0.677432
GLO1	80.6782	83.7845	92.3542	77.846	77.39	83.8	53.1876	56.6952	58.5473	47.1411	51.68	49.13	82.2313	85.1001	80.595	54.9414	52.8442	50.405	-0.581795	-0.687416	-0.677123
DSC2	33.5174	32.7517	30.9098	26.1325	28.51	25.58	24.6053	27.048	17.795	15.6153	17.08	16.79	33.1346	28.5211	27.045	25.8267	16.7051	16.935	-0.359476	-0.771739	-0.675354
RBMS1	34.844	33.7411	38.9577	35.346	34.83	35.74	34.6121	34.9185	27.7011	30.4782	21.9	22.29	34.2926	37.1519	35.285	34.7653	29.0896	22.095	0.0197529	-0.352928	-0.675335
UGCG	29.5791	21.9875	39.6712	41.8002	28.41	28.7	26.048	21.4866	22.9309	32.4391	16.94	18.85	25.7833	40.7357	28.555	23.7673	27.685	17.895	-0.117459	-0.557189	-0.674187
OAF	3.36383	3.60495	4.59126	4.6181	6.58	6.42	4.24956	5.129	4.00858	4.12835	3.94	4.21	3.48439	4.60468	6.5	4.68928	4.06846	4.075	0.42846	-0.178616	-0.67364
NET1	22.0844	24.6281	22.783	30.2247	21.91	22.49	19.8177	21.3722	14.5367	18.4049	14.77	13.07	23.3563	26.5038	22.2	20.595	16.4708	13.92	-0.181518	-0.686291	-0.6734
CERK	9.48879	11.6237	12.5755	8.72477	12.44	14.54	8.79245	9.02629	7.96205	7.13129	8.23	8.69	10.5562	10.6501	13.49	8.90937	7.54667	8.46	-0.244701	-0.49696	-0.673161
SLC35F2	39.6378	42.9019	42.7447	39.5054	48.99	50.29	37.7131	40.6724	27.0076	25.8255	30.79	31.48	41.2699	41.1251	49.64	39.1928	26.4166	31.135	-0.0745014	-0.638575	-0.672966
SNN	3.03831	3.51567	4.19224	3.06505	5.17	5.99	2.41721	2.57077	3.69377	2.82076	3.35	3.65	3.27699	3.62865	5.58	2.49399	3.25727	3.5	-0.393916	-0.15577	-0.67291
SLCO3A1	4.28349	4.11969	4.81422	5.43082	7	6.53	4.32382	4.45856	4.42945	4.64143	4.24	4.25	4.20159	5.12252	6.765	4.39119	4.53544	4.245	0.0636766	-0.175611	-0.672325
TNNT1	3.25256	3.05029	2.23093	3.91206	2.58	4.76	2.58534	2.61104	3.43117	3.40916	1.79	2.82	3.15142	3.0715	3.67	2.59819	3.42016	2.305	-0.278497	0.155125	-0.671013
RHBDD2	4.94333	5.36874	5.29147	5.39609	7.71	7.73	3.63592	4.87396	5.1827	4.04205	4.92	4.78	5.15603	5.34378	7.72	4.25494	4.61238	4.85	-0.277123	-0.212351	-0.670616
IFFO2	6.51942	5.87653	10.3792	22.3343	12.84	8.63	6.24152	5.79097	8.41238	14.8209	8.34	5.15	6.19797	16.3568	10.735	6.01624	11.6166	6.745	-0.0429336	-0.493693	-0.670432
PRKAB1	3.08169	2.58062	2.64959	1.6835	3.26	4.23	4.03362	3.74017	3.11685	3.43152	2.04	2.67	2.83115	2.16655	3.745	3.88689	3.27419	2.355	0.457227	0.59574	-0.669239
RCOR1	8.96314	11.5078	10.6498	11.947	10.78	11.62	9.36402	9.68969	5.98253	7.84386	7.73	6.36	10.2355	11.2984	11.2	9.52685	6.91319	7.045	-0.103505	-0.708694	-0.668827
DBP	1.74639	2.01982	1.10325	1.51266	2.41	2.2	1.43074	0.8862	1.41303	1.20171	1.27	1.63	1.88311	1.30796	2.305	1.15847	1.30737	1.45	-0.700893	-0.000645409	-0.668714
CASP3	17.4296	23.8044	20.465	21.0888	19.84	22.09	18.022	22.2964	12.4962	14.9486	13.63	12.75	20.617	20.7769	20.965	20.1592	13.7224	13.19	-0.032396	-0.598448	-0.668538
HLA-F	0.79542	0.983262	1.55546	1.70775	1.78	1.78	0.987083	0.813729	1.67979	1.17055	1.06	1.18	0.889341	1.6316	1.78	0.900406	1.42517	1.12	0.017839	-0.195158	-0.668379
HLA-F	0.79542	0.983262	1.55546	1.70775	1.78	1.78	0.987083	0.813729	1.67979	1.17055	1.06	1.18	0.889341	1.6316	1.78	0.900406	1.42517	1.12	0.017839	-0.195158	-0.668379
HLA-F	0.79542	0.983262	1.55546	1.70775	1.78	1.78	0.987083	0.813729	1.67979	1.17055	1.06	1.18	0.889341	1.6316	1.78	0.900406	1.42517	1.12	0.017839	-0.195158	-0.668379
HLA-F	0.79542	0.983262	1.55546	1.70775	1.78	1.78	0.987083	0.813729	1.67979	1.17055	1.06	1.18	0.889341	1.6316	1.78	0.900406	1.42517	1.12	0.017839	-0.195158	-0.668379
HLA-F	0.79542	0.983262	1.55546	1.70775	1.78	1.78	0.987083	0.813729	1.67979	1.17055	1.06	1.18	0.889341	1.6316	1.78	0.900406	1.42517	1.12	0.017839	-0.195158	-0.668379
KIAA1551	11.0768	11.2959	10.6684	9.26247	10.75	13.4	10.4802	9.99245	8.13928	8.32518	6.69	8.52	11.1864	9.96543	12.075	10.2363	8.23223	7.605	-0.128042	-0.275649	-0.667003
ESR1	1.28927	1.31648	1.3549	1.42336	1.12	1.91	0.874896	1.06361	0.777564	1.20494	0.89	1.02	1.30288	1.38913	1.515	0.969251	0.991252	0.955	-0.426757	-0.486858	-0.665745
SLC35A4	7.84967	9.34687	8.56095	8.27295	11.99	10.52	5.76923	6.02112	6.62642	4.88922	7.84	6.35	8.59827	8.41695	11.255	5.89518	5.75782	7.095	-0.544512	-0.547775	-0.665691
CDH3	9.74454	9.31116	11.5744	13.3617	10.99	13.57	10.3434	8.83233	7.57908	8.87129	7.58	7.91	9.52785	12.468	12.28	9.58786	8.22518	7.745	0.00905889	-0.600116	-0.664973
ABCC4	5.48195	5.24659	6.75046	4.69714	6.91	6.82	5.73089	5.10014	5.00156	3.35278	4.21	4.45	5.36427	5.7238	6.865	5.41551	4.17717	4.33	0.0137167	-0.454447	-0.664893
HPSE	2.18356	2.74765	3.97731	4.36002	5.25	4.75	2.68453	2.64313	3.25823	2.99785	2.99	3.32	2.46561	4.16866	5	2.66383	3.12804	3.155	0.11156	-0.414326	-0.664288
HLA-B	7.07286	5.88167	15.6238	13.4758	18.62	21.96	6.51144	5.28883	9.8277	8.43331	11.16	14.47	6.47726	14.5498	20.29	5.90013	9.1305	12.815	-0.134637	-0.672233	-0.662935
HLA-B	6.04714	5.251	12.3054	11.2219	18.62	21.96	5.75787	4.2504	9.00986	7.16919	11.16	14.47	5.64907	11.7636	20.29	5.00413	8.08953	12.815	-0.174893	-0.540209	-0.662935
HLA-B	5.9698	4.71718	11.0508	10.8169	18.62	21.96	5.28078	4.4089	8.59842	6.55877	11.16	14.47	5.34349	10.9338	20.29	4.84484	7.57859	12.815	-0.141333	-0.528799	-0.662935
HLA-B	4.95883	4.74857	10.0042	9.4484	18.62	21.96	4.60769	3.39411	8.0473	5.66356	11.16	14.47	4.8537	9.7263	20.29	4.0009	6.85543	12.815	-0.27876	-0.504644	-0.662935
HLA-B	4.57358	3.96949	9.19381	8.50104	18.62	21.96	3.78943	3.18717	6.74354	5.14611	11.16	14.47	4.27154	8.84742	20.29	3.4883	5.94482	12.815	-0.29223	-0.573623	-0.662935
HLA-B	3.98223	3.3404	8.17498	7.20091	18.62	21.96	3.6352	2.79795	5.79706	4.11629	11.16	14.47	3.66132	7.68794	20.29	3.21658	4.95667	12.815	-0.186837	-0.633225	-0.662935
KDM4A	13.2273	14.565	13.6545	11.651	15.03	17.04	13.0849	11.5511	8.42203	8.33361	9.91	10.35	13.8961	12.6528	16.035	12.318	8.37782	10.13	-0.173917	-0.594804	-0.66259
FAM63B	8.80432	8.55433	10.4438	11.611	12.23	9.16	7.33363	6.6791	7.4704	10.077	7.14	6.4	8.67932	11.0274	10.695	7.00636	8.7737	6.77	-0.308917	-0.329836	-0.659709
MAP3K8	2.10126	2.27584	2.39387	6.02129	3.41	2.86	1.77493	2.01743	2.298	4.10748	1.87	2.1	2.18855	4.20758	3.135	1.89618	3.20274	1.985	-0.206879	-0.393684	-0.659326
HIPK3	68.2048	74.5921	75.0645	75.1244	64.11	66.52	59.8919	60.7314	44.847	55.2473	43.48	39.25	71.3984	75.0944	65.315	60.3117	50.0472	41.365	-0.243456	-0.585418	-0.659004
RASD2	1.44574	2.04242	1.73506	1.4657	2.04	2.46	1.10683	1.34657	1.40571	1.14578	1.35	1.5	1.74408	1.60038	2.25	1.2267	1.27575	1.425	-0.507684	-0.327075	-0.658963
PARD6B	6.88023	5.1604	9.43472	13.6946	8.83	10.68	8.33089	7.0419	7.72708	12.2233	5.88	6.48	6.02032	11.5647	9.755	7.6864	9.97519	6.18	0.352468	-0.213307	-0.658535
E2F5	4.49105	6.04359	5.23668	5.61876	5.67	6.01	4.35453	4.87531	3.34585	4.56934	3.35	4.05	5.26732	5.42772	5.84	4.61492	3.95759	3.7	-0.190763	-0.455722	-0.658443
NAIF1	2.3005	2.2768	1.82894	2.07622	2.33	3.21	1.78665	1.54897	1.44353	1.2327	1.67	1.84	2.28865	1.95258	2.77	1.66781	1.33812	1.755	-0.456542	-0.54518	-0.658415
RNF144B	35.7184	26.3324	33.4695	24.0742	33.33	22.2	24.0809	18.7096	19.8338	20.2588	20.52	14.67	31.0254	28.7719	27.765	21.3953	20.0463	17.595	-0.536159	-0.521322	-0.658102
REEP1	1.78982	2.45318	2.87848	2.34639	4.13	4.2	1.94011	1.83848	2.98148	1.67	2.76	2.52	2.1215	2.61244	4.165	1.8893	2.32574	2.64	-0.167237	-0.167705	-0.657779
CLSPN	20.8658	20.5866	25.6535	14.8075	18.75	23.77	18.7093	16.5127	16.5653	10.1337	11.14	15.82	20.7262	20.2305	21.26	17.611	13.3495	13.48	-0.234979	-0.599746	-0.657321
GRAMD3	24.5573	19.6503	33.0866	34.7718	33.63	28.23	20.6476	18.3725	22.5792	23.1629	20.24	18.99	22.1038	33.9292	30.93	19.51	22.8711	19.615	-0.180077	-0.569005	-0.657049
CARD19	1.91595	1.65974	2.06928	2.94404	3.71	3.81	2.11312	2.0807	2.50759	2.53291	2.68	2.09	1.78784	2.50666	3.76	2.09691	2.52025	2.385	0.230043	0.00780053	-0.656743
RAB1A	62.1694	65.0234	57.4758	64.3446	59.99	59.22	50.7656	57.4913	42.7404	37.3099	40.38	35.29	63.5964	60.9102	59.605	54.1285	40.0251	37.835	-0.232558	-0.605777	-0.655712
MVB12B	2.19277	2.50403	3.1205	3.5855	3.28	2.97	2.69262	2.59828	2.1363	2.85812	1.75	2.22	2.3484	3.353	3.125	2.64545	2.49721	1.985	0.171835	-0.425135	-0.654717
CTDSP1	5.16833	4.73713	5.08592	5.22725	8.24	8.29	5.17147	4.32866	4.99405	3.92916	5.95	4.55	4.95273	5.15658	8.265	4.75006	4.4616	5.25	-0.0602767	-0.208853	-0.654697
ETV7	1.16809	1.29777	3.20752	1.57131	5.37	3.76	1.65602	0.853102	2.24306	2.81651	2.94	2.86	1.23293	2.38942	4.565	1.25456	2.52979	2.9	0.0250917	0.0823573	-0.654562
TET3	6.6739	6.8487	6.03177	6.11834	6.68	6.21	5.67722	6.06267	3.76638	4.69062	4.62	3.58	6.7613	6.07505	6.445	5.86994	4.2285	4.1	-0.203954	-0.522751	-0.652556
BBX	15.0642	12.7398	15.0663	10.3846	12.2	11.62	10.2017	8.90906	7.62481	5.46487	7.58	7.58	13.902	12.7254	11.91	9.55538	6.54484	7.58	-0.540907	-0.959287	-0.651904
ZNF639	6.89408	7.21627	6.76672	5.37854	6.87	6.72	6.93832	6.49574	5.00113	4.13507	5.02	3.63	7.05518	6.07263	6.795	6.71703	4.5681	4.325	-0.0708584	-0.410727	-0.651773
AHCYL2	6.85384	6.41231	7.72303	5.37872	7.88	7.34	5.98611	5.25482	5.86502	3.59304	5.04	4.65	6.63307	6.55087	7.61	5.62046	4.72903	4.845	-0.238988	-0.470143	-0.6514
TMA16	16.569	20.1902	16.4693	21.0902	17.07	19.01	12.1412	14.5458	9.70547	11.8834	11	11.98	18.3796	18.7797	18.04	13.3435	10.7944	11.49	-0.461968	-0.79889	-0.650821
CCDC136	1.62504	1.54503	2.2571	1.32293	3.12	2.95	1.46392	1.58697	1.63649	1.62076	1.81	2.06	1.58503	1.79001	3.035	1.52544	1.62862	1.935	-0.0552845	-0.136317	-0.649363
CLIC4	120.002	112.418	111.548	119.106	104.41	106.55	98.5123	99.5292	63.9786	78.4626	71.8	62.78	116.21	115.327	105.48	99.0207	71.2206	67.29	-0.230931	-0.695364	-0.648505
RAB11FIP2	4.50827	4.22232	4.28853	4.0991	4.1	3.91	2.92144	3.10129	2.63106	2.6657	2.52	2.59	4.36529	4.19381	4.005	3.01137	2.64838	2.555	-0.535662	-0.663153	-0.648479
WWC3	4.20212	4.47881	5.37425	6.61581	6.73	6.22	2.66966	2.88556	2.64038	3.67429	4.44	3.83	4.34047	5.99503	6.475	2.77761	3.15733	4.135	-0.644006	-0.92506	-0.646993
NSF	11.2474	12.9931	9.51064	10.4356	8.63	8.87	7.10745	7.22803	5.85958	5.9314	6	5.18	12.1202	9.97312	8.75	7.16774	5.89549	5.59	-0.757829	-0.758433	-0.646435
NSF	9.37759	10.9161	7.52487	8.10016	8.63	8.87	5.57713	6.3855	5.11094	4.53467	6	5.18	10.1468	7.81251	8.75	5.98131	4.8228	5.59	-0.762497	-0.695915	-0.646435
EFCAB2	13.5101	12.9104	14.0061	13.8064	15.47	16.32	10.9007	13.5466	11.1201	11.5735	10.95	9.38	13.2102	13.9062	15.895	12.2236	11.3468	10.165	-0.111983	-0.293448	-0.644963
C7orf43	1.69003	2.30764	2.79299	2.95937	3.37	4.12	1.80601	2.00925	2.09269	3.18436	2.15	2.64	1.99884	2.87618	3.745	1.90763	2.63853	2.395	-0.067378	-0.124422	-0.64494
TOMM5	98.2196	106.323	86.3665	101.504	109.53	125.87	81.174	95.2638	60.8628	64.6903	72.32	78.24	102.271	93.9352	117.7	88.2189	62.7766	75.28	-0.213242	-0.581441	-0.644776
RAB4B	1.87255	2.9443	4.23607	4.10012	5.77	5.33	3.5972	3.52469	4.77267	4.27191	2.56	4.54	2.40843	4.16809	5.55	3.56095	4.52229	3.55	0.56417	0.117665	-0.644669
TUBGCP3	15.0148	15.831	16.086	14.5342	13.91	15.97	14.2066	13.2878	11.1691	10.1671	10.18	8.94	15.4229	15.3101	14.94	13.7472	10.6681	9.56	-0.165936	-0.52118	-0.644098
RIPK4	17.9981	13.0151	17.9339	11.6188	16.05	19.57	16.7092	11.5459	13.9935	11.8029	11.58	11.22	15.5066	14.7764	17.81	14.1276	12.8982	11.4	-0.134371	-0.19612	-0.643654
SDAD1	11.9048	10.242	10.6298	10.3739	10.94	8.9	11.5433	10.0201	8.48517	8.0879	6.25	6.45	11.0734	10.5018	9.92	10.7817	8.28654	6.35	-0.0385156	-0.341803	-0.643584
ARMC8	11.3181	13.323	14.1049	14.4326	14.27	15.67	12.5309	13.1466	10.6071	11.9025	9.57	9.61	12.3206	14.2687	14.97	12.8387	11.2548	9.59	0.0594381	-0.342319	-0.642472
CLDND1	24.0521	23.305	25.9017	30.0122	29.55	29.44	25.2768	23.7179	20.1628	23.6023	18.56	19.23	23.6786	27.9569	29.495	24.4974	21.8826	18.895	0.049045	-0.353426	-0.642466
TARBP2	3.64479	3.14213	3.79631	3.676	4.66	4.86	2.72555	3.73707	2.602	2.4418	2.85	3.25	3.39346	3.73616	4.76	3.23131	2.5219	3.05	-0.0706378	-0.567043	-0.642152
ENC1	17.199	7.28248	37.1343	30.752	25.12	15.25	27.0561	10.0605	28.5153	41.3303	17.01	8.86	12.2407	33.9432	20.185	18.5583	34.9228	12.935	0.600372	0.0410488	-0.642004
CALML5	12.3027	13.9108	15.3364	21.4446	33.27	34.75	15.5028	16.4389	16.5175	20.8744	23.47	20.17	13.1067	18.3905	34.01	15.9708	18.696	21.82	0.285131	0.0237651	-0.640308
CRABP2	324.2	387.928	413.992	487.982	579.17	535.74	325.093	329.978	375.323	341.799	370.72	344.8	356.064	450.987	557.455	327.536	358.561	357.76	-0.120485	-0.330867	-0.639863
WDR43	46.6642	39.4596	37.3524	39.3832	40.22	36.13	46.4415	43.5243	28.2486	27.8401	24.66	24.34	43.0619	38.3678	38.175	44.9829	28.0444	24.5	0.0629647	-0.452186	-0.639846
LEPR	0.1	0.1	0.1	0.1	3.27	2.49	3.8349	3.54673	3.52373	0.1	0.2	3.5	0.1	0.1	2.88	3.69082	1.81187	1.85	5.20587	4.1794	-0.638544
ZNF644	35.4628	33.7398	35.5996	36.324	34.89	32.76	32.1377	31.8172	22.9966	28.1495	23.17	20.3	34.6013	35.9618	33.825	31.9775	25.5731	21.735	-0.113771	-0.491841	-0.63807
DBF4	18.0718	18.8935	20.2453	15.5226	18.73	24.76	16.4471	17.3536	15.6526	13.1991	13.43	14.53	18.4827	17.8839	21.745	16.9004	14.4259	13.98	-0.129118	-0.310009	-0.637319
MFSD1	16.0652	19.1953	17.8541	19.7318	16.24	18.44	12.5332	14.626	13.3501	10.3177	12.69	9.61	17.6303	18.793	17.34	13.5796	11.8339	11.15	-0.376612	-0.667266	-0.63706
PRLR	7.70285	7.05646	9.95683	6.92251	8.86	8.12	5.42284	4.72398	5.5359	3.6304	5.37	5.55	7.37965	8.43967	8.49	5.07341	4.58315	5.46	-0.540598	-0.880847	-0.636864
NCAPH	9.42503	9.2876	9.68115	5.92606	8.95	11.57	11.0295	9.69569	7.99749	5.72788	5.7	7.5	9.35631	7.8036	10.26	10.3626	6.86268	6.6	0.147373	-0.185368	-0.636493
LFNG	0.586366	1.37673	1.30055	2.05859	1.12	1.6	0.601363	1.14463	0.425085	1.09808	0.75	1	0.981548	1.67957	1.36	0.872996	0.761582	0.875	-0.169083	-1.14102	-0.636252
GNAO1	4.55781	4.88206	5.79768	4.45251	6.68	6.92	4.58961	3.72576	4.35417	4.01897	4.18	4.57	4.71993	5.12509	6.8	4.15768	4.18657	4.375	-0.182987	-0.29181	-0.636252
ADGRL2	22.9882	19.6037	23.6746	18.1727	25.27	20.24	18.0993	14.3993	14.0518	13.9592	16.03	13.26	21.296	20.9237	22.755	16.2493	14.0055	14.645	-0.390202	-0.579141	-0.635775
CENPM	4.1333	5.00688	5.24958	4.87777	5.07	7.84	4.99209	5.08499	4.5588	4.75701	4.24	4.07	4.57009	5.06367	6.455	5.03854	4.6579	4.155	0.140783	-0.120504	-0.635569
VAMP2	6.38518	5.76135	8.99012	7.15646	9.34	8.81	6.53131	6.27143	6.27793	6.03765	5.85	5.84	6.07326	8.07329	9.075	6.40137	6.15779	5.845	0.0759084	-0.390744	-0.634695
HLA-A	19.687	18.8565	29.8591	24.7788	10.93	11.42	15.2146	15.204	21.0654	17.1221	6.62	7.78	19.2718	27.319	11.175	15.2093	19.0938	7.2	-0.341534	-0.516802	-0.634206
HLA-A	14.3888	13.7137	23.564	19.8672	10.93	11.42	10.7065	12.1557	16.8675	13.6019	6.62	7.78	14.0512	21.7156	11.175	11.4311	15.2347	7.2	-0.297734	-0.511371	-0.634206
HLA-A	14.8145	13.0301	21.7878	18.8149	10.93	11.42	11.0202	10.3625	14.7556	11.6959	6.62	7.78	13.9223	20.3013	11.175	10.6913	13.2257	7.2	-0.380954	-0.618226	-0.634206
HLA-A	14.8145	13.0301	21.7878	18.8149	10.93	11.42	11.0202	10.3625	14.7556	11.6959	6.62	7.78	13.9223	20.3013	11.175	10.6913	13.2257	7.2	-0.380954	-0.618226	-0.634206
HLA-A	12.4771	11.9152	19.3755	15.1979	10.93	11.42	8.71632	8.69244	13.7248	10.8036	6.62	7.78	12.1961	17.2867	11.175	8.70438	12.2642	7.2	-0.486612	-0.495209	-0.634206
HLA-A	12.3918	11.8134	19.103	15.1979	10.93	11.42	8.71632	8.69244	13.6178	10.7464	6.62	7.78	12.1026	17.1504	11.175	8.70438	12.1821	7.2	-0.475504	-0.493484	-0.634206
HLA-A	8.1051	7.55058	11.5577	9.68861	10.93	11.42	5.49186	6.49809	8.48166	6.8504	6.62	7.78	7.82784	10.6232	11.175	5.99498	7.66603	7.2	-0.384861	-0.470661	-0.634206
HLA-A	4.68205	4.85937	7.54707	6.56853	10.93	11.42	3.98722	4.22961	5.37123	4.61976	6.62	7.78	4.77071	7.0578	11.175	4.10841	4.9955	7.2	-0.215622	-0.498591	-0.634206
ATP1B1	111.766	142.875	140.437	198.24	155.49	148.54	107.933	134.704	118.347	152.477	99.01	96.88	127.32	169.338	152.015	121.319	135.412	97.945	-0.0696652	-0.322554	-0.63417
ALDH1A1	1.29367	2.41861	1.62404	3.73308	4.58	3.8	0.529231	1.8887	1.17849	2.99786	3.3	2.1	1.85614	2.67856	4.19	1.20897	2.08818	2.7	-0.618532	-0.359215	-0.633991
B4GALT6	1.27241	1.12587	1.63016	1.28025	1.94	1.69	1.28835	1.17659	1.01424	1.3727	1.04	1.3	1.19914	1.45521	1.815	1.23247	1.19347	1.17	0.0395524	-0.286058	-0.633461
H3F3B	157.953	162.627	202.06	198.841	181.43	198.41	168.072	173.715	158.04	150.756	117.24	127.69	160.29	200.451	189.92	170.894	154.398	122.465	0.0924131	-0.376592	-0.633022
ARPC1B	29.5751	32.8171	36.056	38.0447	45.75	48.37	25.6495	25.5931	30.227	25.3572	32.59	28.12	31.1961	37.0504	47.06	25.6213	27.7921	30.355	-0.284022	-0.414812	-0.632567
INAFM1	1.15872	1.61591	1.58691	1.69916	3.33	2.62	1.52957	1.583	1.29415	0.95015	2.48	1.36	1.38732	1.64304	2.975	1.55629	1.12215	1.92	0.165811	-0.550098	-0.631783
CDK2AP2	7.27467	8.03881	7.4332	5.60388	10.58	11.89	6.56336	8.16395	6.1966	3.93881	7.38	7.13	7.65674	6.51854	11.235	7.36365	5.06771	7.255	-0.0563082	-0.363216	-0.630953
PPARA	7.31897	7.94429	7.66347	7.37303	6.37	6.7	6.13938	6.53449	3.83051	4.79304	4.05	4.39	7.63163	7.51825	6.535	6.33694	4.31177	4.22	-0.268206	-0.802115	-0.630944
OSR2	2.49072	3.68959	3.94841	1.93682	5.34	5.68	2.56827	2.38696	2.84745	3.1783	4.01	3.11	3.09016	2.94261	5.51	2.47762	3.01288	3.56	-0.318727	0.034042	-0.630175
NHEJ1	5.82951	6.44541	6.2432	5.83629	6.18	5.91	4.70094	4.5784	3.98777	3.27735	3.69	4.13	6.13746	6.03974	6.045	4.63967	3.63256	3.91	-0.40362	-0.733501	-0.628574
MYD88	8.48421	9.15093	12.1207	13.1507	14.68	15.54	7.16083	7.08166	8.34394	8.96578	10.44	9.11	8.81757	12.6357	15.11	7.12125	8.65486	9.775	-0.308252	-0.545923	-0.628335
DPM3	11.8988	16.5917	9.05594	12.4145	24.33	31.47	9.99876	11.433	7.69311	9.11093	20	16.12	14.2453	10.7352	27.9	10.7159	8.40202	18.06	-0.410731	-0.353544	-0.627467
TMEM183A	8.27699	7.82402	8.94446	11.9592	8.42	9.87	7.12374	6.14502	7.22011	7.0926	6.06	5.78	8.0505	10.4518	9.145	6.63438	7.15635	5.92	-0.279118	-0.546459	-0.627386
FBXO5	16.0777	17.6103	19.2835	11.0327	13.7	20.05	15.8115	14.81	11.9049	9.51124	10.05	11.81	16.844	15.1581	16.875	15.3107	10.7081	10.93	-0.13769	-0.50139	-0.626594
PBX3	2.11852	2.7938	3.15574	3.29418	3.94	4.38	2.09059	2.48405	2.43268	1.94101	2.4	2.99	2.45616	3.22496	4.16	2.28732	2.18684	2.695	-0.102746	-0.56043	-0.626298
CEP85L	2.60636	2.35587	2.8239	3.78858	3.01	2.13	2.25883	2.43243	2.14333	3.3731	1.9	1.43	2.48111	3.30624	2.57	2.34563	2.75821	1.665	-0.0810131	-0.261457	-0.626246
B9D2	0.537071	0.882266	1.40208	0.833455	1.54	1.59	0.777793	1.18971	0.739047	1.1724	0.93	1.1	0.709669	1.11777	1.565	0.983752	0.955724	1.015	0.471149	-0.225955	-0.624683
CRK	19.0885	21.257	21.2064	18.1727	22.97	22.22	19.018	20.4928	13.5781	13.837	15.25	14.06	20.1728	19.6896	22.595	19.7554	13.7075	14.655	-0.0301607	-0.522459	-0.624611
PORCN	1.53641	1.03225	0.798449	1.41406	1.82	1.55	1.16912	0.865997	0.828228	1.14571	0.98	1.21	1.28433	1.10625	1.685	1.01756	0.986969	1.095	-0.335905	-0.164607	-0.621818
SLC22A5	3.90834	4.41106	5.88497	5.33365	5.84	5.34	3.78403	3.27337	3.2329	3.86382	3.42	3.85	4.1597	5.60931	5.59	3.5287	3.54836	3.635	-0.237343	-0.660671	-0.620893
CPA4	28.2455	35.0823	53.0046	67.5218	54.34	68.09	42.7476	48.141	37.8717	50.8626	28.38	51.24	31.6639	60.2632	61.215	45.4443	44.3672	39.81	0.52126	-0.441785	-0.620754
ADSS	40.0719	41.2589	37.9818	38.61	33.69	36.54	33.0386	33.8251	25.5124	27.3938	22.67	23.02	40.6654	38.2959	35.115	33.4318	26.4531	22.845	-0.282579	-0.533753	-0.620209
PTEN	11.8361	12.1916	12.5033	12.1092	12.29	12.91	10.5955	11.6879	7.55695	8.64629	8.12	8.32	12.0138	12.3062	12.6	11.1417	8.10162	8.22	-0.108729	-0.603109	-0.616213
KLF10	15.5812	10.5494	15.2556	20.8088	14.43	13.31	14.0579	10.8264	9.77487	17.6223	11.02	7.09	13.0653	18.0322	13.87	12.4421	13.6986	9.055	-0.0705044	-0.396549	-0.615181
RAD51	9.09685	8.92432	11.1659	6.85117	8.36	12.45	8.8832	8.21756	8.36944	6.11618	6.34	7.25	9.01058	9.00853	10.405	8.55038	7.24281	6.795	-0.0756322	-0.314743	-0.614732
INPP5J	0.927728	0.926819	1.35128	1.33287	2.31	2.1	0.624595	0.664846	1.18037	1.33427	1.85	1.03	0.927273	1.34207	2.205	0.644721	1.25732	1.44	-0.524321	-0.0941134	-0.61471
FRS2	6.12299	5.84284	6.70776	5.94597	6.52	6.97	5.80323	6.19108	4.1639	5.26059	4.35	4.46	5.98292	6.32686	6.745	5.99715	4.71224	4.405	0.00342969	-0.425076	-0.614676
NCOA7	42.7863	30.089	52.1208	43.8554	44.84	34.16	41.1487	31.5782	35.943	37.7099	26.42	25.19	36.4377	47.9881	39.5	36.3635	36.8265	25.805	-0.00294083	-0.381934	-0.614202
KPNA2	99.8926	114.245	123.709	112.946	100.61	144.99	104.68	115.371	96.9954	84.5466	71.59	88.94	107.069	118.327	122.8	110.025	90.771	80.265	0.0392998	-0.382482	-0.613468
WDFY1	19.9881	22.4407	22.9825	22.517	21.31	22.49	16.8804	18.6597	16.1315	15.9405	14.46	14.17	21.2144	22.7498	21.9	17.7701	16.036	14.315	-0.255596	-0.504536	-0.613403
TNFAIP8L1	2.49395	2.67279	3.11407	1.5121	2.88	3.53	2.29346	2.76249	1.73553	1.65746	1.79	2.4	2.58337	2.31309	3.205	2.52798	1.6965	2.095	-0.0312721	-0.447261	-0.613374
DHCR7	37.6595	43.3533	37.5431	47.5157	53.08	47.17	26.1253	32.1393	30.9852	31.7963	38.02	27.53	40.5064	42.5294	50.125	29.1323	31.3908	32.775	-0.47553	-0.438121	-0.612935
YOD1	18.7937	19.7102	22.7561	22.9149	17.75	20.42	19.5517	21.2195	14.4397	21.7669	10.65	14.31	19.252	22.8355	19.085	20.3856	18.1033	12.48	0.0825458	-0.335026	-0.612821
TMPRSS2	20.8862	22.8232	18.2008	16.6283	23.03	22.31	16.3245	16.982	14.6261	12.6939	16.7	12.96	21.8547	17.4146	22.67	16.6532	13.66	14.83	-0.39214	-0.350336	-0.612266
H3F3C	19.131	22.3022	22.5048	23.43	23.1	25.46	22.0499	23.2957	19.2158	19.3324	14.72	17.07	20.7166	22.9674	24.28	22.6728	19.2741	15.895	0.130175	-0.252924	-0.611195
TP53INP2	3.62398	3.75634	6.41858	11.4753	9.82	8.05	2.8954	3.21197	3.84434	9.24545	7.44	4.26	3.69016	8.94694	8.935	3.05368	6.5449	5.85	-0.273132	-0.451024	-0.611031
FAM72A	4.66625	2.65523	3.62998	1.80739	3.5	1.63	2.50187	2.38798	1.76233	1.34017	1.21	2.15	3.66074	2.71869	2.565	2.44493	1.55125	1.68	-0.582345	-0.809478	-0.610498
ST3GAL4	18.1846	19.7467	17.493	26.7844	20.94	23.43	16.7685	22.2786	14.3024	18.7545	14.8	14.27	18.9657	22.1387	22.185	19.5236	16.5284	14.535	0.0418266	-0.421619	-0.610053
ZBTB39	1.90112	1.89288	2.06928	2.39147	2.09	2.26	2.40783	1.81447	1.74616	2.19087	1.33	1.52	1.897	2.23037	2.175	2.11115	1.96852	1.425	0.154309	-0.180179	-0.610053
FBXO41	1.05544	1.65554	1.77589	1.57193	2.53	2.72	1.48059	1.67598	1.35335	1.4743	1.52	1.92	1.35549	1.67391	2.625	1.57829	1.41383	1.72	0.219546	-0.243618	-0.609909
C8orf37	1.95771	2.11305	2.90751	2.17531	3.07	3.11	1.41894	1.82595	1.64419	1.6983	1.78	2.27	2.03538	2.54141	3.09	1.62245	1.67125	2.025	-0.327129	-0.604706	-0.609685
ATMIN	38.9939	43.5365	38.2561	38.1244	43.19	40.05	33.2638	35.2337	29.1041	25.0831	29.18	25.42	41.2652	38.1903	41.62	34.2488	27.0936	27.3	-0.268874	-0.495252	-0.608376
AMOTL2	22.5536	14.799	33.3289	38.1507	22.78	19.79	20.8578	13.1274	21.2648	27.8478	14.16	13.78	18.6763	35.7398	21.285	16.9926	24.5563	13.97	-0.136302	-0.541438	-0.607505
NUBP2	2.95375	3.78033	3.84409	2.57647	5.41	5.92	2.92146	3.36592	3.08594	2.26743	4.19	3.25	3.36704	3.21028	5.665	3.14369	2.67668	3.72	-0.0990219	-0.262252	-0.606773
C1orf123	12.9745	14.8914	17.5335	16.4971	16.83	12.56	10.4907	11.3808	14.4807	11.5528	7.95	11.35	13.9329	17.0153	14.695	10.9357	13.0167	9.65	-0.349449	-0.386463	-0.606725
LYG1	1.40321	1.38058	1.3724	1.64375	3.25	1.76	1.40407	1.60334	2.02147	1.94674	1.52	1.77	1.3919	1.50808	2.505	1.50371	1.98411	1.645	0.111471	0.39578	-0.606723
WDR83	0.1	0.1	0.1	0.1	5.61	6.16	0.1	5.06829	4.87733	3.77374	0.2	7.53	0.1	0.1	5.885	2.58414	4.32554	3.865	4.69162	5.43481	-0.606574
TBCB	31.0005	32.6803	35.354	33.141	52.91	53.88	29.5851	29.0833	36.3659	29.0895	29.55	40.61	31.8404	34.2475	53.395	29.3342	32.7277	35.08	-0.118275	-0.0654865	-0.606056
FAM46A	2.6871	3.84935	3.23301	3.67684	5.26	6.15	1.93693	2.12192	2.13164	1.86836	4.42	3.08	3.26823	3.45493	5.705	2.02943	2	3.75	-0.687436	-0.788654	-0.605336
VAMP1	2.19378	2.85428	3.10733	2.14864	4.53	2.8	1.77253	2.65303	2.63463	2.95311	2.29	2.53	2.52403	2.62798	3.665	2.21278	2.79387	2.41	-0.189869	0.0883079	-0.60478
UPF1	17.1406	21.0678	16.395	16.7761	24.31	25.5	18.0139	19.6092	13.7835	14.054	16.41	16.39	19.1042	16.5856	24.905	18.8116	13.9187	16.4	-0.0222711	-0.252897	-0.60274
ADAM22	1.69539	1.68957	3.20391	2.51332	4.7	4.88	1.69144	1.31225	2.59092	1.8217	2.98	3.33	1.69248	2.85862	4.79	1.50185	2.20631	3.155	-0.172403	-0.373681	-0.602386
DCAF15	5.71837	6.38482	7.23599	5.80778	6.96	10.72	6.16303	7.35512	5.19753	5.152	4.9	6.75	6.05159	6.52188	8.84	6.75907	5.17476	5.825	0.15951	-0.333796	-0.601788
MDM2	19.5652	20.8177	18.2057	20.2814	15.41	14.94	14.9619	14.9958	10.2451	12.0135	11.4	8.6	20.1915	19.2435	15.175	14.9788	11.1293	10	-0.430818	-0.790012	-0.601697
HLA-F	0.79542	0.983262	1.55546	1.70775	1.75	1.77	0.987083	0.813729	1.67979	1.17055	1.08	1.24	0.889341	1.6316	1.76	0.900406	1.42517	1.16	0.017839	-0.195158	-0.601451
MZT2A	9.36419	10.3434	10.43	9.1184	14.95	15.74	8.21971	9.8759	10.5493	8.53105	9.67	10.57	9.85379	9.7742	15.345	9.04781	9.54017	10.12	-0.123112	-0.0349629	-0.600559
RGMA	1.08913	1.35557	1.57787	1.66253	2.06	2.29	1.46669	1.60346	1.04949	1.17029	1.41	1.46	1.22235	1.6202	2.175	1.53507	1.10989	1.435	0.328649	-0.545753	-0.599965
URM1	2.23539	2.25588	2.58563	2.44618	3.36	3.23	2.683	2.1714	1.4535	1.7371	1.96	2.39	2.24564	2.51591	3.295	2.4272	1.5953	2.175	0.11217	-0.65725	-0.599263
AKAP7	2.10273	1.22918	1.81405	1.81707	1.64	2.13	1.90353	1.70305	1.17568	1.33707	1.27	1.22	1.66596	1.81556	1.885	1.80329	1.25638	1.245	0.114282	-0.531147	-0.598419
ZNF850	3.38923	3.55713	4.92934	3.52713	4.41	5.31	4.17512	3.44885	3.80354	4.21387	2.88	3.54	3.47318	4.22823	4.86	3.81198	4.0087	3.21	0.134285	-0.0769193	-0.598383
FGFR1	3.71675	3.91121	5.63151	5.48815	8.29	7.39	4.19236	4.48173	4.79967	5.07924	5.26	5.1	3.81398	5.55983	7.84	4.33704	4.93945	5.18	0.185415	-0.170689	-0.597902
SECISBP2	11.329	9.62341	13.0296	16.6298	11.97	10.91	8.46764	8.2421	7.16415	9.24352	8.14	6.98	10.4762	14.8297	11.44	8.35487	8.20383	7.56	-0.326427	-0.854119	-0.597629
MPHOSPH9	9.47454	10.0038	9.90829	7.44405	7.58	10.15	6.07619	6.07821	6.0826	4.68838	5.75	5.97	9.73916	8.67617	8.865	6.0772	5.38549	5.86	-0.680391	-0.687981	-0.59722
GBAS	103.436	114.314	118.263	127.158	125	122	83.7103	91.7022	98.0033	90.3023	83.75	79.6	108.875	122.71	123.5	87.7062	94.1528	81.675	-0.311921	-0.382183	-0.596545
IL13RA1	33.97	34.9529	42.2751	40.8522	40.75	47.69	26.0157	24.7511	24.5706	24.9001	31.32	27.18	34.4614	41.5637	44.22	25.3834	24.7354	29.25	-0.441098	-0.748748	-0.596262
ADGRE2	3.18748	2.96522	3.34504	4.06387	3.44	3.06	2.03533	2.22932	2.44976	2.92177	2.3	2	3.07635	3.70445	3.25	2.13232	2.68576	2.15	-0.528792	-0.463928	-0.596103
NECAP1	7.68159	7.24312	7.55074	8.59126	5.27	6.88	5.91581	6.05454	3.91435	5.04859	3.93	4.11	7.46235	8.071	6.075	5.98517	4.48147	4.02	-0.318238	-0.848775	-0.595689
MCTS1	5.69151	6.30645	5.80437	5.03711	5.54	5.29	4.95241	4.62316	4.26453	3.79158	3.83	3.34	5.99898	5.42074	5.415	4.78778	4.02806	3.585	-0.325359	-0.428406	-0.594988
RCE1	5.3617	5.91574	5.59323	7.01345	9.13	8.29	6.08211	6.05989	6.14875	6.11315	5.57	5.97	5.63872	6.30334	8.71	6.071	6.13095	5.77	0.106566	-0.0400058	-0.594101
SARS2	2.17396	2.76728	2.49977	2.79155	3.8	3.97	3.52495	3.65464	2.86167	2.83229	2.38	2.77	2.47062	2.64566	3.885	3.5898	2.84698	2.575	0.539028	0.105805	-0.593342
MYO1D	14.0224	14.9234	12.4933	13.4722	7.92	9.63	9.09605	9.80632	6.45252	6.91429	5.66	5.98	14.4729	12.9827	8.775	9.45118	6.6834	5.82	-0.614787	-0.957941	-0.59238
DEGS1	19.9064	21.1671	23.0762	22.4614	26.21	30.96	19.5005	22.2574	19.0865	18.1252	18.31	19.61	20.5368	22.7688	28.585	20.879	18.6059	18.96	0.0238413	-0.291302	-0.592299
HSBP1	39.6403	46.7167	43.8541	44.5611	50.63	52.07	35.5911	40.0593	31.968	33.681	32.92	35.2	43.1785	44.2076	51.35	37.8252	32.8245	34.06	-0.190965	-0.429521	-0.592286
TUBB6	28.7437	28.7202	25.9801	24.6936	25.92	28.89	32.4232	31.1285	19.2145	21.3243	18.08	18.29	28.732	25.3368	27.405	31.7759	20.2694	18.185	0.145275	-0.321934	-0.59169
CLUAP1	2.49267	2.08208	2.33765	2.01774	1.98	1.77	2.24428	1.89318	1.74254	1.1606	1.23	1.26	2.28737	2.17769	1.875	2.06873	1.45157	1.245	-0.144948	-0.585188	-0.590745
NBPF8	5.7857	6.31844	7.14222	7.53849	6.85	7.06	6.71713	7.01877	7.80721	6.8429	9.04	0.2	6.05207	7.34035	6.955	6.86795	7.32505	4.62	0.182451	-0.00301025	-0.590158
NBPF8	5.16717	6.77289	7.29113	7.46678	6.85	7.06	4.40811	7.29995	5.6531	8.85998	9.04	0.2	5.97003	7.37895	6.955	5.85403	7.25654	4.62	-0.028308	-0.0241347	-0.590158
DERL2	4.88324	4.34484	5.4477	4.68555	5.98	6.62	4.42463	4.60503	3.68034	3.86331	4.21	4.18	4.61404	5.06662	6.3	4.51483	3.77183	4.195	-0.0313588	-0.425762	-0.586681
PRR5L	1.9396	2.90335	3.96564	2.35755	4.84	6.4	2.19518	2.88472	3.77141	3.00132	2.84	4.65	2.42148	3.1616	5.62	2.53995	3.38637	3.745	0.068914	0.0990849	-0.585604
DGUOK	23.2117	21.5423	24.1434	16.5476	22.42	24.76	23.2918	16.7163	18.9094	12.3	13.93	17.51	22.377	20.3455	23.59	20.004	15.6047	15.72	-0.161725	-0.382729	-0.585574
SMAD6	0.999132	1.1188	2.07949	1.42895	2.29	1.7	1.20135	1.0757	1.42351	1.30287	1.29	1.37	1.05897	1.75422	1.995	1.13853	1.36319	1.33	0.10451	-0.363843	-0.584963
HLA-C	27.8509	30.3683	44.8663	40.138	6.4	7.14	24.728	25.2372	37.3797	29.4654	4.42	4.61	29.1096	42.5022	6.77	24.9826	33.4226	4.515	-0.220571	-0.346714	-0.58443
HLA-C	13.5715	12.9864	21.4996	18.9386	6.4	7.14	11.7031	10.7747	17.9101	14.2217	4.42	4.61	13.279	20.2191	6.77	11.2389	16.0659	4.515	-0.24064	-0.331717	-0.58443
HLA-C	12.4573	12.4673	21.4155	17.8998	6.4	7.14	11.6601	10.3683	17.2173	13.5181	4.42	4.61	12.4623	19.6577	6.77	11.0142	15.3677	4.515	-0.178206	-0.35519	-0.58443
HLA-C	12.3695	12.249	21.0231	17.7341	6.4	7.14	11.5243	10.1838	17.2219	13.3418	4.42	4.61	12.3092	19.3786	6.77	10.8541	15.2819	4.515	-0.181509	-0.342645	-0.58443
HLA-C	10.2974	10.4748	17.0495	14.201	6.4	7.14	9.46043	8.63037	14.7741	10.9552	4.42	4.61	10.3861	15.6253	6.77	9.0454	12.8646	4.515	-0.199398	-0.280467	-0.58443
HLA-C	2.74573	2.98757	5.25866	4.08609	6.4	7.14	2.26037	2.56615	4.16525	3.20506	4.42	4.61	2.86665	4.67237	6.77	2.41326	3.68515	4.515	-0.248382	-0.342431	-0.58443
HLA-C	2.56148	3.20308	5.21884	4.13539	6.4	7.14	2.18185	2.51738	3.88343	3.21089	4.42	4.61	2.88228	4.67711	6.77	2.34962	3.54716	4.515	-0.294786	-0.398954	-0.58443
RHPN2	28.9521	23.216	28.9614	36.884	25.75	28.69	30.5569	25.0367	24.3114	25.8828	18.8	17.51	26.0841	32.9227	27.22	27.7968	25.0971	18.155	0.0917509	-0.391562	-0.5843
ANKRD13A	17.078	17.9589	15.5244	21.4646	13.96	13.94	13.5389	13.4788	9.12317	15.4218	10.77	7.84	17.5185	18.4945	13.95	13.5088	12.2725	9.305	-0.37497	-0.591669	-0.584187
VDAC1	175.16	190.52	161.155	162.357	157.44	173.32	151.788	176.607	125.858	115.328	104.33	116.35	182.84	161.756	165.38	164.197	120.593	110.34	-0.15515	-0.423673	-0.583829
MICA	10.2559	10.8696	9.48695	10.6986	2.74	2.79	10.1748	10.6641	10.9426	10.0648	1.81	1.88	10.5628	10.0928	2.765	10.4194	10.5037	1.845	-0.0197064	0.0575747	-0.583659
MICA	1.92113	2.05033	2.0897	2.16347	2.74	2.79	2.15875	2.15164	1.98353	2.30438	1.81	1.88	1.98573	2.12659	2.765	2.15519	2.14396	1.845	0.118149	0.0117361	-0.583659
MICA	1.14896	1.43792	1.29772	1.70827	2.74	2.79	1.33143	1.48711	1.43851	1.62314	1.81	1.88	1.29344	1.503	2.765	1.40927	1.53083	1.845	0.123735	0.0264692	-0.583659
MICA	1.14896	1.43792	1.29772	1.70827	2.74	2.79	1.33143	1.48711	1.43851	1.62314	1.81	1.88	1.29344	1.503	2.765	1.40927	1.53083	1.845	0.123735	0.0264692	-0.583659
MICA	1.1485	1.43743	1.29726	1.70742	2.74	2.79	1.33097	1.48659	1.43791	1.62258	1.81	1.88	1.29297	1.50234	2.765	1.40878	1.53025	1.845	0.123763	0.0265513	-0.583659
PIP4K2C	14.3358	14.1297	16.576	15.8925	17.15	16.86	11.5191	11.5348	12.6191	11.37	11.7	11	14.2327	16.2342	17.005	11.5269	11.9946	11.35	-0.304204	-0.436662	-0.583267
LDHB	13.2516	11.272	11.5016	10.8619	10.35	12.85	10.6451	9.80384	10.2742	6.6914	6.64	8.85	12.2618	11.1818	11.6	10.2245	8.4828	7.745	-0.262145	-0.398534	-0.582788
SNTB1	2.44117	1.96231	3.31411	2.28576	3.56	3	2.59105	1.68681	2.71856	1.68348	2.17	2.21	2.20174	2.79994	3.28	2.13893	2.20102	2.19	-0.0417548	-0.347221	-0.582765
KRT75	1.00746	0.809404	0.739235	8.33007	1.33	1.35	1.21285	1.28346	0.845105	4.49726	0.65	1.14	0.908431	4.53465	1.34	1.24816	2.67118	0.895	0.458349	-0.763513	-0.582273
SLC45A4	1.46667	1.51667	1.92126	1.80898	2.39	2.31	1.4999	1.47595	1.38458	1.58611	1.61	1.53	1.49167	1.86512	2.35	1.48793	1.48535	1.57	-0.0036266	-0.32847	-0.581896
C21orf91	13.0884	16.036	14.6985	13.6501	16.32	16.31	13.1411	14.233	11.6737	12.5864	10.55	11.25	14.5622	14.1743	16.315	13.687	12.1301	10.9	-0.0894168	-0.224692	-0.581871
KLF13	4.50718	4.40645	4.0597	5.55445	4.61	4.68	4.55862	4.45693	3.15712	4.54192	3.32	2.89	4.45681	4.80707	4.645	4.50777	3.84952	3.105	0.0164024	-0.320481	-0.581085
ACOT7	9.49837	9.65134	10.1314	10.9892	16.1	14.67	8.94286	12.4263	11.9408	7.15443	10.39	10.18	9.57485	10.5603	15.385	10.6846	9.54762	10.285	0.158208	-0.145439	-0.580983
MFSD2A	0.557079	0.687337	0.773366	1.20592	1.55	1.83	1.02409	1.08501	0.979499	0.946738	0.64	1.62	0.622208	0.989643	1.69	1.05455	0.963118	1.13	0.761154	-0.0391949	-0.5807
HLA-B	7.07286	5.88167	15.6238	13.4758	18.13	20.28	6.51144	5.28883	9.8277	8.43331	11.57	14.12	6.47726	14.5498	19.205	5.90013	9.1305	12.845	-0.134637	-0.672233	-0.580275
HLA-B	6.04714	5.251	12.3054	11.2219	18.13	20.28	5.75787	4.2504	9.00986	7.16919	11.57	14.12	5.64907	11.7636	19.205	5.00413	8.08953	12.845	-0.174893	-0.540209	-0.580275
HLA-B	5.9698	4.71718	11.0508	10.8169	18.13	20.28	5.28078	4.4089	8.59842	6.55877	11.57	14.12	5.34349	10.9338	19.205	4.84484	7.57859	12.845	-0.141333	-0.528799	-0.580275
HLA-B	4.95883	4.74857	10.0042	9.4484	18.13	20.28	4.60769	3.39411	8.0473	5.66356	11.57	14.12	4.8537	9.7263	19.205	4.0009	6.85543	12.845	-0.27876	-0.504644	-0.580275
HLA-B	4.57358	3.96949	9.19381	8.50104	18.13	20.28	3.78943	3.18717	6.74354	5.14611	11.57	14.12	4.27154	8.84742	19.205	3.4883	5.94482	12.845	-0.29223	-0.573623	-0.580275
HLA-B	3.98223	3.3404	8.17498	7.20091	18.13	20.28	3.6352	2.79795	5.79706	4.11629	11.57	14.12	3.66132	7.68794	19.205	3.21658	4.95667	12.845	-0.186837	-0.633225	-0.580275
QSER1	62.8676	72.3431	67.2649	59.0991	64.83	63.49	59.9602	62.3332	43.4805	49.2674	42.25	43.6	67.6054	63.182	64.16	61.1467	46.374	42.925	-0.144863	-0.446199	-0.579856
S100A9	809.965	797.984	1360.2	1400.26	1658.72	1723.1	677.815	542.423	948.561	1005.58	1338.8	923.89	803.975	1380.23	1690.91	610.119	977.071	1131.35	-0.398059	-0.498374	-0.579761
ZNF496	3.18055	3.51776	3.96415	3.26249	4.68	4.15	4.06936	3.62021	3.79135	3.7165	2.72	3.19	3.34916	3.61332	4.415	3.84478	3.75392	2.955	0.199106	0.0550748	-0.579255
HMGN1	473.501	529.441	488.725	498.55	452.24	498.51	374.977	403.893	338.939	301.091	334.92	301.47	501.471	493.638	475.375	389.435	320.015	318.195	-0.364784	-0.625312	-0.579155
ENO2	1.50833	1.52189	2.55512	1.5144	3.26	2.64	2.42417	2.28138	2.39109	1.47737	1.83	2.12	1.51511	2.03476	2.95	2.35278	1.93423	1.975	0.634941	-0.0730993	-0.578862
LAMTOR3	3.48312	3.63868	4.23544	4.057	3.99	4.76	3.40345	3.6071	3.28758	2.97423	3.36	2.5	3.5609	4.14622	4.375	3.50528	3.13091	2.93	-0.0227143	-0.405217	-0.578382
HACD1	3.42844	2.83446	5.95197	4.22024	7	5.54	3.39068	3.08083	4.81841	3.97036	3.95	4.45	3.13145	5.0861	6.27	3.23576	4.39438	4.2	0.0472715	-0.2109	-0.578076
MRPL34	12.5625	13.182	15.911	14.0978	23.29	23.95	10.7123	12.143	15.0266	11.2897	17.15	14.52	12.8723	15.0044	23.62	11.4276	13.1581	15.835	-0.171735	-0.189429	-0.576892
CYB561	10.8879	11.3689	10.728	9.9495	12.04	13.51	11.6198	12.9606	7.94893	8.26132	8.26	8.88	11.1284	10.3388	12.775	12.2902	8.10512	8.57	0.143262	-0.351155	-0.575956
USP46	5.05085	5.232	5.38404	6.25197	6.88	7.13	4.09478	4.16112	3.94022	4.60354	4.73	4.67	5.14142	5.818	7.005	4.12795	4.27188	4.7	-0.316743	-0.445653	-0.575724
MGAT1	15.9087	16.1901	19.1436	16.855	22.44	23.42	15.9886	18.2849	13.1167	12.5089	16.75	14.02	16.0494	17.9993	22.93	17.1367	12.8128	15.385	0.0945742	-0.490355	-0.575712
TOMM6	40.9139	46.3006	38.2782	34.7581	48.02	52.54	40.8861	38.8954	31.5252	24.7868	37.03	30.45	43.6073	36.5181	50.28	39.8907	28.156	33.74	-0.128514	-0.375171	-0.575525
AMIGO3	0.794578	0.876969	0.986814	0.892109	1.45	1.44	1.27464	0.890508	0.861666	1.05863	0.64	1.3	0.835773	0.939461	1.445	1.08257	0.960147	0.97	0.373282	0.0314205	-0.575013
CCDC115	5.4425	6.85421	8.76993	7.3537	8.79	9.13	6.96786	6.15816	8.20569	6.26231	6.8	5.23	6.14835	8.06181	8.96	6.56301	7.234	6.015	0.0941572	-0.156311	-0.574934
CRIM1	46.6654	40.5356	62.5025	68.338	60.29	51.26	44.392	40.4136	44.2546	57.9538	37.02	37.9	43.6005	65.4202	55.775	42.4028	51.1042	37.46	-0.0401851	-0.356295	-0.574268
ANKRD44	1.16859	1.27789	1.52931	1.06047	1.52	1.74	0.886759	0.89831	0.852505	0.772647	1.19	1	1.22324	1.29489	1.63	0.892535	0.812576	1.095	-0.454728	-0.672254	-0.573941
PAN3	8.65133	8.81184	7.55761	6.79577	7.17	7.06	6.83909	6.26736	5.3822	5.54837	5.1	4.46	8.73158	7.17669	7.115	6.55322	5.46528	4.78	-0.414038	-0.393022	-0.573853
OTULIN	13.9463	14.2558	15.616	13.8795	16.78	15.26	13.809	13.4602	11.124	12.3008	10.44	11.09	14.101	14.7477	16.02	13.6346	11.7124	10.765	-0.0485302	-0.332458	-0.573526
ATG12	10.0549	10.8601	8.51034	8.29088	9.42	12.29	8.44371	10.1851	8.48767	7.19151	7.16	7.43	10.4575	8.40061	10.855	9.31441	7.83959	7.295	-0.167004	-0.0997159	-0.57338
CD82	46.1859	52.3147	59.5606	79.0587	86.15	78.78	34.7461	35.9607	44.7038	37.0691	66.11	44.78	49.2503	69.3096	82.465	35.3534	40.8864	55.445	-0.478284	-0.761433	-0.572725
CTSK	2.90809	2.64646	3.58968	2.83285	2.99	3.39	2.1842	2.14539	3.15	1.45294	2.35	1.94	2.77728	3.21127	3.19	2.16479	2.30147	2.145	-0.35944	-0.480586	-0.572579
GFER	2.66202	3.64481	2.95352	2.43232	5.24	5.08	4.52504	4.75776	3.345	2.50749	3.87	3.07	3.15341	2.69292	5.16	4.6414	2.92625	3.47	0.557645	0.119879	-0.572435
BCL7C	4.01009	3.12848	3.8661	2.69008	4.69	3.16	2.75205	4.42401	4.31253	1.88267	2.36	2.92	3.56928	3.27809	3.925	3.58803	3.0976	2.64	0.00755685	-0.0817046	-0.572155
SH2D4A	24.919	22.3929	24.1558	28.0796	19.78	20.86	18.9519	18.9197	14.3665	17.3946	14.05	13.29	23.656	26.1177	20.32	18.9358	15.8805	13.67	-0.321087	-0.717767	-0.571887
GADD45A	110.93	63.0741	160.923	401.745	151.2	112.5	132.614	98.1865	126.962	273.662	89.16	88.31	87.002	281.334	131.85	115.4	200.312	88.735	0.407525	-0.490035	-0.571322
ANXA3	105.633	105.213	113.444	108.019	102.23	105	103.695	109.078	79.69	77.6363	61.69	77.85	105.423	110.731	103.615	106.386	78.6632	69.77	0.0131254	-0.493306	-0.570554
CADM4	5.22082	6.35562	7.02727	6.46746	10.77	9.26	5.37869	5.73594	6.47944	5.444	7.01	6.48	5.78822	6.74737	10.015	5.55731	5.96172	6.745	-0.0587317	-0.178596	-0.570272
TMEM70	6.84718	7.30869	6.1034	5.34553	8.12	7.96	7.03359	7.53379	5.55991	5.44635	4.89	5.94	7.07794	5.72446	8.04	7.28369	5.50313	5.415	0.041341	-0.0568885	-0.570234
SLC36A1	2.7271	3.01625	4.10029	3.92064	4.72	5.48	2.23082	2.25667	3.3924	3.81767	3.55	3.32	2.87167	4.01046	5.1	2.24375	3.60503	3.435	-0.355984	-0.153756	-0.570187
RASSF1	9.81047	8.7815	8.9102	6.81267	9.01	13.54	10.9034	13.0127	8.23165	8.00729	7.6	7.59	9.29598	7.86144	11.275	11.9581	8.11947	7.595	0.363303	0.0465929	-0.570006
PCMTD1	7.60879	6.8108	7.69366	6.13914	7.08	7.2	5.30291	3.59033	4.88202	3.8878	5.23	4.39	7.20979	6.9164	7.14	4.44662	4.38491	4.81	-0.697249	-0.657474	-0.569887
LCA5	3.77774	4.34034	3.74042	4.19059	4.32	4.63	3.06032	4.20971	2.25782	4.13718	3.44	2.59	4.05904	3.9655	4.475	3.63501	3.1975	3.015	-0.159177	-0.31056	-0.56973
IER5L	1.51468	1.788	2.5185	2.48371	3.37	2.67	1.43469	1.77934	1.6025	1.28734	2.43	1.64	1.65134	2.5011	3.02	1.60702	1.44492	2.035	-0.0392538	-0.791576	-0.56952
GNB5	4.70078	4.12951	5.61477	5.33106	5.78	6.64	4.20086	3.78478	4.5567	3.9538	4.59	3.78	4.41514	5.47292	6.21	3.99282	4.25525	4.185	-0.145053	-0.363066	-0.569366
AHR	61.876	46.3609	42.3637	46.8051	32.18	35.61	54.9522	50.4972	29.5249	38.677	20.2	25.5	54.1185	44.5844	33.895	52.7247	34.1009	22.85	-0.0376415	-0.386727	-0.568878
API5	110.141	118.849	117.469	107.259	100.13	114.51	100.284	106.894	76.2649	75.1718	70.21	74.49	114.495	112.364	107.32	103.589	75.7183	72.35	-0.144414	-0.569465	-0.568854
VKORC1	5.87875	7.06262	10.2304	6.4534	8.88	11.1	4.63201	6.18968	4.91182	6.63561	7.71	5.76	6.47068	8.3419	9.99	5.41085	5.77371	6.735	-0.258065	-0.530876	-0.568807
TGFBR2	9.29019	9.42976	12.787	12.2966	11.84	13.95	8.66956	10.2921	9.7802	11.0039	7.47	9.92	9.35997	12.5418	12.895	9.48083	10.392	8.695	0.0185087	-0.271264	-0.568554
HIF1A	91.2573	83.2858	85.874	92.3118	94.09	92.01	78.4883	79.0441	69.1933	71.6843	64.37	61.13	87.2715	89.0929	93.05	78.7662	70.4388	62.75	-0.147935	-0.33894	-0.568391
ACSL3	58.8839	64.1273	60.612	60.2346	63.33	58.3	50.5892	54.7926	45.2263	41.6994	42.73	39.3	61.5056	60.4233	60.815	52.6909	43.4629	41.015	-0.223164	-0.475322	-0.568276
NUDT14	1.1114	1.65558	2.14182	1.60782	4.25	3.19	1.22526	1.64418	1.23982	1.73164	1.84	3.18	1.38349	1.87482	3.72	1.43472	1.48573	2.51	0.052457	-0.33558	-0.567615
RGPD1	1.79147	1.51593	2.44925	1.53749	2.28	1.81	2.06331	2.47196	1.44584	1.95765	1.36	1.4	1.6537	1.99337	2.045	2.26764	1.70175	1.38	0.455491	-0.228195	-0.567433
RGPD1	1.60272	1.50065	1.63909	1.23513	2.28	1.81	1.78386	2.12261	1.24172	1.66592	1.36	1.4	1.55168	1.43711	2.045	1.95323	1.45382	1.38	0.33203	0.0166782	-0.567433
CAPZA1	83.798	90.2146	91.7163	86.4029	100.69	111.22	83.3174	92.8635	75.1071	67.3255	69.79	73.23	87.0063	89.0596	105.955	88.0904	71.2163	71.51	0.0178658	-0.322564	-0.567235
MPV17L2	4.74104	4.95324	5.42632	4.82515	7.23	7.29	5.74457	7.4775	4.41326	3.58948	4.83	4.97	4.84714	5.12573	7.26	6.61103	4.00137	4.9	0.447742	-0.357265	-0.567188
BACE2	22.4081	22.8942	23.8626	27.5622	27.08	24.4	17.7973	18.7488	16.7006	20.6361	17.75	17.03	22.6512	25.7124	25.74	18.2731	18.6684	17.39	-0.309867	-0.46187	-0.565754
CSGALNACT1	4.8488	5.19962	5.5359	6.85878	5.25	6.53	5.39164	6.43078	4.71747	7.44168	3.06	4.9	5.02421	6.19734	5.89	5.91121	6.07958	3.98	0.234557	-0.0276786	-0.565499
OPHN1	4.50434	4.39707	5.51408	5.91539	6.89	6.19	4.49621	4.03981	3.59667	5.34198	4.23	4.61	4.4507	5.71473	6.54	4.26801	4.46932	4.42	-0.0604703	-0.35463	-0.565244
AP1S2	1.77582	1.93012	1.84071	1.77995	2.06	3.56	1.59323	1.89039	1.70185	1.43048	1.54	2.26	1.85297	1.81033	2.81	1.74181	1.56617	1.9	-0.0892523	-0.209016	-0.564571
STOX1	7.57462	8.66565	9.87739	7.85017	9.96	8.91	8.32184	7.80745	8.03846	6.1734	6.03	6.73	8.12013	8.86378	9.435	8.06464	7.10593	6.38	-0.00989268	-0.318899	-0.564466
SLC25A22	1.74856	1.54951	1.75759	1.95571	2.31	2.51	1.82299	2.07948	1.34302	1.16129	1.7	1.56	1.64904	1.85665	2.41	1.95124	1.25216	1.63	0.242766	-0.568289	-0.564161
CDKN2B	6.90794	6.92977	9.58903	11.9755	11.72	8.85	7.23551	7.14004	7.16027	11.8271	7.34	6.58	6.91885	10.7823	10.285	7.18778	9.49368	6.96	0.0550119	-0.18362	-0.563383
C15orf62	1.96648	1.98204	1.81178	2.05182	2.6	2.91	2.01045	1.83071	1.91202	2.28133	2.27	1.46	1.97426	1.9318	2.755	1.92058	2.09668	1.865	-0.0397699	0.118158	-0.562877
TWF2	6.06805	7.17055	5.77433	6.5453	9.33	9.72	6.38317	6.32536	5.40456	4.23524	6.75	6.15	6.6193	6.15982	9.525	6.35426	4.8199	6.45	-0.0589534	-0.353884	-0.56242
NXN	2.8655	3.1098	3.47551	2.81693	5.87	4.85	3.17534	2.81784	3.10982	3.70377	3.22	4.04	2.98765	3.14622	5.36	2.99659	3.40679	3.63	0.00431056	0.114796	-0.562263
KCTD6	2.5855	3.70002	2.65058	5.5727	5.27	6.18	2.91306	3.33356	4.04626	5.09068	3.44	4.32	3.14276	4.11164	5.725	3.12331	4.56847	3.88	-0.00895633	0.151997	-0.561219
ZDHHC6	20.8591	23.0599	23.8755	23.6414	24.95	24.8	19.1614	17.8887	15.7653	15.9417	16.26	17.46	21.9595	23.7585	24.875	18.5251	15.8535	16.86	-0.245368	-0.583639	-0.561092
AKTIP	32.1989	34.011	35.8416	34.9735	29.08	26.66	27.8151	28.8702	21.0386	25.6765	20.78	17	33.105	35.4076	27.87	28.3426	23.3576	18.89	-0.224072	-0.600168	-0.56109
LAMP3	1.40219	1.21962	1.44474	1.01571	1.01	1.26	1.19554	0.851076	0.723984	0.638206	0.69	0.85	1.3109	1.23023	1.135	1.02331	0.681095	0.77	-0.357323	-0.852997	-0.559762
PSMD5	16.0026	16.9739	16.774	12.6101	13.6	15.49	14.1667	15.2844	11.3867	9.52638	9.95	9.79	16.4883	14.6921	14.545	14.7256	10.4565	9.87	-0.163117	-0.49063	-0.559401
GPC1	2.49785	2.13776	2.61086	3.37788	4.48	3.71	2.07378	2.49223	2.73756	2.40872	3.19	2.37	2.3178	2.99437	4.095	2.28301	2.57314	2.78	-0.0218252	-0.218723	-0.558779
PAPD4	10.3686	12.4605	12.1398	11.3167	11.92	11.53	9.37726	9.28481	8.34163	7.66371	8.8	7.12	11.4145	11.7282	11.725	9.33103	8.00267	7.96	-0.290765	-0.551434	-0.558748
APLP1	0.742749	0.754937	1.16013	1.44867	2.92	1.94	0.555406	0.625078	1.00626	0.924739	2.08	1.22	0.748843	1.3044	2.43	0.590242	0.965498	1.65	-0.343357	-0.434041	-0.55849
RUNX3	2.21176	2.54984	2.26881	2.38624	3.12	3.02	2.38385	3.48291	1.9882	1.93848	1.77	2.4	2.3808	2.32753	3.07	2.93338	1.96334	2.085	0.301118	-0.245487	-0.558191
MASTL	11.4836	10.4186	13.3736	9.53575	9.09	13.45	9.16909	9.71828	9.27818	7.49128	7.04	8.27	10.9511	11.4547	11.27	9.44368	8.38473	7.655	-0.213654	-0.4501	-0.558013
ZDBF2	1.96791	2.05248	2.37501	1.75025	2.17	2.07	1.71581	1.69849	1.74092	1.9163	1.3	1.58	2.01019	2.06263	2.12	1.70715	1.82861	1.44	-0.235746	-0.173738	-0.557995
MARK3	13.3178	14.1004	10.5134	11.4996	11.43	11.87	12.2881	14.2959	9.32937	9.99468	7.69	8.14	13.7091	11.0065	11.65	13.292	9.66202	7.915	-0.0445757	-0.187958	-0.557669
SOX11	2.08823	2.24521	2.71052	2.12278	4.94	3.89	1.71334	1.85792	2.19412	1.76072	3.08	2.92	2.16672	2.41665	4.415	1.78563	1.97742	3	-0.27908	-0.289389	-0.557451
TSC22D3	34.4037	56.9107	34.4727	28.8769	50.32	64.36	37.1929	47.9786	35.945	33.7061	43.08	34.87	45.6572	31.6748	57.34	42.5858	34.8255	38.975	-0.100472	0.136811	-0.556993
TRNP1	0.961336	1.08663	1.33169	1.40073	1.93	2.04	0.792563	0.968694	1.26582	0.929984	1.09	1.61	1.02398	1.36621	1.985	0.880629	1.0979	1.35	-0.217588	-0.31543	-0.55618
SLC35F5	15.4569	16.8865	17.0103	18.6882	16.29	16.32	11.8177	12.2351	10.5458	11.637	11.24	10.94	16.1717	17.8493	16.305	12.0264	11.0914	11.09	-0.427266	-0.686422	-0.556055
ASH2L	13.0763	13.0733	14.3848	13.8294	13.8	16.76	10.5904	12.1684	10.9478	11.03	9.99	10.82	13.0748	14.1071	15.28	11.3794	10.9889	10.405	-0.200364	-0.360374	-0.554368
DDX39A	29.049	35.4038	37.2498	31.9021	42.92	55.87	36.2643	46.5618	33.4904	26.762	30.71	36.58	32.2264	34.5759	49.395	41.413	30.1262	33.645	0.361842	-0.19875	-0.553973
GNAI1	2.44051	1.97815	2.65027	2.33512	4.06	2.84	2.56498	2.41736	2.67964	3.17888	2.46	2.24	2.20933	2.4927	3.45	2.49117	2.92926	2.35	0.173215	0.23283	-0.553936
RNF38	19.9823	23.6447	27.9551	25.1945	22.31	28.61	19.7878	20.3781	17.7422	23.2521	15.67	19.03	21.8135	26.5748	25.46	20.083	20.4972	17.35	-0.11925	-0.374636	-0.553297
BTBD1	15.7317	18.4265	19.6355	19.1092	18.05	17.74	13.8252	17.5924	12.2494	12.5011	12.89	11.5	17.0791	19.3724	17.895	15.7088	12.3752	12.195	-0.120659	-0.646541	-0.553267
FAM222B	4.39109	5.19098	4.76849	4.77591	5.65	6.67	3.97794	3.98952	3.79249	4.06333	4.05	4.35	4.79103	4.7722	6.16	3.98373	3.92791	4.2	-0.266217	-0.280893	-0.552541
LRRC75B	0.971563	1.00129	0.916041	0.904388	1.84	2.56	0.818808	0.669728	1.19228	0.488814	1.37	1.63	0.986425	0.910214	2.2	0.744268	0.840547	1.5	-0.406386	-0.114878	-0.552541
SLC6A9	8.98642	7.45498	8.65053	7.65085	8.14	9.35	7.39129	6.5667	5.5089	4.68924	6.26	5.67	8.2207	8.15069	8.745	6.97899	5.09907	5.965	-0.236242	-0.676688	-0.551936
RGPD1	1.79147	1.51593	2.44925	1.53749	2.43	2.07	2.06331	2.47196	1.44584	1.95765	1.77	1.3	1.6537	1.99337	2.25	2.26764	1.70175	1.535	0.455491	-0.228195	-0.551686
RGPD1	1.60272	1.50065	1.63909	1.23513	2.43	2.07	1.78386	2.12261	1.24172	1.66592	1.77	1.3	1.55168	1.43711	2.25	1.95323	1.45382	1.535	0.33203	0.0166782	-0.551686
KIF23	42.9121	41.4292	52.545	41.2643	38.28	55.41	44.7971	43.162	42.0625	39.9895	29.43	34.56	42.1707	46.9047	46.845	43.9796	41.026	31.995	0.0605936	-0.193192	-0.550049
ZNF654	4.1003	3.9831	4.30223	4.25766	6.1	5.92	3.99677	4.85552	4.43547	4.12019	4.63	3.58	4.0417	4.27994	6.01	4.42614	4.27783	4.105	0.131088	-0.000713106	-0.549983
SPAG1	14.4514	13.7871	14.9621	18.7351	14.04	15.74	14.378	14.6016	11.4818	14.0007	9.21	11.14	14.1192	16.8486	14.89	14.4898	12.7413	10.175	0.0373742	-0.403122	-0.549315
FADS1	1.01181	0.695047	1.51879	0.888736	1.85	1.94	1.09132	0.898812	1.42135	0.805555	1.16	1.43	0.853428	1.20376	1.895	0.995067	1.11345	1.295	0.221525	-0.112511	-0.549246
TMEM185A	6.8873	6.20039	8.75275	7.71092	7.57	9.68	8.71136	8.97397	6.6508	5.83632	5.93	5.86	6.54384	8.23184	8.625	8.84267	6.24356	5.895	0.434343	-0.398845	-0.549033
ATXN3	3.2247	3.17075	3.3459	3.14725	3.42	3.35	3.33299	2.49225	2.60856	2.64733	2.52	2.11	3.19773	3.24657	3.385	2.91262	2.62795	2.315	-0.134728	-0.304983	-0.548144
LRR1	14.8569	16.1073	17.8143	14.8684	12.57	20.21	15.3478	17.6302	14.8457	11.2368	8.89	13.53	15.4821	16.3414	16.39	16.489	13.0412	11.21	0.0909027	-0.325445	-0.54803
ZNF324	2.53119	2.57463	2.54524	2.59744	3.74	2.81	2.32476	3.0051	2.36339	2.11865	2.25	2.23	2.55291	2.57134	3.275	2.66493	2.24102	2.24	0.061955	-0.198365	-0.547996
CRKL	18.4748	17.3796	17.7963	16.3311	22.6	23.3	20.2428	20.6482	14.5899	15.9504	14.4	17.01	17.9272	17.0637	22.95	20.4455	15.2702	15.705	0.189633	-0.160216	-0.54727
PCIF1	3.4021	2.88967	3.45435	3.77007	4.87	3.78	3.19326	2.49712	2.81861	2.97094	2.96	2.96	3.14588	3.61221	4.325	2.84519	2.89478	2.96	-0.144941	-0.319431	-0.547103
KRT10	12.8402	16.7115	8.26643	17.2145	9.15	10.48	14.2898	12.6259	7.91101	12.2553	6.21	7.24	14.7759	12.7405	9.815	13.4579	10.0832	6.725	-0.134793	-0.337471	-0.545454
NDUFV3	10.0249	11.5327	10.1019	10.4688	12.74	12.99	11.8532	10.1114	8.90067	7.77441	8.03	9.6	10.7788	10.2853	12.865	10.9823	8.33754	8.815	0.0269857	-0.302897	-0.545419
RP2	4.37495	5.59627	6.10817	6.33436	5.75	6.83	5.19828	5.06692	4.04549	5.91002	4.19	4.43	4.98561	6.22126	6.29	5.1326	4.97776	4.31	0.0419198	-0.321713	-0.545372
SIRT6	1.48602	1.55334	1.1725	1.47428	2.14	1.96	1.00924	1.21782	1.31066	1.16801	1.46	1.35	1.51968	1.32339	2.05	1.11353	1.23934	1.405	-0.448627	-0.0946721	-0.545054
SAMD8	8.05925	8.37171	9.47354	8.76016	10.95	10.54	8.99088	9.70191	7.83283	8.57774	7.31	7.42	8.21548	9.11685	10.745	9.34639	8.20528	7.365	0.186065	-0.151982	-0.544908
LRRC8B	10.8389	12.462	11.5438	14.8838	13.4	12.64	10.3723	11.6472	8.62609	11.845	9.29	8.56	11.6504	13.2138	13.02	11.0098	10.2355	8.925	-0.081604	-0.368457	-0.544805
HPCAL1	10.6678	12.9789	12.2664	13.0584	13.94	16.04	10.7846	11.3603	8.98594	10.5563	9.32	11.24	11.8233	12.6624	14.99	11.0724	9.77112	10.28	-0.0946644	-0.373955	-0.54416
LYPD1	1.1853	2.45674	1.80927	1.10037	1.65	2.17	1.78768	2.01139	1.46037	0.1	0.77	1.85	1.82102	1.45482	1.91	1.89954	0.780185	1.31	0.0608995	-0.898952	-0.544006
MCOLN1	1.24258	1.04676	1.80195	1.61775	1.67	2.06	1.57227	1.83385	1.0944	0.949534	1.06	1.5	1.14467	1.70985	1.865	1.70306	1.02197	1.28	0.573201	-0.74252	-0.543032
SLC25A44	7.43609	7.1956	6.71737	6.24126	6.91	7.5	5.23418	5.74008	4.22513	3.85179	5.38	4.52	7.31584	6.47931	7.205	5.48713	4.03846	4.95	-0.414973	-0.682036	-0.54157
CCNDBP1	4.44034	5.38286	5.48675	5.06101	5.61	5.87	4.98321	5.38512	5.01521	3.69261	3.91	3.98	4.9116	5.27388	5.74	5.18417	4.35391	3.945	0.0779186	-0.276553	-0.541025
BMP2K	13.3431	15.0427	16.2384	18.0623	14.36	16.12	10.3875	11.4677	11.4429	11.5637	10.69	10.26	14.1929	17.1504	15.24	10.9276	11.5033	10.475	-0.377193	-0.57619	-0.540913
CAPN2	130.647	149.36	154.579	213.114	204.07	190.99	110.186	125.307	133.44	165.389	133.57	138.01	140.003	183.846	197.53	117.746	149.414	135.79	-0.249779	-0.299182	-0.540695
FAM133B	6.70998	6.76506	6.83798	7.5631	6.5	6.92	6.35683	5.4878	4.81796	4.72445	4.35	4.88	6.73752	7.20054	6.71	5.92231	4.77121	4.615	-0.186056	-0.593751	-0.539982
ST6GALNAC5	22.6272	19.9554	23.0676	33.2911	22.75	18.34	24.3049	19.8315	19.8006	33.2858	14.33	13.94	21.2913	28.1793	20.545	22.0682	26.5432	14.135	0.0517049	-0.086296	-0.539515
XAF1	1.01054	1.14111	1.26246	2.10502	2.44	2.05	1.03851	0.947343	1.05397	1.59762	1.57	1.52	1.07583	1.68374	2.245	0.992926	1.32579	1.545	-0.115688	-0.344814	-0.539109
TWSG1	23.9775	27.7027	31.3633	29.2318	33.9	33.55	24.8869	25.8718	23.3274	21.306	23.87	22.55	25.8401	30.2976	33.725	25.3794	22.3167	23.21	-0.0259565	-0.441077	-0.539072
ARL15	2.33844	2.11103	3.7313	3.97735	3.51	2.81	2.13596	1.6862	1.51916	1.96796	2.5	1.85	2.22473	3.85433	3.16	1.91108	1.74356	2.175	-0.219245	-1.14444	-0.538909
TWISTNB	17.6403	18.6583	17.4005	21.0656	19.04	17.77	18.2306	18.0311	12.775	13.5267	12.38	12.96	18.1493	19.233	18.405	18.1309	13.1509	12.67	-0.00146734	-0.548432	-0.538681
C14orf1	14.6434	18.0441	16.1965	15.3994	20.38	21.25	12.2146	14.48	15.3357	12.8751	15.36	13.3	16.3438	15.798	20.815	13.3473	14.1054	14.33	-0.292191	-0.16349	-0.538585
MRS2	31.7584	34.3825	29.9607	30.4231	31.05	30.77	26.9597	28.7542	25.4507	24.9922	20.59	21.97	33.0705	30.1919	30.91	27.857	25.2215	21.28	-0.247505	-0.25951	-0.538576
ARL8B	23.3459	22.6555	22.8562	20.0955	23.74	26.83	22.4473	24.4003	17.5363	20.108	16.33	18.49	23.0007	21.4759	25.285	23.4238	18.8222	17.41	0.0262974	-0.190284	-0.538366
LPCAT2	14.2956	16.1236	16.6346	15.988	16.62	16.55	11.222	12.6154	11.2321	11.5254	11.04	11.8	15.2096	16.3113	16.585	11.9187	11.3788	11.42	-0.351755	-0.51953	-0.538316
CALM2	438.605	506.154	573.841	524.295	585.43	675.12	515.086	570.696	456.731	430.828	374.21	493.98	472.38	549.068	630.275	542.891	443.779	434.095	0.200716	-0.307142	-0.537971
HEATR5B	8.57854	10.1731	9.64748	9.79588	10.07	10.34	6.21847	6.8792	6.89496	7.52677	6.99	7.07	9.37582	9.72168	10.205	6.54884	7.21087	7.03	-0.517707	-0.431033	-0.53768
HLA-C	27.8509	30.3683	44.8663	40.138	6.68	7.24	24.728	25.2372	37.3797	29.4654	4.63	4.96	29.1096	42.5022	6.96	24.9826	33.4226	4.795	-0.220571	-0.346714	-0.537556
HLA-C	13.5715	12.9864	21.4996	18.9386	6.68	7.24	11.7031	10.7747	17.9101	14.2217	4.63	4.96	13.279	20.2191	6.96	11.2389	16.0659	4.795	-0.24064	-0.331717	-0.537556
HLA-C	12.4573	12.4673	21.4155	17.8998	6.68	7.24	11.6601	10.3683	17.2173	13.5181	4.63	4.96	12.4623	19.6577	6.96	11.0142	15.3677	4.795	-0.178206	-0.35519	-0.537556
HLA-C	12.3695	12.249	21.0231	17.7341	6.68	7.24	11.5243	10.1838	17.2219	13.3418	4.63	4.96	12.3092	19.3786	6.96	10.8541	15.2819	4.795	-0.181509	-0.342645	-0.537556
HLA-C	10.2974	10.4748	17.0495	14.201	6.68	7.24	9.46043	8.63037	14.7741	10.9552	4.63	4.96	10.3861	15.6253	6.96	9.0454	12.8646	4.795	-0.199398	-0.280467	-0.537556
HLA-C	2.74573	2.98757	5.25866	4.08609	6.68	7.24	2.26037	2.56615	4.16525	3.20506	4.63	4.96	2.86665	4.67237	6.96	2.41326	3.68515	4.795	-0.248382	-0.342431	-0.537556
HLA-C	2.56148	3.20308	5.21884	4.13539	6.68	7.24	2.18185	2.51738	3.88343	3.21089	4.63	4.96	2.88228	4.67711	6.96	2.34962	3.54716	4.795	-0.294786	-0.398954	-0.537556
TRIL	1.70896	1.37003	2.77056	2.43613	5.22	4.04	1.49694	1.36558	2.81442	2.65087	3.53	2.85	1.5395	2.60335	4.63	1.43126	2.73265	3.19	-0.105171	0.0699315	-0.537456
FZR1	1.07102	1.58128	1.64573	1.36313	2.4	2.52	1.51848	1.99325	1.0977	1.73667	1.81	1.58	1.32615	1.50443	2.46	1.75587	1.41719	1.695	0.40494	-0.0861879	-0.537373
HELB	1.91597	2.54029	2.77874	2.4961	2.92	3.16	2.11727	2.54494	1.27107	1.79891	2.4	1.79	2.22813	2.63742	3.04	2.3311	1.53499	2.095	0.0651806	-0.780898	-0.537121
ZNF709	0.803494	1.07676	1.07985	0.872579	1.61	1.61	0.91084	1.15709	0.78929	1.00727	1.13	1.09	0.940129	0.976216	1.61	1.03397	0.898282	1.11	0.137257	-0.120032	-0.536501
MARVELD2	5.72374	7.21357	6.1816	6.90527	4.78	5.57	4.11958	3.72598	2.7189	3.06123	3.9	3.24	6.46866	6.54343	5.175	3.92278	2.89006	3.57	-0.721589	-1.17895	-0.535635
JADE1	7.50656	8.77399	8.19785	7.07268	9.02	8.91	7.94957	8.01344	5.80883	7.0521	5.84	6.53	8.14027	7.63526	8.965	7.9815	6.43046	6.185	-0.0284167	-0.247755	-0.53553
ING3	12.0333	11.5392	15.5864	13.2747	9	12.87	11.6246	11.0487	10.6837	10.1922	7.55	7.55	11.7862	14.4306	10.935	11.3366	10.438	7.55	-0.0561104	-0.467288	-0.534405
CFAP20	30.9965	36.6353	35.1646	35.012	41.65	49.52	36.4895	38.6473	33.7552	30.8531	28.44	34.52	33.8159	35.0883	45.585	37.5684	32.3041	31.48	0.151818	-0.119271	-0.534124
ARHGAP11A	25.5219	28.9443	28.2089	18.1138	22.35	31.2	26.954	29.525	23.7817	17.3775	16.77	20.22	27.2331	23.1613	26.775	28.2395	20.5796	18.495	0.0523533	-0.170504	-0.533751
CIAPIN1	13.7452	13.4258	15.6633	12.3315	15.53	16.86	14.6544	14.8102	13.6323	12.8543	10.34	12.05	13.5855	13.9974	16.195	14.7323	13.2433	11.195	0.116915	-0.0798962	-0.532694
PPIE	82.7902	81.6234	79.1527	82.0176	79.12	97.97	74.9469	88.4594	67.3403	58.2169	61.49	60.94	82.2068	80.5851	88.545	81.7031	62.7786	61.215	-0.00886603	-0.360241	-0.532526
ZIC5	3.25794	3.37869	3.67815	4.15984	4.45	4.79	4.07379	4.15966	2.58425	3.3384	3.2	3.19	3.31832	3.91899	4.62	4.11672	2.96132	3.195	0.311046	-0.404241	-0.532077
RMND5A	24.6539	26.9652	28.3596	25.5761	25.26	26.54	22.2883	23.2544	17.4997	16.2686	18.24	17.59	25.8096	26.9678	25.9	22.7714	16.8842	17.915	-0.180685	-0.675571	-0.531784
SPDYE1	0.639647	0.851385	1.22708	1.14337	1.93	2.06	0.731189	0.688442	0.968222	1.12142	1.59	1.17	0.745516	1.18522	1.995	0.709815	1.04482	1.38	-0.0707952	-0.181905	-0.53172
GJB3	8.44133	7.7155	6.90058	22.2978	11.05	10.64	8.99263	8.74899	7.40412	16.2166	8.38	6.63	8.07841	14.5992	10.845	8.87081	11.8104	7.505	0.134994	-0.305835	-0.531106
MYO1B	47.2032	42.5172	44.4467	51.0658	45.8	46.73	50.534	51.4688	36.0229	41.2029	28.18	35.88	44.8602	47.7563	46.265	51.0014	38.6129	32.03	0.185101	-0.306607	-0.530497
NCEH1	12.5406	15.0393	20.5525	20.669	20.31	25.76	13.4827	14.0123	15.1421	16.8508	14.03	17.89	13.7899	20.6108	23.035	13.7475	15.9965	15.96	-0.00444794	-0.365645	-0.529367
CENPQ	16.7521	15.1196	19.4464	12.912	14.08	20.06	17.3677	12.7577	14.5403	11.5071	10.21	13.45	15.9359	16.1792	17.07	15.0627	13.0237	11.83	-0.0812956	-0.313001	-0.529013
C12orf57	5.27686	7.72693	7.98526	8.97551	14.86	23.55	6.12629	6.38124	9.68581	8.67958	14.37	12.26	6.50189	8.48039	19.205	6.25376	9.18269	13.315	-0.0561353	0.114788	-0.52843
ASB6	2.3756	2.65844	2.90922	2.76279	3.96	3.48	2.84699	2.5138	2.12435	2.80757	2.39	2.77	2.51702	2.83601	3.72	2.68039	2.46596	2.58	0.0907289	-0.201711	-0.527932
CTSA	14.4868	15.3245	22.3453	19.8879	22.8	29.32	11.572	11.1264	16.755	14.123	17.81	18.34	14.9056	21.1166	26.06	11.3492	15.439	18.075	-0.393269	-0.451798	-0.527841
ICAM1	30.4336	18.2441	33.7357	88.6197	59.03	38.27	27.8867	20.7087	26.248	64.4836	44.56	22.93	24.3389	61.1777	48.65	24.2977	45.3658	33.745	-0.00244125	-0.431401	-0.527766
MAPK9	19.6251	24.2904	27.1676	24.1026	25.64	27.17	18.7799	20.2815	22.2486	18.779	15.92	20.74	21.9578	25.6351	26.405	19.5307	20.5138	18.33	-0.168987	-0.321526	-0.526604
ZBTB43	2.994	3.36134	2.91205	3.04083	3.46	3.44	3.89048	3.21325	2.40054	2.97565	2.15	2.64	3.17767	2.97644	3.45	3.55187	2.68809	2.395	0.160607	-0.147004	-0.526571
RBX1	25.6905	23.6669	21.809	22.3655	27.88	31.84	24.9346	29.3301	24.9605	18.0288	20.62	20.84	24.6787	22.0873	29.86	27.1324	21.4947	20.73	0.136748	-0.0392362	-0.526494
MBNL2	59.5039	52.2981	58.1901	65.4512	56.28	57.13	48.7863	45.9419	39.1368	48.8575	37.67	41.08	55.901	61.8207	56.705	47.3641	43.9972	39.375	-0.23908	-0.490679	-0.526196
PLK4	11.1045	11.4412	11.2939	7.75319	8.18	10.64	10.833	9.2559	9.30045	6.03001	6.27	6.8	11.2729	9.52354	9.41	10.0445	7.66523	6.535	-0.166454	-0.31317	-0.526007
NCOA3	20.2702	21.1054	18.4061	15.5492	16.42	16.26	16.6838	15.3528	11.7743	14.5651	11.23	11.47	20.6878	16.9777	16.34	16.0183	13.1697	11.35	-0.369059	-0.366414	-0.525716
EGFR	402.644	371.388	374.272	476.304	383.32	386.54	367.082	355.549	274.738	419.627	254.38	280.82	387.016	425.288	384.93	361.316	347.183	267.6	-0.0991341	-0.292746	-0.524518
SLC26A6	3.05664	2.87517	3.51322	2.24055	4.2	3.84	2.32987	2.33278	2.84935	2.48017	2.9	2.69	2.96591	2.87689	4.02	2.33133	2.66476	2.795	-0.347322	-0.110502	-0.524347
HCFC2	2.26042	2.53531	2.27619	2.7366	2.78	2.97	2.04713	2.30504	2.07283	2.5119	2.07	1.93	2.39786	2.5064	2.875	2.17609	2.29237	2	-0.140016	-0.128777	-0.523562
TRIM24	15.986	18.6543	17.9732	12.9183	18.32	17.35	13.1231	17.0203	12.078	11.207	12.64	12.19	17.3202	15.4458	17.835	15.0717	11.6425	12.415	-0.200609	-0.407809	-0.522627
ACYP1	13.6396	12.1252	15.504	13.742	22.53	19.16	20.5969	13.6329	13.1583	12.9396	12.03	17	12.8824	14.623	20.845	17.1149	13.0489	14.515	0.409851	-0.164306	-0.522157
DFFB	1.47602	1.69135	1.6136	1.39189	1.83	2.06	1.37656	1.34544	1.55919	1.67243	1.47	1.24	1.58369	1.50274	1.945	1.361	1.61581	1.355	-0.218618	0.104657	-0.521477
STK17B	8.73735	9.016	10.4518	10.3617	9.84	10.54	9.83398	9.48729	7.45903	10.3998	6.99	7.22	8.87667	10.4067	10.19	9.66063	8.92941	7.105	0.122099	-0.220882	-0.520247
PVR	17.223	17.6577	19.1623	22.8456	19.72	18.53	19.5105	18.4075	14.8125	19.7424	12.79	13.88	17.4404	21.004	19.125	18.959	17.2775	13.335	0.120454	-0.28177	-0.520242
RHEB	68.9209	65.713	70.5957	76.3962	65.55	68.54	67.8634	76.924	62.2302	66.1906	47.11	46.4	67.3169	73.4959	67.045	72.3937	64.2104	46.755	0.104894	-0.194858	-0.520009
ZMPSTE24	80.7904	83.5728	80.9226	85.1462	76.25	73.03	66.544	67.3139	52.4296	49.9273	58.74	45.52	82.1816	83.0344	74.64	66.9289	51.1784	52.13	-0.296185	-0.698173	-0.517835
SESTD1	3.5516	3.86183	3.99812	4.63497	3.49	4.27	3.3074	3.19463	2.70717	3.22143	2.53	2.89	3.70671	4.31654	3.88	3.25101	2.9643	2.71	-0.189251	-0.542186	-0.517764
FGFR1OP2	9.8494	8.33431	10.7518	10.3322	11.17	11.3	10.7854	11.8074	9.03268	9.24536	8.39	7.32	9.09185	10.542	11.235	11.2964	9.13902	7.855	0.313216	-0.206037	-0.516317
LOXL2	12.043	12.4623	14.3915	13.0537	8.09	12.24	7.95515	9.78291	10.7673	8.57119	4.83	9.39	12.2526	13.7226	10.165	8.86903	9.66925	7.11	-0.466246	-0.505079	-0.515689
TNFSF10	36.827	38.0303	40.2467	20.5919	46.33	66.13	25.8877	23.074	32.5308	19.0422	40.34	38.38	37.4287	30.4193	56.23	24.4809	25.7865	39.36	-0.612489	-0.238371	-0.51461
PPP2R5B	1.37443	1.73328	1.87781	2.35712	2.81	1.46	1.30422	1.4554	1.54928	1.58452	1.76	1.23	1.55385	2.11747	2.135	1.37981	1.5669	1.495	-0.171382	-0.434425	-0.514091
PLEKHO1	0.712753	0.946576	1.2941	0.952278	2.1	1.47	0.897869	1.00349	1.36344	0.488454	1.29	1.21	0.829665	1.12319	1.785	0.95068	0.925947	1.25	0.196432	-0.278599	-0.513996
C17orf53	1.43475	1.69452	1.28791	0.910799	1.33	1.81	2.27567	1.40364	1.62493	0.962302	1.12	1.08	1.56463	1.09935	1.57	1.83966	1.29362	1.1	0.233609	0.234753	-0.513261
TSSK4	1.19363	1.02324	1.09808	0.568544	1.51	1.43	1.63836	1.20829	1.58285	1.18273	1.18	0.88	1.10843	0.83331	1.47	1.42333	1.38279	1.03	0.360742	0.730658	-0.513172
HLA-B	7.07286	5.88167	15.6238	13.4758	13.16	15.84	6.51144	5.28883	9.8277	8.43331	9.17	11.15	6.47726	14.5498	14.5	5.90013	9.1305	10.16	-0.134637	-0.672233	-0.513152
HLA-B	6.04714	5.251	12.3054	11.2219	13.16	15.84	5.75787	4.2504	9.00986	7.16919	9.17	11.15	5.64907	11.7636	14.5	5.00413	8.08953	10.16	-0.174893	-0.540209	-0.513152
HLA-B	5.9698	4.71718	11.0508	10.8169	13.16	15.84	5.28078	4.4089	8.59842	6.55877	9.17	11.15	5.34349	10.9338	14.5	4.84484	7.57859	10.16	-0.141333	-0.528799	-0.513152
HLA-B	4.95883	4.74857	10.0042	9.4484	13.16	15.84	4.60769	3.39411	8.0473	5.66356	9.17	11.15	4.8537	9.7263	14.5	4.0009	6.85543	10.16	-0.27876	-0.504644	-0.513152
HLA-B	4.57358	3.96949	9.19381	8.50104	13.16	15.84	3.78943	3.18717	6.74354	5.14611	9.17	11.15	4.27154	8.84742	14.5	3.4883	5.94482	10.16	-0.29223	-0.573623	-0.513152
HLA-B	3.98223	3.3404	8.17498	7.20091	13.16	15.84	3.6352	2.79795	5.79706	4.11629	9.17	11.15	3.66132	7.68794	14.5	3.21658	4.95667	10.16	-0.186837	-0.633225	-0.513152
SRP9	194.59	208.078	181.591	170.793	170.08	189.56	149.751	159.463	137.179	110.925	129.22	122.87	201.334	176.192	179.82	154.607	124.052	126.045	-0.380985	-0.506203	-0.512615
PNPLA8	12.8896	13.1921	15.3235	16.224	14.73	14.07	11.992	11.1749	11.1116	12.3156	10.57	9.62	13.0408	15.7737	14.4	11.5834	11.7136	10.095	-0.170973	-0.429341	-0.512428
ADAM17	33.4976	30.683	36.0082	34.6107	36.01	35.78	33.7678	31.6313	28.086	27.8017	24.33	26.01	32.0903	35.3094	35.895	32.6996	27.9439	25.17	0.0271335	-0.337524	-0.512078
RBM14	4.60117	5.62087	5.84718	6.37196	7.31	7.42	3.7407	4.51356	4.78734	4.79652	5.15	5.18	5.11102	6.10957	7.365	4.12713	4.79193	5.165	-0.308472	-0.350464	-0.511917
E2F3	17.679	18.2678	17.7145	15.6155	18.58	16.94	17.8447	17.163	11.4732	13.2852	12.08	12.83	17.9734	16.665	17.76	17.5038	12.3792	12.455	-0.0381911	-0.428903	-0.511907
PLK3	1.41041	0.787971	1.50539	4.61833	2.49	1.43	1.96408	1.49502	1.93933	4.2038	1.55	1.2	1.09919	3.06186	1.96	1.72955	3.07156	1.375	0.653955	0.00456559	-0.511422
MB	15.8934	18.0067	15.6735	18.8774	16.84	27.78	11.8226	13.6143	13.5495	14.6533	15.58	15.73	16.9501	17.2754	22.31	12.7185	14.1014	15.655	-0.414367	-0.292885	-0.511067
ZNF585A	2.6681	2.67265	2.28007	5.44244	2.5	6.99	3.5398	8.25933	3.1865	3.62038	2.94	3.72	2.67037	3.86125	4.745	5.89956	3.40344	3.33	1.14357	-0.182076	-0.510886
DDX52	7.74237	7.44831	7.54198	5.78705	7.95	8.11	8.21238	9.06619	5.27782	5.83706	5.27	6.01	7.59534	6.66451	8.03	8.63928	5.55744	5.64	0.185797	-0.262079	-0.509705
MZT2B	0.1	10.3304	20.2559	14.2396	20.95	18.23	0.1	0.1	12.5874	0.1	14.34	13.19	5.2152	17.2477	19.59	0.1	6.3437	13.765	-5.70465	-1.44301	-0.509113
PRAF2	3.1473	3.28153	3.71279	4.14055	4.81	4.28	2.20367	3.07272	3.23705	2.86743	2.85	3.54	3.21441	3.92667	4.545	2.6382	3.05224	3.195	-0.285005	-0.363438	-0.508464
YTHDF3	16.9587	16.8249	16.8585	17.3983	18.15	17.48	15.556	14.9762	11.8392	12.5301	13.47	11.58	16.8918	17.1284	17.815	15.2661	12.1846	12.525	-0.145992	-0.491326	-0.508282
IER5	22.3639	25.4912	25.9416	30.2044	35.54	35.06	23.8325	22.7021	19.6878	25.7205	26.5	23.15	23.9276	28.073	35.3	23.2673	22.7042	24.825	-0.0403689	-0.306227	-0.507874
SPRY4	1.53254	1.0681	4.11413	4.59853	5.72	4.19	2.64804	1.92905	3.26167	4.68096	3.33	3.64	1.30032	4.35633	4.955	2.28855	3.97131	3.485	0.815566	-0.133496	-0.507726
IFI30	30.0754	30.3707	38.8384	30.0055	39.72	47.21	25.426	29.3894	32.1232	21.7241	25.23	35.94	30.2231	34.422	43.465	27.4077	26.9237	30.585	-0.141068	-0.354455	-0.50703
FBLN1	36.4142	36.0249	44.5555	50.0598	67.1	66.22	24.3271	24.5263	35.0444	34.4454	48.08	45.77	36.2195	47.3077	66.66	24.4267	34.7449	46.925	-0.56831	-0.445272	-0.506465
GEN1	17.4076	17.6706	22.4163	15.9874	19.12	22.51	17.2875	17.3465	17.9671	16.2985	13.65	15.66	17.5391	19.2019	20.815	17.317	17.1328	14.655	-0.0183857	-0.164484	-0.506231
CSPG5	1.76116	1.88209	2.49541	2.03561	2.93	2.68	1.78261	1.84896	2.37461	0.956619	1.57	2.38	1.82163	2.26551	2.805	1.81578	1.66561	1.975	-0.00463261	-0.443781	-0.506148
RPRD1A	17.4195	19.1778	19.0713	20.4494	18.26	17.43	15.8533	14.4581	15.9216	15.4018	13.17	11.96	18.2987	19.7604	17.845	15.1557	15.6617	12.565	-0.271877	-0.335368	-0.506109
IL4R	4.70485	4.41884	5.33914	8.96557	6.96	7.51	5.40295	5.63488	4.07734	7.11041	4.68	5.51	4.56184	7.15236	7.235	5.51891	5.59387	5.095	0.274767	-0.35457	-0.505911
GGT5	1.00395	1.06432	2.34616	2.18899	3.61	3.49	1.19598	0.834668	1.9629	2.09748	2.97	2.03	1.03413	2.26757	3.55	1.01532	2.03019	2.5	-0.0264823	-0.159536	-0.505891
FN3KRP	20.5262	17.7933	22.0144	18.8076	21.34	22.39	18.6724	16.613	18.6373	13.6445	14.86	15.94	19.1598	20.411	21.865	17.6427	16.1409	15.4	-0.119007	-0.338626	-0.505693
S100PBP	8.3315	10.5448	11.2393	10.7685	9.32	12.15	9.46359	9.13149	7.58058	9.7578	7.19	7.94	9.43815	11.0039	10.735	9.29754	8.66919	7.565	-0.0216551	-0.344046	-0.50491
KBTBD2	33.337	32.0311	35.5144	36.5995	31.98	31.35	32.7753	32.7619	23.3855	27.6263	23.2	21.43	32.684	36.057	31.665	32.7686	25.5059	22.315	0.00372727	-0.499446	-0.504875
MTHFD2	71.09	66.7211	67.2463	62.1239	55.66	64.68	62.9986	59.3307	42.1907	41.6003	44.06	40.76	68.9055	64.6851	60.17	61.1647	41.8955	42.41	-0.171922	-0.626638	-0.50464
CALU	53.4823	50.6809	60.3696	60.351	53.93	54.02	45.3692	44.8183	38.5316	38.0523	39.49	36.64	52.0816	60.3603	53.975	45.0938	38.2919	38.065	-0.207846	-0.656559	-0.503826
ANXA11	30.6256	30.482	27.5451	43.9457	29.36	32.08	27.4675	29.3925	21.2114	31.2815	22.31	21.02	30.5538	35.7454	30.72	28.43	26.2465	21.665	-0.103938	-0.445635	-0.503812
IMPDH1	9.02027	9.7662	10.2326	8.47248	12.57	16.78	8.46649	10.3125	10.204	8.26892	9.86	10.85	9.39324	9.35254	14.675	9.3895	9.23646	10.355	-0.000574536	-0.0180182	-0.503033
PTBP3	41.7945	46.2386	43.2871	48.4114	41.05	40.57	34.0677	37.552	31.637	32.8425	29.8	27.87	44.0165	45.8492	40.81	35.8098	32.2398	28.835	-0.29769	-0.508058	-0.501102
ATP6V1E1	52.1293	54.081	62.5634	68.2904	61.73	71.37	55.299	57.7516	52.9362	51.7965	43.91	50.14	53.1052	65.4269	66.55	56.5253	52.3663	47.025	0.090045	-0.321244	-0.501011
TUSC2	4.69183	4.99711	6.79281	6.39005	5.94	8.41	5.81795	6.1905	5.65098	4.8858	4.39	5.75	4.84447	6.59143	7.175	6.00422	5.26839	5.07	0.309639	-0.323229	-0.500993
SPPL2A	12.3809	15.0526	17.1879	15.7861	17.56	17.72	10.8994	12.6216	13.5645	12.9357	12.46	12.47	13.7168	16.487	17.64	11.7605	13.2501	12.465	-0.221989	-0.315326	-0.500968
DNAJC27	2.10675	2.34479	2.66216	2.26221	2.36	2.72	2.27192	1.9974	2.17483	2.06392	1.71	1.88	2.22577	2.46218	2.54	2.13466	2.11937	1.795	-0.0602982	-0.2163	-0.500845
PANK3	37.8455	40.8817	42.967	48.5482	43.21	36.1	31.2943	35.26	26.827	35.0825	29.08	27	39.3636	45.7576	39.655	33.2771	30.9548	28.04	-0.24233	-0.563851	-0.500016
AVL9	20.7434	20.9831	25.7083	26.2086	23.53	24.14	19.4481	18.3397	19.5884	18.9324	16.59	17.12	20.8633	25.9584	23.835	18.8939	19.2604	16.855	-0.143043	-0.430567	-0.499905
PHLDB2	14.2953	6.71754	18.2515	37.5083	18.88	11.53	13.3443	8.76236	11.7463	24.0032	13.38	8.13	10.5064	27.8799	15.205	11.0533	17.8747	10.755	0.0732099	-0.641302	-0.499538
MAP3K1	5.72834	6.10002	7.27559	8.23696	8.1	8.82	5.05452	6.22299	5.9386	6.66491	5.85	6.12	5.91418	7.75627	8.46	5.63875	6.30175	5.985	-0.0688015	-0.29961	-0.499306
IRX2	12.0926	10.8918	16.3663	15.8936	15.1	13.51	11.9864	12.2636	12.1871	15.6569	10.76	9.49	11.4922	16.13	14.305	12.125	13.922	10.125	0.0773297	-0.212375	-0.498598
FAM20C	9.96662	9.59061	8.49825	9.84505	9.1	9.86	10.4509	10.0326	5.9757	7.81063	6.82	6.6	9.77861	9.17165	9.48	10.2418	6.89316	6.71	0.0667616	-0.412015	-0.498574
GABRA3	8.01523	8.96109	9.6709	8.62503	10	8.25	7.87511	7.17631	7.07298	6.17553	6.97	5.95	8.48816	9.14796	9.125	7.52571	6.62425	6.46	-0.173624	-0.465693	-0.49829
TBC1D17	3.61026	4.81822	7.78054	5.80973	7.92	7.66	5.51601	4.97374	6.88526	4.8307	7.39	3.64	4.21424	6.79514	7.79	5.24487	5.85798	5.515	0.315636	-0.214099	-0.498262
DIP2B	8.33881	8.59228	9.04299	8.72748	9.86	8.91	9.01024	9.66443	7.59641	8.51132	6.56	6.73	8.46554	8.88523	9.385	9.33733	8.05387	6.645	0.141408	-0.141729	-0.498088
NEK7	18.2344	19.1837	18.5681	23.3238	16.32	16.91	16.129	16.6241	11.8467	18.9061	11.55	11.98	18.7091	20.946	16.615	16.3766	15.3764	11.765	-0.192105	-0.445954	-0.497985
CCNT2	12.7924	12.9141	14.2323	13.7224	13.32	11.09	12.6533	10.9331	9.93747	12.0032	8.73	8.56	12.8532	13.9774	12.205	11.7932	10.9703	8.645	-0.124178	-0.349483	-0.497534
GSTM4	6.19953	5.10072	8.7589	5.99701	10.86	11.29	5.72188	5.0187	8.59912	5.12475	8.03	7.66	5.65012	7.37795	11.075	5.37029	6.86193	7.845	-0.0732828	-0.104606	-0.497461
CDCA4	4.70356	5.80055	5.0437	4.40161	5.44	6.94	4.84561	5.66915	4.55734	4.24844	3.9	4.87	5.25205	4.72265	6.19	5.25738	4.40289	4.385	0.00146199	-0.101147	-0.497363
E2F7	3.86308	5.01711	5.65227	3.97555	3.76	5.74	3.26904	3.62423	3.83751	3.04629	2.81	3.92	4.44009	4.81391	4.75	3.44664	3.4419	3.365	-0.365402	-0.484004	-0.497321
ARHGAP25	1.0462	0.852666	3.52288	2.45303	5.29	2.95	1.11018	1.14138	3.62922	2.301	3.52	2.32	0.949432	2.98796	4.12	1.12578	2.96511	2.92	0.245788	-0.0110728	-0.496676
ADIPOR2	15.2714	15.8015	13.9855	15.4132	16.22	16.23	16.0018	15.2444	11.8684	14.8902	11.48	11.52	15.5364	14.6993	16.225	15.6231	13.3793	11.5	0.00802385	-0.13575	-0.496585
PRSS8	5.74508	4.7282	7.08636	6.81176	10.74	11.69	6.15124	5.87286	5.35174	5.75467	8.09	7.81	5.23664	6.94906	11.215	6.01205	5.55321	7.95	0.199216	-0.323497	-0.496403
PUS1	4.27755	4.40493	5.56386	4.85422	6.18	5.64	5.67823	6.74116	4.09557	4.36737	3.99	4.39	4.34124	5.20904	5.91	6.20969	4.23147	4.19	0.516415	-0.299859	-0.496208
PRKCD	10.4157	11.5648	10.2194	11.2093	10.66	10.07	11.6762	12.2268	7.9088	9.01015	7.54	7.16	10.9902	10.7143	10.365	11.9515	8.45947	7.35	0.120967	-0.340904	-0.495904
PGS1	6.66429	6.06865	5.49645	5.35906	7.75	7.79	5.86	5.3488	6.07179	4.57204	5.42	5.61	6.36647	5.42775	7.77	5.6044	5.32191	5.515	-0.183934	-0.0284101	-0.494554
SLC2A8	1.17586	1.02389	0.649755	1.24522	1.85	1.6	1.09101	1.004	1.12448	1.0213	1.37	1.08	1.09988	0.947488	1.725	1.04751	1.07289	1.225	-0.0703831	0.179323	-0.493815
SRI	38.8597	50.7917	42.6618	41.6404	36.1	39.18	32.0012	40.1012	38.2879	37.5901	25.85	27.62	44.8257	42.1511	37.64	36.0512	37.939	26.735	-0.314279	-0.151889	-0.493537
GDPD3	0.975758	1.38609	0.702075	1.37177	1.76	1.83	0.516705	0.760542	0.775408	1.27206	0.97	1.58	1.18092	1.03692	1.795	0.638624	1.02373	1.275	-0.886879	-0.0184672	-0.493487
DCTN4	16.4737	16.5819	17.0492	15.2658	15.36	15.93	13.9938	13.9207	12.3222	11.6024	11.7	10.53	16.5278	16.1575	15.645	13.9573	11.9623	11.115	-0.24388	-0.433709	-0.493194
GAL	3.04736	2.67897	1.22893	2.07858	1.59	1.45	1.61944	4.09092	0.592502	0.888912	0.48	1.68	2.86317	1.65376	1.52	2.85518	0.740707	1.08	-0.00402911	-1.15877	-0.49304
SQLE	20.3354	25.7892	19.05	25.1568	22.89	21.31	16.4778	19.5304	18.6738	17.5097	17.79	13.63	23.0623	22.1034	22.1	18.0041	18.0918	15.71	-0.357211	-0.288936	-0.492363
IL15	1.16983	1.42254	1.33126	1.06745	1.6	1.41	1.16452	1.08291	1.23193	1.57653	1.16	0.98	1.29619	1.19935	1.505	1.12371	1.40423	1.07	-0.205999	0.227522	-0.492153
SHISA4	1.17914	2.06114	2.19952	2.62219	3.7	4.05	1.13202	1.32368	1.58045	2.36953	2.92	2.59	1.62014	2.41086	3.875	1.22785	1.97499	2.755	-0.399984	-0.2877	-0.492144
OXSR1	14.0608	13.6221	11.9772	11.9109	11.68	11.13	13.2793	13.2669	8.63901	9.98178	7.95	8.27	13.8415	11.9441	11.405	13.2731	9.31039	8.11	-0.0604897	-0.359378	-0.491893
CREB1	8.7086	8.63003	9.65238	10.5774	8.92	8.67	7.35837	6.56149	5.61866	7.79593	6.5	6.01	8.66931	10.1149	8.795	6.95993	6.70729	6.255	-0.316845	-0.592678	-0.491674
CRIP2	0.759581	1.74557	1.76801	2.36263	3.39	3.4	1.10739	1.62088	1.20776	1.68392	2.42	2.41	1.25258	2.06532	3.395	1.36414	1.44584	2.415	0.123089	-0.514457	-0.491388
TLK1	29.2569	30.0849	28.6193	28.0291	27.58	27.93	27.352	29.1474	19.2501	21.7366	20.49	19	29.6709	28.3242	27.755	28.2497	20.4933	19.745	-0.0708131	-0.466879	-0.49126
AMDHD2	1.40664	1.55512	0.989748	0.922197	1.49	1.98	1.50807	0.954144	1.13708	1.20752	1.14	1.33	1.48088	0.955972	1.735	1.23111	1.1723	1.235	-0.266499	0.294301	-0.490425
RNF126	4.07215	4.83128	5.5344	3.99089	5.02	4.77	4.67712	5.12023	3.75754	4.22854	3.25	3.72	4.45172	4.76265	4.895	4.89867	3.99304	3.485	0.13803	-0.254275	-0.49015
HN1L	24.4099	25.3159	20.9978	21.9569	17.8	18.89	20.4421	18.7465	14.3162	13.6408	13.24	12.91	24.8629	21.4774	18.345	19.5943	13.9785	13.075	-0.343561	-0.619606	-0.488576
TAPT1	4.63431	4.90554	5.62691	5.32313	5.79	6.29	4.3573	4.16801	4.9242	5.05008	4.56	4.05	4.76992	5.47502	6.04	4.26265	4.98714	4.305	-0.162214	-0.134652	-0.488535
CMTM7	6.44834	5.67156	6.46372	4.72759	7.54	8.27	4.31878	6.05548	4.89992	3.75127	4.26	7.01	6.05995	5.59565	7.905	5.18713	4.32559	5.635	-0.224369	-0.371408	-0.48835
NFIL3	14.9682	13.2908	11.6372	10.5037	10.49	13.51	17.2929	15.4956	8.7742	9.74912	6.72	10.39	14.1295	11.0705	12	16.3942	9.26166	8.555	0.214479	-0.257371	-0.488195
GPX4	68.1068	64.8775	74.5096	87.37	97.35	98.87	49.7291	47.3811	62.1985	69.419	82.51	57.41	66.4921	80.9398	98.11	48.5551	65.8088	69.96	-0.453561	-0.29857	-0.48787
RPS6KA5	2.58332	2.38417	3.87349	2.65306	3.92	3.26	2.17445	2.07102	2.65354	3.08606	2.8	2.32	2.48374	3.26328	3.59	2.12274	2.8698	2.56	-0.226593	-0.18537	-0.48784
CHSY1	7.58282	7.37139	8.26883	8.13367	9.34	8.58	8.90277	7.35873	7.4256	7.81202	6.75	6.03	7.4771	8.20125	8.96	8.13075	7.61881	6.39	0.120909	-0.106278	-0.487683
NOCT	2.12649	2.39709	3.33419	5.03041	3.19	3.33	2.60678	3.03323	2.97831	5.07222	2.47	2.18	2.26179	4.1823	3.26	2.82001	4.02527	2.325	0.318233	-0.0552128	-0.487641
LRP5L	1.51585	2.05533	1.71029	2.21724	2.93	3.66	1.80237	1.81238	1.90039	2.39317	2.33	2.37	1.78559	1.96376	3.295	1.80737	2.14678	2.35	0.017495	0.128552	-0.487618
TP53BP2	19.8846	20.8425	19.0065	19.837	21.1	19.7	20.5768	20.7669	16.3764	16.6874	14.77	14.34	20.3636	19.4218	20.4	20.6718	16.5319	14.555	0.0216784	-0.232421	-0.487054
ABCD4	1.4405	1.1155	1.37277	1.14373	1.54	2.09	0.691897	1.14265	1.40599	0.998507	1.31	1.28	1.278	1.25825	1.815	0.917274	1.20225	1.295	-0.478464	-0.0656835	-0.487017
HLA-C	27.8509	30.3683	44.8663	40.138	31.06	31.73	24.728	25.2372	37.3797	29.4654	22.31	22.5	29.1096	42.5022	31.395	24.9826	33.4226	22.405	-0.220571	-0.346714	-0.486714
HLA-C	13.5715	12.9864	21.4996	18.9386	31.06	31.73	11.7031	10.7747	17.9101	14.2217	22.31	22.5	13.279	20.2191	31.395	11.2389	16.0659	22.405	-0.24064	-0.331717	-0.486714
HLA-C	12.4573	12.4673	21.4155	17.8998	31.06	31.73	11.6601	10.3683	17.2173	13.5181	22.31	22.5	12.4623	19.6577	31.395	11.0142	15.3677	22.405	-0.178206	-0.35519	-0.486714
HLA-C	12.3695	12.249	21.0231	17.7341	31.06	31.73	11.5243	10.1838	17.2219	13.3418	22.31	22.5	12.3092	19.3786	31.395	10.8541	15.2819	22.405	-0.181509	-0.342645	-0.486714
HLA-C	10.2974	10.4748	17.0495	14.201	31.06	31.73	9.46043	8.63037	14.7741	10.9552	22.31	22.5	10.3861	15.6253	31.395	9.0454	12.8646	22.405	-0.199398	-0.280467	-0.486714
HLA-C	2.74573	2.98757	5.25866	4.08609	31.06	31.73	2.26037	2.56615	4.16525	3.20506	22.31	22.5	2.86665	4.67237	31.395	2.41326	3.68515	22.405	-0.248382	-0.342431	-0.486714
HLA-C	2.56148	3.20308	5.21884	4.13539	31.06	31.73	2.18185	2.51738	3.88343	3.21089	22.31	22.5	2.88228	4.67711	31.395	2.34962	3.54716	22.405	-0.294786	-0.398954	-0.486714
MALT1	9.0074	8.66694	9.6006	9.44793	10.67	10.15	7.74576	8.08299	7.8817	7.16692	6.62	8.24	8.83717	9.52426	10.41	7.91437	7.52431	7.43	-0.159109	-0.340048	-0.486536
UXS1	22.619	23.4473	31.1696	31.6634	31.92	32.44	20.4533	22.0339	26.6387	27.7348	22.96	22.98	23.0331	31.4165	32.18	21.2436	27.1867	22.97	-0.116683	-0.208619	-0.486413
DSCC1	8.77365	8.57398	10.654	7.0593	6.82	11.22	7.48084	7.8872	9.10987	7.38438	5.37	7.51	8.67381	8.85665	9.02	7.68402	8.24712	6.44	-0.174805	-0.10287	-0.486067
C3orf62	1.21763	1.39122	1.73081	1.08225	2.93	2.25	1.69092	1.9513	1.50067	1.90442	1.47	2.23	1.30443	1.40653	2.59	1.82111	1.70255	1.85	0.481404	0.275552	-0.485427
BAK1	9.01494	8.75405	9.39877	7.78202	9.67	11.49	9.67917	9.70914	6.99293	8.02716	7	8.12	8.88449	8.59039	10.58	9.69415	7.51004	7.56	0.125825	-0.193903	-0.484881
ZFX	4.9294	5.03715	5.20341	4.56522	4.9	5.12	5.75149	5.54726	4.11093	5.03611	3.53	3.63	4.98327	4.88431	5.01	5.64937	4.57352	3.58	0.180997	-0.0948513	-0.484851
MYEOV	4.06887	4.50952	5.94205	9.07595	7.41	6.01	3.85315	3.90109	4.11616	5.32911	5.38	4.21	4.28919	7.509	6.71	3.87712	4.72264	4.795	-0.145722	-0.669029	-0.484782
CNOT6	26.3182	30.408	30.2246	29.4326	27.63	29.57	21.7763	22.563	18.6761	20.4614	20.73	20.16	28.3631	29.8286	28.6	22.1697	19.5688	20.445	-0.355429	-0.608145	-0.484267
UHMK1	46.3105	51.5355	55.987	54.0409	49.47	50.7	41.3537	42.4111	36.0061	36.0054	35.49	36.14	48.923	55.014	50.085	41.8824	36.0058	35.815	-0.224169	-0.61157	-0.483815
CNFN	2.34456	0.769551	0.816446	3.86801	3.8	3.05	2.99363	0.624014	1.97532	1.85232	3.42	1.48	1.55706	2.34223	3.425	1.80882	1.91382	2.45	0.21623	-0.291426	-0.483322
TRIM62	1.05786	1.67644	1.95554	1.72098	3.11	2.97	1.55549	1.60366	2.39739	1.77978	2.21	2.14	1.36715	1.83826	3.04	1.57958	2.08859	2.175	0.208364	0.184185	-0.483056
UCKL1	5.01123	5.14138	5.6789	5.2353	6.88	6.03	4.17624	4.34906	3.99211	3.9664	4.55	4.69	5.0763	5.4571	6.455	4.26265	3.97926	4.62	-0.252028	-0.455636	-0.482524
KRT80	12.5039	12.852	13.1961	29.1132	12.21	12.6	12.3721	13.5241	10.0106	23.2335	9.66	8.1	12.6779	21.1547	12.405	12.9481	16.6221	8.88	0.0304189	-0.347876	-0.48229
MAPK7	1.54153	1.5593	2.57758	2.58341	3.58	3.43	2.2743	1.68799	2.0826	3.12635	2.4	2.62	1.55042	2.58049	3.505	1.98115	2.60447	2.51	0.35368	0.0133448	-0.481727
FAM89B	3.6452	3.38936	3.67021	3.75198	6.93	5.72	1.79872	2.6884	2.97864	3.11788	4.84	4.22	3.51728	3.7111	6.325	2.24356	3.04826	4.53	-0.64867	-0.283859	-0.481554
PLEKHF1	4.13519	3.83963	4.10156	5.52325	7.14	5.83	2.94718	3.44749	4.12603	5.7626	4.86	4.43	3.98741	4.81241	6.485	3.19733	4.94431	4.645	-0.318582	0.0390126	-0.481428
ELAVL2	5.19111	5.96302	6.11407	5.02531	5.67	5.86	6.11355	6.67436	3.64621	5.42899	4.13	4.13	5.57706	5.56969	5.765	6.39396	4.5376	4.13	0.197203	-0.295668	-0.481179
FAAH	2.80206	3.74132	4.40223	4.58047	6.28	7.19	4.08144	3.17246	4.68151	3.97152	4.85	4.8	3.27169	4.49135	6.735	3.62695	4.32651	4.825	0.148721	-0.0539437	-0.481149
CSTF3	134.374	143.366	98.4332	112.075	135.52	103.53	120.754	133.345	87.9036	90.1302	95.84	75.51	138.87	105.254	119.525	127.049	89.0169	85.675	-0.128344	-0.241725	-0.480366
MIS12	9.1097	7.16735	9.37667	7.14157	7.08	8.16	11.1752	8.81501	7.31535	6.85981	5.01	5.92	8.13852	8.25912	7.62	9.9951	7.08758	5.465	0.296454	-0.220695	-0.47957
CFAP44	1.62259	2.38732	2.40969	2.5293	3.38	2.49	2.52449	2.33108	2.25287	1.69637	2.13	2.08	2.00495	2.4695	2.935	2.42779	1.97462	2.105	0.276071	-0.322641	-0.47954
RAB3IL1	2.39981	1.81424	1.45414	1.6626	1.8	2.09	2.19935	1.92421	1.66265	1.24958	1.19	1.6	2.10703	1.55837	1.945	2.06178	1.45612	1.395	-0.031317	-0.0979135	-0.479505
POR	12.0405	13.0976	13.1479	12.8194	16.27	19.03	10.6269	11.5806	10.9294	10.2279	13.59	11.73	12.5691	12.9837	17.65	11.1037	10.5786	12.66	-0.178829	-0.29554	-0.479391
HLA-C	27.8509	30.3683	44.8663	40.138	30.78	31.5	24.728	25.2372	37.3797	29.4654	22.19	22.5	29.1096	42.5022	31.14	24.9826	33.4226	22.345	-0.220571	-0.346714	-0.478817
HLA-C	13.5715	12.9864	21.4996	18.9386	30.78	31.5	11.7031	10.7747	17.9101	14.2217	22.19	22.5	13.279	20.2191	31.14	11.2389	16.0659	22.345	-0.24064	-0.331717	-0.478817
HLA-C	12.4573	12.4673	21.4155	17.8998	30.78	31.5	11.6601	10.3683	17.2173	13.5181	22.19	22.5	12.4623	19.6577	31.14	11.0142	15.3677	22.345	-0.178206	-0.35519	-0.478817
HLA-C	12.3695	12.249	21.0231	17.7341	30.78	31.5	11.5243	10.1838	17.2219	13.3418	22.19	22.5	12.3092	19.3786	31.14	10.8541	15.2819	22.345	-0.181509	-0.342645	-0.478817
HLA-C	10.2974	10.4748	17.0495	14.201	30.78	31.5	9.46043	8.63037	14.7741	10.9552	22.19	22.5	10.3861	15.6253	31.14	9.0454	12.8646	22.345	-0.199398	-0.280467	-0.478817
HLA-C	2.74573	2.98757	5.25866	4.08609	30.78	31.5	2.26037	2.56615	4.16525	3.20506	22.19	22.5	2.86665	4.67237	31.14	2.41326	3.68515	22.345	-0.248382	-0.342431	-0.478817
HLA-C	2.56148	3.20308	5.21884	4.13539	30.78	31.5	2.18185	2.51738	3.88343	3.21089	22.19	22.5	2.88228	4.67711	31.14	2.34962	3.54716	22.345	-0.294786	-0.398954	-0.478817
TMEM160	1.17203	1.37914	2.66637	1.28082	2.78	3.78	0.929079	1.03853	2.61909	0.996709	2.31	2.4	1.27558	1.97359	3.28	0.983805	1.8079	2.355	-0.374715	-0.126511	-0.477969
PASK	2.26342	2.76532	3.89432	0.1	5.4	4.79	0.1	2.34725	4.30087	2.58415	3.04	4.28	2.51437	1.99716	5.095	1.22363	3.44251	3.66	-1.03904	0.785511	-0.477238
ZFP91	56.4271	60.0209	47.9935	45.0171	43.34	34.97	34.272	34.858	29.7324	23.6528	30.81	25.45	58.224	46.5053	39.155	34.565	26.6926	28.13	-0.752302	-0.800955	-0.477087
ZFP1	11.4459	9.90481	8.60948	9.07527	9.7	9.66	9.3347	7.59779	6.28141	6.39012	7.12	6.79	10.6754	8.84238	9.68	8.46625	6.33576	6.955	-0.33449	-0.480915	-0.476957
ZSWIM8	4.24391	4.34782	5.05378	4.43935	6.55	6.64	4.77916	4.14636	4.24263	4.82218	5.16	4.32	4.29586	4.74656	6.595	4.46276	4.5324	4.74	0.0549876	-0.0666071	-0.476486
EXT1	11.3386	9.58449	9.15621	17.4012	10.57	9.38	12.1257	11.1811	8.46505	14.4285	6.55	7.79	10.4615	13.2787	9.975	11.6534	11.4468	7.17	0.155655	-0.214173	-0.476344
SIRT1	14.7861	15.4754	15.2144	20.2524	16.88	15.95	15.6926	15.9083	12.6832	16.6418	12.26	11.34	15.1307	17.7334	16.415	15.8004	14.6625	11.8	0.0624821	-0.274338	-0.476228
TMEM55B	10.9212	11.8609	14.1469	11.74	16	16.87	11.2709	13.3879	11.938	11.2603	11.39	12.25	11.391	12.9435	16.435	12.3294	11.5991	11.82	0.114202	-0.158203	-0.475541
IQCK	2.91315	2.89293	3.77552	4.24685	4.35	4.2	0.1	3.20156	0.1	2.7724	3.2	2.95	2.90304	4.01118	4.275	1.65078	1.4362	3.075	-0.814417	-1.48177	-0.475338
TOR2A	1.26884	1.14373	1.79095	1.26902	1.72	2.52	1.07756	1.60044	1.4571	1.46467	1.54	1.51	1.20629	1.52998	2.12	1.339	1.46089	1.525	0.150584	-0.0666749	-0.475255
NMU	7.76314	7.71969	7.75164	7.27234	8.02	7.7	6.48164	10.6966	6.3794	6.54278	6.07	5.24	7.74141	7.51199	7.86	8.58912	6.46109	5.655	0.149913	-0.217418	-0.475002
DDA1	8.78432	9.16683	10.3959	11.9257	11.8	12.95	10.4823	9.80996	9.70087	10.2905	8.86	8.95	8.97557	11.1608	12.375	10.1461	9.99568	8.905	0.176853	-0.159063	-0.474741
SAMD10	1.98504	2.45805	2.3903	3.08436	3.28	3.14	1.13426	1.63318	2.04328	1.52417	2.51	2.11	2.22154	2.73733	3.21	1.38372	1.78373	2.31	-0.683011	-0.617876	-0.47468
FAM179B	3.03069	2.98556	2.80882	2.75638	3.28	3.32	3.04027	3.19796	2.44008	2.3564	2.41	2.34	3.00812	2.7826	3.3	3.11911	2.39824	2.375	0.0522722	-0.214457	-0.474539
SLC2A1	19.9953	19.5792	18.2219	19.2693	18.49	20.04	15.856	15.6607	13.2184	12.6711	14.18	13.55	19.7873	18.7456	19.265	15.7584	12.9447	13.865	-0.328455	-0.534185	-0.474535
OLFM2	1.87336	2.1728	2.57693	3.04935	4.61	6.14	2.22429	2.25082	2.48065	2.31292	3.79	3.95	2.02308	2.81314	5.375	2.23755	2.39679	3.87	0.14537	-0.231081	-0.473931
PPTC7	5.98117	6.53092	6.22397	7.54337	6.29	5.86	6.57278	7.95823	4.85793	7.90294	4.45	4.3	6.25605	6.88367	6.075	7.2655	6.38044	4.375	0.215812	-0.109523	-0.473601
MICA	10.2559	10.8696	9.48695	10.6986	1.94	1.85	10.1748	10.6641	10.9426	10.0648	1.47	1.26	10.5628	10.0928	1.895	10.4194	10.5037	1.365	-0.0197064	0.0575747	-0.473297
MICA	1.92113	2.05033	2.0897	2.16347	1.94	1.85	2.15875	2.15164	1.98353	2.30438	1.47	1.26	1.98573	2.12659	1.895	2.15519	2.14396	1.365	0.118149	0.0117361	-0.473297
MICA	1.14896	1.43792	1.29772	1.70827	1.94	1.85	1.33143	1.48711	1.43851	1.62314	1.47	1.26	1.29344	1.503	1.895	1.40927	1.53083	1.365	0.123735	0.0264692	-0.473297
MICA	1.14896	1.43792	1.29772	1.70827	1.94	1.85	1.33143	1.48711	1.43851	1.62314	1.47	1.26	1.29344	1.503	1.895	1.40927	1.53083	1.365	0.123735	0.0264692	-0.473297
MICA	1.1485	1.43743	1.29726	1.70742	1.94	1.85	1.33097	1.48659	1.43791	1.62258	1.47	1.26	1.29297	1.50234	1.895	1.40878	1.53025	1.365	0.123763	0.0265513	-0.473297
PPP1R3D	2.95833	3.1517	3.87814	3.06734	4.4	4.44	3.35656	3.66016	3.12707	3.12037	3.13	3.24	3.05502	3.47274	4.42	3.50836	3.12372	3.185	0.199617	-0.152809	-0.472753
ARL4A	10.1567	8.62446	10.1558	7.99761	10.56	10.56	11.3136	10.7031	10.6744	9.74261	7.04	8.18	9.39058	9.07671	10.56	11.0084	10.2085	7.61	0.229312	0.169531	-0.472641
LIMCH1	28.1063	26.4577	33.0197	33.3324	32.71	25.21	22.979	22.1655	23.419	22.3302	20.63	21.11	27.282	33.1761	28.96	22.5723	22.8746	20.87	-0.273399	-0.536396	-0.472631
PXK	2.87338	2.92435	3.25731	2.65738	3.71	3.2	3.64915	2.94688	2.5241	3.1719	2.22	2.76	2.89886	2.95735	3.455	3.29802	2.848	2.49	0.18611	-0.0543534	-0.47254
APOPT1	18.7165	19.5602	15.4423	18.2777	16.77	18.36	15.1814	16.1987	14.8553	12.0669	12.86	12.46	19.1384	16.86	17.565	15.6901	13.4611	12.66	-0.286617	-0.324808	-0.472426
PHF10	12.3874	11.2824	9.99472	12.3615	10.03	13.8	11.7062	9.39435	8.24698	8.72372	8.78	8.4	11.8349	11.1781	11.915	10.5503	8.48535	8.59	-0.165767	-0.39763	-0.472049
ARL6IP6	6.74198	7.61831	6.98952	7.31904	7.27	7.58	7.0443	7.81777	6.01161	6.15976	4.85	5.87	7.18014	7.15428	7.425	7.43103	6.08568	5.36	0.0495502	-0.233387	-0.470158
MICA	10.2559	10.8696	9.48695	10.6986	1.93	1.85	10.1748	10.6641	10.9426	10.0648	1.47	1.26	10.5628	10.0928	1.89	10.4194	10.5037	1.365	-0.0197064	0.0575747	-0.469485
MICA	10.2559	10.8696	9.48695	10.6986	1.94	1.84	10.1748	10.6641	10.9426	10.0648	1.47	1.26	10.5628	10.0928	1.89	10.4194	10.5037	1.365	-0.0197064	0.0575747	-0.469485
MICA	1.92113	2.05033	2.0897	2.16347	1.93	1.85	2.15875	2.15164	1.98353	2.30438	1.47	1.26	1.98573	2.12659	1.89	2.15519	2.14396	1.365	0.118149	0.0117361	-0.469485
MICA	1.92113	2.05033	2.0897	2.16347	1.94	1.84	2.15875	2.15164	1.98353	2.30438	1.47	1.26	1.98573	2.12659	1.89	2.15519	2.14396	1.365	0.118149	0.0117361	-0.469485
MICA	1.14896	1.43792	1.29772	1.70827	1.93	1.85	1.33143	1.48711	1.43851	1.62314	1.47	1.26	1.29344	1.503	1.89	1.40927	1.53083	1.365	0.123735	0.0264692	-0.469485
MICA	1.14896	1.43792	1.29772	1.70827	1.93	1.85	1.33143	1.48711	1.43851	1.62314	1.47	1.26	1.29344	1.503	1.89	1.40927	1.53083	1.365	0.123735	0.0264692	-0.469485
MICA	1.14896	1.43792	1.29772	1.70827	1.94	1.84	1.33143	1.48711	1.43851	1.62314	1.47	1.26	1.29344	1.503	1.89	1.40927	1.53083	1.365	0.123735	0.0264692	-0.469485
MICA	1.14896	1.43792	1.29772	1.70827	1.94	1.84	1.33143	1.48711	1.43851	1.62314	1.47	1.26	1.29344	1.503	1.89	1.40927	1.53083	1.365	0.123735	0.0264692	-0.469485
MICA	1.1485	1.43743	1.29726	1.70742	1.93	1.85	1.33097	1.48659	1.43791	1.62258	1.47	1.26	1.29297	1.50234	1.89	1.40878	1.53025	1.365	0.123763	0.0265513	-0.469485
MICA	1.1485	1.43743	1.29726	1.70742	1.94	1.84	1.33097	1.48659	1.43791	1.62258	1.47	1.26	1.29297	1.50234	1.89	1.40878	1.53025	1.365	0.123763	0.0265513	-0.469485
HMGCS1	39.0539	46.145	34.601	63.1202	36.44	27.38	30.3173	34.6545	31.6185	40.82	27.06	19.04	42.5995	48.8606	31.91	32.4859	36.2193	23.05	-0.391021	-0.431915	-0.469242
GAS6	2.11086	1.97642	2.63449	2.72781	4.9	3.71	1.81407	1.90559	3.04012	2.34267	3.27	2.95	2.04364	2.68115	4.305	1.85983	2.69139	3.11	-0.13597	0.00550221	-0.469099
CBLL1	13.6528	14.4218	13.1781	13.9778	15.24	15.96	13.968	14.7237	11.2124	12.4274	11.11	11.43	14.0373	13.5779	15.6	14.3458	11.8199	11.27	0.031368	-0.200048	-0.469059
FAM69B	1.1158	1.21104	0.820523	0.810167	1.29	1.45	1.5834	1.99718	1.2316	0.893031	1.05	0.93	1.16342	0.815345	1.37	1.79029	1.06232	0.99	0.621821	0.38173	-0.468675
MRPS28	13.9072	15.8584	14.3562	15.8178	15.46	15	14.9559	13.5543	12.1374	10.7052	10.18	11.84	14.8828	15.087	15.23	14.2551	11.4213	11.01	-0.0621678	-0.401579	-0.468101
ANKRD40	8.29233	7.98029	8.18411	8.73474	8.74	7.25	9.53856	9.20256	6.21274	7.76303	5.84	5.72	8.13631	8.45942	7.995	9.37056	6.98788	5.78	0.203761	-0.275704	-0.468029
RTN4RL1	1.22375	1.67131	1.26575	1.09429	2.27	2.39	1.97326	2.01843	1.22226	1.20447	1.76	1.61	1.44753	1.18002	2.33	1.99585	1.21337	1.685	0.463406	0.0402041	-0.467581
KIF22	15.1592	16.1969	18.486	14.5107	17.14	23.72	17.564	19.7441	16.5352	14.355	12.43	17.12	15.6781	16.4984	20.43	18.6541	15.4451	14.775	0.250743	-0.0951725	-0.467531
HAGH	3.72782	4.64161	3.61788	4.37551	5.09	5.28	2.90687	4.53843	4.35878	4.7094	3.23	4.27	4.18471	3.99669	5.185	3.72265	4.53409	3.75	-0.168799	0.182006	-0.467453
ARRDC2	5.09792	4.78457	5.04585	7.29133	6.72	5.75	6.77764	6.66086	5.24994	7.17593	4.89	4.13	4.94124	6.16859	6.235	6.71925	6.21293	4.51	0.443426	0.0103342	-0.467262
KITLG	9.80818	13.6942	16.6672	12.2153	21.98	27.79	10.2014	13.8353	11.4336	13.5011	16.98	19.03	11.7512	14.4413	24.885	12.0183	12.4673	18.005	0.032432	-0.212041	-0.466879
CACNG4	0.844838	0.833209	1.45515	1.31848	1.54	1.5	0.819786	0.856419	0.986791	1.047	1.24	0.96	0.839023	1.38682	1.52	0.838102	1.0169	1.1	-0.00158452	-0.447602	-0.466568
INHBB	12.7602	11.573	12.7346	13.0568	12.68	11.93	12.4893	11.1836	9.916	12.3787	9.21	8.6	12.1666	12.8957	12.305	11.8364	11.1473	8.905	-0.0396896	-0.210189	-0.466557
WIPI1	13.4179	9.10899	15.0509	14.3965	12.77	11.97	11.1802	10.3334	10.3728	11.1405	9.36	8.55	11.2634	14.7237	12.37	10.7568	10.7567	8.955	-0.0663992	-0.452911	-0.46608
CLCN6	1.27733	1.1204	1.52326	1.49046	2.01	1.54	1.2654	1.18859	1.37435	1.5334	1.21	1.36	1.19887	1.50686	1.775	1.227	1.45388	1.285	0.0334602	-0.0516421	-0.466051
ATP6V0D2	11.8925	12.2505	8.03554	5.89627	6.01	8.27	12.7994	14.8694	7.50682	6.04157	3.62	6.72	12.0715	6.9659	7.14	13.8344	6.77419	5.17	0.196655	-0.0402613	-0.46576
RAB20	7.63098	7.23429	8.95774	7.16515	8.87	10.64	7.58121	6.68517	6.56371	5.47546	7.07	7.06	7.43263	8.06144	9.755	7.13319	6.01958	7.065	-0.0593264	-0.421374	-0.465452
C1orf159	1.6819	2.44053	1.95815	1.97127	3.33	3.78	2.44818	2.49313	2.32041	2.04775	2.83	2.32	2.06122	1.96471	3.555	2.47066	2.18408	2.575	0.261399	0.152709	-0.465277
AKIP1	8.99967	8.99946	9.48949	8.87295	10.31	12.45	9.48726	8.54009	8.65717	7.14849	7.03	9.46	8.99957	9.18122	11.38	9.01367	7.90283	8.245	0.00226016	-0.216316	-0.464909
JUNB	17.296	21.4194	32.2949	31.035	34.35	23.99	16.4231	21.3137	24.783	21.5665	29.54	12.73	19.3577	31.6649	29.17	18.8684	23.1748	21.135	-0.0369355	-0.450333	-0.464851
SLC5A3	8.82206	10.7277	8.07373	8.05209	8.82	7.34	6.4487	7.43497	5.00823	5.60251	5.88	5.83	9.77488	8.06291	8.08	6.94183	5.30537	5.855	-0.493762	-0.603847	-0.464686
STK32C	1.68289	2.15884	2.63963	1.42233	2.32	3.13	2.39792	1.42613	1.72096	1.56421	2.25	1.7	1.92087	2.03098	2.725	1.91203	1.64258	1.975	-0.00665474	-0.306208	-0.464404
PPIF	23.348	24.1384	30.0899	20.4882	27.31	38.5	23.568	27.3076	23.3857	16.5838	20.95	26.76	23.7432	25.2891	32.905	25.4378	19.9847	23.855	0.0994595	-0.339613	-0.464015
MYBL2	39.4991	44.3642	33.9365	29.7313	19.95	33.87	35.9506	41.3577	24.1546	20.7732	17.48	21.55	41.9317	31.8339	26.91	38.6542	22.4639	19.515	-0.117416	-0.502955	-0.463559
BCOR	3.90616	5.11026	4.30023	4.54371	5.65	5.27	4.69567	5.00625	3.33856	5.29122	4.13	3.79	4.50821	4.42197	5.46	4.85096	4.31489	3.96	0.105716	-0.0353655	-0.463401
MLLT10	7.95212	7.77404	8.14665	7.65684	7.48	7.34	6.76935	6.23261	5.57061	7.75688	5.31	5.44	7.86308	7.90175	7.41	6.50098	6.66374	5.375	-0.274437	-0.245838	-0.463209
ANXA2	423.979	448.877	404.361	464.516	392.95	498.48	339.09	403.704	354.529	335.657	280.1	366.58	436.428	434.439	445.715	371.397	345.093	323.34	-0.232782	-0.332167	-0.46307
SMAD1	21.7912	23.5143	22.7435	21.3994	23.69	25.59	20.4667	19.275	21.2841	19.1425	17.75	18	22.6528	22.0714	24.64	19.8709	20.2133	17.875	-0.189033	-0.126877	-0.463059
PDHX	61.9333	63.9928	65.3146	71.135	62.58	66.94	61.0833	65.5141	49.8914	52.253	45.34	48.64	62.9631	68.2248	64.76	63.2987	51.0722	46.99	0.00767044	-0.417758	-0.462749
PIM1	4.68157	3.64907	3.74452	11.7517	5.16	4.28	5.51506	4.23284	4.30867	9.15306	3.64	3.21	4.16532	7.74811	4.72	4.87395	6.73086	3.425	0.226664	-0.203053	-0.462683
ORAI1	1.7685	2.09085	2.23029	1.7915	3.71	3.26	1.46169	1.52827	1.90062	1.58868	2.52	2.54	1.92968	2.0109	3.485	1.49498	1.74465	2.53	-0.368232	-0.2049	-0.462021
LAMA5	4.30799	4.80196	5.66377	3.93502	7.01	7.49	3.7209	3.86355	4.0569	4.38639	5.78	4.75	4.55497	4.79939	7.25	3.79223	4.22164	5.265	-0.264399	-0.185047	-0.461547
YARS2	4.09911	4.03394	3.88073	3.51909	5.45	3.77	4.44268	4.29064	3.27546	3.20507	3.04	3.66	4.06653	3.69991	4.61	4.36666	3.24026	3.35	0.102734	-0.191378	-0.460606
PANK4	2.69779	2.93895	2.64183	2.63582	3.54	3.53	2.91547	2.24251	1.65177	1.46469	2.29	2.85	2.81837	2.63883	3.535	2.57899	1.55823	2.57	-0.128055	-0.759987	-0.459942
OVOL2	3.12137	4.66612	3.35906	2.88877	2.87	4.64	2.59017	4.42758	3.55067	2.61581	2.51	2.95	3.89375	3.12392	3.755	3.50887	3.08324	2.73	-0.15015	-0.018908	-0.459912
SERPINB5	4.50351	4.85244	3.03747	3.15088	3.25	5.58	4.23116	5.05538	3.26238	3.44399	2.61	3.81	4.67797	3.09417	4.415	4.64327	3.35318	3.21	-0.010743	0.115977	-0.45984
RNF115	27.0532	27.6924	26.901	24.5397	26.13	21.96	24.778	25.816	20.5705	21.2934	19.21	15.76	27.3728	25.7203	24.045	25.297	20.932	17.485	-0.113777	-0.297204	-0.459619
KIF2A	21.1093	23.5568	22.4732	22.759	23.31	22.59	22.1856	22.6713	17.2189	17.648	16.42	16.96	22.3331	22.6161	22.95	22.4285	17.4335	16.69	0.00614963	-0.375492	-0.45951
SNW1	41.405	39.5653	33.8196	31.5239	37.61	35.55	43.1623	44.1511	28.4532	27.5306	26.52	26.69	40.4852	32.6718	36.58	43.6567	27.9919	26.605	0.10881	-0.223034	-0.459358
C1GALT1	13.4563	13.9229	13.7729	12.6613	12.16	12.78	10.487	10.8486	8.00165	8.9444	9.94	8.2	13.6896	13.2171	12.47	10.6678	8.47302	9.07	-0.359818	-0.641457	-0.459287
PHPT1	4.62305	5.78861	7.417	5.63862	9.4	9.8	4.2896	3.44175	5.0582	5.25353	7.38	6.59	5.20583	6.52781	9.6	3.86568	5.15586	6.985	-0.429408	-0.340385	-0.458774
KCNIP3	0.840056	1.18243	1.16628	1.12141	2.8	2.23	0.948984	0.935998	0.967635	0.994594	2.19	1.47	1.01124	1.14385	2.515	0.942491	0.981115	1.83	-0.101579	-0.221398	-0.458715
BCAT2	7.00827	5.8969	5.49371	7.15407	6.61	9.93	7.76733	6.83008	6.83084	6.36325	4.96	7.08	6.45258	6.32389	8.27	7.2987	6.59704	6.02	0.177763	0.0610077	-0.458124
PLK1	26.5423	29.9556	29.3814	21.1161	28.79	37.3	28.254	32.0219	24.6269	18.0271	20.47	27.64	28.249	25.2488	33.045	30.138	21.327	24.055	0.093384	-0.243531	-0.458095
TP53I13	1.25608	1.70934	1.45305	1.31244	2.24	1.73	1.06833	0.909695	2.09218	1.7117	1.44	1.45	1.48271	1.38275	1.985	0.989013	1.90194	1.445	-0.584176	0.459937	-0.45807
CYBA	32.5585	41.7445	45.2555	49.4515	78.48	81.51	25.4711	31.5517	43.2571	34.9769	61.04	55.48	37.1515	47.3535	79.995	28.5114	39.117	58.26	-0.381882	-0.275675	-0.457404
GNAQ	9.01994	10.6382	9.67174	10.4444	9.66	8.78	8.25845	8.76542	6.87841	7.75097	6.46	6.97	9.82907	10.0581	9.22	8.51193	7.31469	6.715	-0.207568	-0.459485	-0.457379
FCHSD1	2.17035	2.02122	2.34836	2.20573	3.8	4.04	2.20174	2.27227	2.27848	2.65106	3	2.71	2.09579	2.27705	3.92	2.237	2.46477	2.855	0.0940778	0.11429	-0.457363
CRAT	3.47674	3.48606	3.84192	3.99574	5.32	5.18	2.27579	2.56389	3.59768	4.40116	4.57	3.08	3.4814	3.91883	5.25	2.41984	3.99942	3.825	-0.524756	0.0293678	-0.456858
PPIA	176.06	201.902	205.035	228.904	262.61	254.45	155.573	173.266	197.712	187.655	195.83	180.92	188.981	216.969	258.53	164.419	192.683	188.375	-0.20086	-0.171259	-0.456724
MTRNR2L9	860.422	780.812	887.039	927.175	1030.79	1024.85	795.143	804.479	781.067	747.248	822.34	675.83	820.617	907.107	1027.82	799.811	764.158	749.085	-0.0370499	-0.247403	-0.456386
MAP3K3	3.71074	4.27695	3.71629	3.9003	4.6	4.88	3.74508	3.76932	3.64678	3.85039	3.55	3.36	3.99384	3.8083	4.74	3.7572	3.74859	3.455	-0.0881204	-0.0227991	-0.456201
GJB2	1.25797	1.14469	1.57846	1.3795	1.65	1.71	1.14809	1.12861	1.23266	1.15837	1.17	1.28	1.20133	1.47898	1.68	1.13835	1.19552	1.225	-0.0776883	-0.30697	-0.455679
ETV5	2.1801	1.69949	2.34268	1.51541	2.48	2.51	2.7206	1.82665	1.7993	1.37852	1.59	2.05	1.9398	1.92905	2.495	2.27363	1.58891	1.82	0.22909	-0.279849	-0.455101
RBL2	22.9213	20.8688	22.0345	22.1882	20.44	20.26	15.2291	14.2117	13.1153	10.7253	15.64	14.05	21.8951	22.1114	20.35	14.7204	11.9203	14.845	-0.572788	-0.891367	-0.455052
B3GNT2	18.1199	21.9284	21.6116	22.4626	22.57	25.09	20.178	21.6407	16.9672	18.1124	17.38	17.39	20.0241	22.0371	23.83	20.9094	17.5398	17.385	0.0624072	-0.329302	-0.454936
SNX12	10.1986	10.2483	13.2032	11.6717	15.1	15.71	9.76922	9.79877	10.9738	9.77348	11.37	11.11	10.2234	12.4374	15.405	9.78399	10.3736	11.24	-0.0633866	-0.261769	-0.454757
TTF1	11.6261	10.5106	10.9076	8.69043	9.86	10.89	13.1429	11.8545	9.57158	7.53042	6.63	8.52	11.0683	9.79902	10.375	12.4987	8.551	7.575	0.175338	-0.196544	-0.453794
EXOSC1	8.44875	9.27321	9.48047	8.43403	8.81	11.43	7.43553	8.42794	8.58139	6.87177	6.54	8.24	8.86098	8.95725	10.12	7.93173	7.72658	7.39	-0.15983	-0.213226	-0.453563
USP48	19.6749	19.3102	21.3667	19.7384	21.56	22.59	17.9087	17.3693	16.8493	16.8922	15.8	16.44	19.4926	20.5526	22.075	17.639	16.8708	16.12	-0.144154	-0.284793	-0.453562
GRK5	3.83986	3.72474	3.45712	3.76221	3.81	4.32	3.73142	3.67585	3.13932	2.76488	3.09	2.85	3.7823	3.60967	4.065	3.70364	2.9521	2.97	-0.0303219	-0.290123	-0.452792
KLF4	2.13785	1.86355	1.72974	3.74437	1.98	2.96	2.87006	3.04864	1.92424	4.71549	1.64	1.97	2.0007	2.73705	2.47	2.95935	3.31987	1.805	0.564775	0.2785	-0.452512
CUL4A	63.2946	68.359	51.8849	48.9391	61.65	52.08	45.144	45.7851	32.5308	32.0498	44.8	38.32	65.8268	50.412	56.865	45.4646	32.2903	41.56	-0.533933	-0.642666	-0.452345
GDE1	32.0205	34.5938	36.1677	38.0278	38.96	44.53	28.2449	28.5844	31.5083	28.4037	30.85	30.19	33.3072	37.0978	41.745	28.4147	29.956	30.52	-0.229197	-0.308487	-0.451848
IFITM1	12.3024	9.41643	15.6796	18.4728	16.5	18.8	10.2041	9.19588	11.508	12.2825	13.13	12.68	10.8594	17.0762	17.65	9.69999	11.8952	12.905	-0.162891	-0.521601	-0.451738
HN1	48.7827	58.3922	57.0131	52.3214	57.22	71.19	60.6269	67.8131	50.7641	46.0168	41.08	52.83	53.5875	54.6673	64.205	64.22	48.3905	46.955	0.261127	-0.175954	-0.451407
PJA2	28.4337	25.5825	27.4659	23.7343	24.91	21.99	21.3573	18.655	17.2495	14.5375	18.83	15.47	27.0081	25.6001	23.45	20.0062	15.8935	17.15	-0.432949	-0.687713	-0.451379
HLA-C	27.8509	30.3683	44.8663	40.138	30.85	34.53	24.728	25.2372	37.3797	29.4654	24.11	23.71	29.1096	42.5022	32.69	24.9826	33.4226	23.91	-0.220571	-0.346714	-0.451235
HLA-C	13.5715	12.9864	21.4996	18.9386	30.85	34.53	11.7031	10.7747	17.9101	14.2217	24.11	23.71	13.279	20.2191	32.69	11.2389	16.0659	23.91	-0.24064	-0.331717	-0.451235
HLA-C	12.4573	12.4673	21.4155	17.8998	30.85	34.53	11.6601	10.3683	17.2173	13.5181	24.11	23.71	12.4623	19.6577	32.69	11.0142	15.3677	23.91	-0.178206	-0.35519	-0.451235
HLA-C	12.3695	12.249	21.0231	17.7341	30.85	34.53	11.5243	10.1838	17.2219	13.3418	24.11	23.71	12.3092	19.3786	32.69	10.8541	15.2819	23.91	-0.181509	-0.342645	-0.451235
HLA-C	10.2974	10.4748	17.0495	14.201	30.85	34.53	9.46043	8.63037	14.7741	10.9552	24.11	23.71	10.3861	15.6253	32.69	9.0454	12.8646	23.91	-0.199398	-0.280467	-0.451235
HLA-C	2.74573	2.98757	5.25866	4.08609	30.85	34.53	2.26037	2.56615	4.16525	3.20506	24.11	23.71	2.86665	4.67237	32.69	2.41326	3.68515	23.91	-0.248382	-0.342431	-0.451235
HLA-C	2.56148	3.20308	5.21884	4.13539	30.85	34.53	2.18185	2.51738	3.88343	3.21089	24.11	23.71	2.88228	4.67711	32.69	2.34962	3.54716	23.91	-0.294786	-0.398954	-0.451235
ATXN10	35.5014	37.4298	40.7239	42.9463	36.74	40.63	35.209	38.8761	36.9476	37.887	26.22	30.38	36.4656	41.8351	38.685	37.0426	37.4173	28.3	0.0226473	-0.161008	-0.450972
SFT2D2	8.51674	11.3568	14.2708	12.0909	16	14.3	9.11168	9.55774	10.6482	9.38386	9.34	12.83	9.93677	13.1808	15.15	9.33471	10.016	11.085	-0.0901718	-0.396133	-0.450709
IFNGR2	13.2932	10.9287	16.561	22.3588	24.57	21.58	13.3891	14.1165	16.6937	16.4937	17.9	15.87	12.1109	19.4599	23.075	13.7528	16.5937	16.885	0.183413	-0.229869	-0.450588
CLDN8	22.7883	25.7313	22.4285	40.7267	17.61	14.08	16.3247	15.3184	13.3666	20.6469	12.97	10.22	24.2598	31.5776	15.845	15.8216	17.0068	11.595	-0.616677	-0.892794	-0.450525
ATP5SL	9.87219	11.2253	9.4112	10.6621	12.09	11.64	9.20033	9.75644	9.02116	8.29467	8.53	8.84	10.5487	10.0366	11.865	9.47838	8.65791	8.685	-0.154358	-0.213186	-0.450114
C1orf35	6.03337	5.83395	5.92252	6.33291	9.9	12.72	6.39357	6.96875	5.93815	5.35014	7.86	8.7	5.93366	6.12772	11.31	6.68116	5.64414	8.28	0.171176	-0.118594	-0.449896
CYB5B	12.6503	14.8292	12.7612	12.3751	13.8	16.52	12.9076	14.6709	13.3762	9.82739	10.49	11.71	13.7398	12.5681	15.16	13.7892	11.6018	11.1	0.00518824	-0.115424	-0.44971
TROAP	4.41038	7.01307	6.84216	3.77849	3.52	7.16	6.80925	7.58697	5.56907	4.85848	3.27	4.55	5.71172	5.31032	5.34	7.19811	5.21378	3.91	0.333692	-0.0264718	-0.449671
ITGB4	7.59344	9.14161	7.58718	9.17268	7.92	12.74	6.1798	7.93813	5.77819	6.41523	6.77	8.36	8.36753	8.37993	10.33	7.05896	6.09671	7.565	-0.245344	-0.458907	-0.449428
PRKCE	3.003	2.29692	3.18631	2.40267	2.68	2.93	2.56255	2.58414	2.18098	2.45833	1.83	2.28	2.64996	2.79449	2.805	2.57334	2.31966	2.055	-0.0423257	-0.268675	-0.448862
ANXA8	36.3912	37.4267	46.0686	49.9537	54.08	58.8	33.2831	30.6255	45.8729	42.9469	48.3	34.4	36.909	48.0112	56.44	31.9543	44.4099	41.35	-0.207961	-0.112488	-0.448831
ANXA8	33.8619	36.3825	44.1493	48.8506	54.08	58.8	31.0591	29.4829	42.7228	40.767	48.3	34.4	35.1222	46.4999	56.44	30.271	41.7449	41.35	-0.214447	-0.155629	-0.448831
MYDGF	17.3817	16.7321	17.9879	19.2548	21.11	21.62	16.9269	20.5219	14.5388	18.3745	15.48	15.83	17.0569	18.6213	21.365	18.7244	16.4566	15.655	0.134564	-0.178287	-0.448626
UPF3B	103.753	92.087	100.767	80.2459	121.98	114.7	102.833	91.0642	75.5039	62.3479	91.53	81.94	97.92	90.5065	118.34	96.9486	68.9259	86.735	-0.0143835	-0.392974	-0.448252
BACH1	8.94282	8.41425	7.76518	8.71824	7.07	8.03	6.9127	6.41172	5.76764	5.53872	5.74	5.33	8.67854	8.24171	7.55	6.66221	5.65318	5.535	-0.381451	-0.543881	-0.447893
AGO1	10.244	11.2797	10.8804	11.4133	11.19	11.57	9.97897	9.48636	7.08419	6.97212	8.93	7.76	10.7618	11.1469	11.38	9.73267	7.02815	8.345	-0.145019	-0.665418	-0.447517
CTDSP2	8.41074	9.60719	8.82433	9.24769	10.54	11.41	7.96598	8.83316	7.13996	6.93374	8.6	7.5	9.00896	9.03601	10.975	8.39957	7.03685	8.05	-0.101046	-0.360756	-0.44716
NOL4L	4.10093	5.18973	5.84517	5.23705	7.04	7.9	5.04252	5.51894	4.79518	5.64534	5.06	5.9	4.64533	5.54111	7.47	5.28073	5.22026	5.48	0.184956	-0.0860533	-0.446932
ASF1B	17.6251	21.6218	26.4478	14.5223	20.98	32.78	17.8208	18.4699	18.9539	14.0146	17.58	21.87	19.6234	20.4851	26.88	18.1454	16.4842	19.725	-0.112979	-0.313483	-0.446508
MBD4	25.7402	25.8492	28.9742	24.4379	32.13	41.5	32.6692	28.353	29.61	23.4982	25.45	28.59	25.7947	26.7061	36.815	30.5111	26.5541	27.02	0.24226	-0.00823197	-0.446266
HLA-C	27.8509	30.3683	44.8663	40.138	22.56	24.91	24.728	25.2372	37.3797	29.4654	16.45	18.41	29.1096	42.5022	23.735	24.9826	33.4226	17.43	-0.220571	-0.346714	-0.445443
HLA-C	13.5715	12.9864	21.4996	18.9386	22.56	24.91	11.7031	10.7747	17.9101	14.2217	16.45	18.41	13.279	20.2191	23.735	11.2389	16.0659	17.43	-0.24064	-0.331717	-0.445443
HLA-C	12.4573	12.4673	21.4155	17.8998	22.56	24.91	11.6601	10.3683	17.2173	13.5181	16.45	18.41	12.4623	19.6577	23.735	11.0142	15.3677	17.43	-0.178206	-0.35519	-0.445443
HLA-C	12.3695	12.249	21.0231	17.7341	22.56	24.91	11.5243	10.1838	17.2219	13.3418	16.45	18.41	12.3092	19.3786	23.735	10.8541	15.2819	17.43	-0.181509	-0.342645	-0.445443
HLA-C	10.2974	10.4748	17.0495	14.201	22.56	24.91	9.46043	8.63037	14.7741	10.9552	16.45	18.41	10.3861	15.6253	23.735	9.0454	12.8646	17.43	-0.199398	-0.280467	-0.445443
HLA-C	2.74573	2.98757	5.25866	4.08609	22.56	24.91	2.26037	2.56615	4.16525	3.20506	16.45	18.41	2.86665	4.67237	23.735	2.41326	3.68515	17.43	-0.248382	-0.342431	-0.445443
HLA-C	2.56148	3.20308	5.21884	4.13539	22.56	24.91	2.18185	2.51738	3.88343	3.21089	16.45	18.41	2.88228	4.67711	23.735	2.34962	3.54716	17.43	-0.294786	-0.398954	-0.445443
GNPTG	4.13936	5.33627	4.86008	5.36467	5.95	5.72	4.13108	3.67203	4.68895	3.20388	4.04	4.53	4.73781	5.11238	5.835	3.90156	3.94642	4.285	-0.280173	-0.373451	-0.445437
PDE6D	13.3706	14.1185	15.9554	17.4146	20.91	21.32	11.7728	15.2781	14.1374	11.4244	15.03	15.99	13.7446	16.685	21.115	13.5254	12.7809	15.51	-0.0231831	-0.384562	-0.44507
SEC23A	15.2276	14.5244	18.7819	19.5726	16.78	18.86	11.9482	12.43	13.7394	11.4828	13.73	12.47	14.876	19.1773	17.82	12.1891	12.6111	13.1	-0.287395	-0.604702	-0.443931
SLC35D1	6.22328	7.68112	9.13115	8.83175	8.4	10.76	6.52541	7.66892	6.42681	6.95914	6.47	7.62	6.9522	8.98145	9.58	7.09717	6.69297	7.045	0.0297733	-0.424301	-0.443426
FUOM	0.807957	0.536766	0.824829	1.88667	1.66	1.29	0.978119	1.88924	0.277869	0.67283	0.61	1.56	0.672361	1.35575	1.475	1.43368	0.475349	1.085	1.09241	-1.51203	-0.44302
TPRN	0.941813	0.986278	1.55414	0.691985	1.44	1.4	1.36334	1.20981	1.21706	0.994676	0.91	1.18	0.964045	1.12306	1.42	1.28658	1.10587	1.045	0.416362	-0.022259	-0.442388
ANXA8	36.3912	37.4267	46.0686	49.9537	58.52	61.11	33.2831	30.6255	45.8729	42.9469	50.85	37.19	36.909	48.0112	59.815	31.9543	44.4099	44.02	-0.207961	-0.112488	-0.442348
ANXA8	33.8619	36.3825	44.1493	48.8506	58.52	61.11	31.0591	29.4829	42.7228	40.767	50.85	37.19	35.1222	46.4999	59.815	30.271	41.7449	44.02	-0.214447	-0.155629	-0.442348
ZBTB1	16.6063	16.3709	16.5461	15.3262	21.28	18.62	16.0821	16.3726	15.1553	16.4801	15.43	13.94	16.4886	15.9362	19.95	16.2274	15.8177	14.685	-0.0230415	-0.0107633	-0.442045
PVRIG	2.47962	2.57129	2.46307	2.81742	6.25	4.4	3.03008	2.07527	2.75089	3.40269	3.55	4.29	2.52546	2.64025	5.325	2.55267	3.07679	3.92	0.0154665	0.220754	-0.441928
MCL1	82.8429	86.0522	93.6836	114.049	99.52	104.31	85.6977	75.8497	70.5571	94.9337	76.74	73.39	84.4476	103.866	101.915	80.7737	82.7454	75.065	-0.0641699	-0.327977	-0.441154
MTRF1L	7.8666	8.50362	8.99556	8.43183	9.41	11.1	7.77733	8.09	7.79112	7.70373	6.78	8.33	8.18511	8.71369	10.255	7.93366	7.74742	7.555	-0.0450143	-0.169568	-0.440824
POLQ	6.89028	6.43136	8.06353	4.98883	5.36	8.43	6.85377	7.14049	6.75877	5.08417	4.15	6.01	6.66082	6.52618	6.895	6.99713	5.92147	5.08	0.0710635	-0.140283	-0.440722
CCDC59	27.021	25.8112	22.1043	24.6287	23.38	21.54	30.1948	28.8081	16.0851	21.3523	16.44	16.66	26.4161	23.3665	22.46	29.5015	18.7187	16.55	0.159368	-0.319961	-0.440527
RASA2	8.70676	8.75106	9.82101	13.8227	8.27	8.15	7.03412	6.54035	5.24983	11.8677	6.33	5.77	8.72891	11.8219	8.21	6.78723	8.55876	6.05	-0.362978	-0.465982	-0.440447
STC2	12.1356	5.27267	5.44102	7.39312	5.51	3.73	11.6628	8.72586	4.90329	7.80977	2.81	4	8.70414	6.41707	4.62	10.1943	6.35653	3.405	0.227994	-0.0136753	-0.440238
HUS1	9.08511	9.24503	9.72071	9.14119	9.34	10.98	11.0044	10.4856	8.40901	7.70175	6.97	8.01	9.16507	9.43095	10.16	10.745	8.05538	7.49	0.229448	-0.22745	-0.439863
PIKFYVE	9.30568	9.42462	9.79712	7.80695	10.2	9.75	9.12294	8.91918	7.1952	7.95864	7.25	7.46	9.36515	8.80204	9.975	9.02106	7.57692	7.355	-0.0540051	-0.216226	-0.439591
MPC2	12.8319	13.4792	15.0272	15.9363	15.43	18.68	9.73861	12.2157	14.2664	13.0195	13.8	11.36	13.1555	15.4817	17.055	10.9772	13.6429	12.58	-0.261167	-0.182413	-0.439063
TMEM140	4.63647	5.61362	5.81008	6.38684	7.83	8.22	4.81593	4.56958	5.62439	4.9244	5.83	6.01	5.12505	6.09846	8.025	4.69276	5.2744	5.92	-0.12713	-0.209439	-0.438904
ATP6V0B	14.6539	17.25	21.0311	19.3115	28.16	30.01	16.6676	17.9088	20.7395	16.96	21.59	21.33	15.952	20.1713	29.085	17.2882	18.8498	21.46	0.116055	-0.0977587	-0.438625
CSTB	118.431	125.268	124.415	134.708	133.32	149.52	108.253	109.761	106.012	103.23	104.74	103.96	121.85	129.561	141.42	109.007	104.621	104.35	-0.16068	-0.308465	-0.438556
ZMYND11	39.4181	36.4373	43.4478	39.5381	40.44	39.09	37.6495	39.505	33.8346	30.461	31.31	27.38	37.9277	41.493	39.765	38.5773	32.1478	29.345	0.0244984	-0.368146	-0.438384
RHOG	3.93227	5.31669	5.06184	4.37956	7.41	8.02	5.9426	6.07293	4.15868	5.08439	5.07	6.32	4.62448	4.7207	7.715	6.00776	4.62153	5.695	0.377537	-0.0306287	-0.43797
POLR1C	18.6553	17.2763	16.9302	14.4032	18.49	17.18	19.9998	18.1474	14.4595	16.6684	13.98	12.36	17.9658	15.6667	17.835	19.0736	15.564	13.17	0.086324	-0.00949307	-0.437456
STMN1	451.337	469.775	468.646	447.152	458.74	512.1	390.904	416.05	377.436	343.674	353.79	363.2	460.556	457.899	485.42	403.477	360.555	358.495	-0.19089	-0.34481	-0.437281
DDX3X	121.068	129.395	118.306	119.231	105.45	121.02	106.272	114.097	87.9373	82.5981	82.43	84.85	125.231	118.768	113.235	110.184	85.2677	83.64	-0.184676	-0.478081	-0.437055
LPAR5	0.799546	1.2513	0.993158	1.13209	1.28	1.82	0.845963	1.11416	1.09763	0.842525	1.17	1.12	1.02542	1.06262	1.55	0.980062	0.970076	1.145	-0.065275	-0.131462	-0.436921
TRAM2	5.32164	5.66662	7.58339	5.47995	7.78	8.68	5.07135	5.68385	6.25786	4.82922	5.4	6.76	5.49413	6.53167	8.23	5.3776	5.54354	6.08	-0.0309286	-0.236644	-0.436821
TMED4	24.0213	26.8848	28.5553	31.8395	36.32	34.42	22.0265	23.1591	25.5419	24.678	26.73	25.53	25.4531	30.1974	35.37	22.5928	25.11	26.13	-0.171975	-0.266165	-0.436819
LONRF1	2.14375	2.17811	1.77909	4.66217	1.77	2.1	1.77618	1.69321	1.30271	3.38227	1.57	1.29	2.16093	3.22063	1.935	1.7347	2.34249	1.43	-0.31697	-0.4593	-0.436318
DUS2	2.64424	3.43786	2.981	3.21131	2.77	3.02	2.4961	1.91464	2.27738	1.73556	2.23	2.05	3.04105	3.09615	2.895	2.20537	2.00647	2.14	-0.463549	-0.625818	-0.435953
DCTPP1	9.56691	10.2977	12.6907	9.86346	18.35	17.74	10.0632	13.6371	12.8707	6.96286	13.1	13.58	9.9323	11.2771	18.045	11.8501	9.91678	13.34	0.254703	-0.18545	-0.43584
TUBB2B	2.25902	2.54967	2.82626	3.58395	3.64	4.19	2.79906	3.29129	2.14854	2.31644	2.42	3.37	2.40435	3.20511	3.915	3.04517	2.23249	2.895	0.340881	-0.521718	-0.435449
UBE2F	14.0344	14.3104	14.0014	15.3868	13.88	14.81	12.9519	14.0311	11.2183	10.1401	10.9	10.32	14.1724	14.6941	14.345	13.4915	10.6792	10.61	-0.0710333	-0.460433	-0.435123
FAM103A1	5.04745	6.26084	5.90968	5.89895	5.96	8.29	5.10504	6.52958	5.80033	5.01783	4.66	5.88	5.65414	5.90431	7.125	5.81731	5.40908	5.27	0.0410433	-0.126386	-0.435087
EIF4G2	502.198	558.678	565.583	599.293	492.18	553.02	473.367	538.967	473.189	465.761	355.93	417.19	530.438	582.438	522.6	506.167	469.475	386.56	-0.0675707	-0.311056	-0.435015
IFNAR2	14.807	16.3142	20.387	21.4128	21.18	23.01	12.9697	14.8949	15.9908	17.6806	16.73	15.96	15.5606	20.8999	22.095	13.9323	16.8357	16.345	-0.159464	-0.311972	-0.434871
ZNF408	2.55457	3.06353	3.19228	2.58267	3.89	4.65	4.54334	3.83176	3.36374	3.34393	3.27	3.05	2.80905	2.88748	4.27	4.18755	3.35384	3.16	0.576024	0.216003	-0.434312
PTAR1	8.41555	8.25443	9.78297	8.23929	9.12	8.16	7.62183	7.49531	7.0909	7.54109	6.31	6.48	8.33499	9.01113	8.64	7.55857	7.31599	6.395	-0.141067	-0.300654	-0.434087
LDHA	414.371	467.357	409.261	386.146	375.94	441	321.657	364.295	360.788	270.774	275.82	328.86	440.864	397.704	408.47	342.976	315.781	302.34	-0.362226	-0.332769	-0.434058
MED9	2.60195	3.36964	3.18033	2.53635	4.02	3.72	3.2778	3.14569	2.78762	2.73093	2.76	2.97	2.98579	2.85834	3.87	3.21175	2.75928	2.865	0.105242	-0.0508883	-0.433798
TARSL2	1.7914	2.04858	1.46522	2.03271	1.55	1.34	1.18216	1.84289	1.7568	1.84328	1.17	0.97	1.91999	1.74897	1.445	1.51253	1.80004	1.07	-0.34414	0.0415275	-0.433459
MAFG	3.56039	3.62782	3.03546	4.13312	4.47	3.74	3.65339	3.83257	2.57543	3.43348	3.02	3.06	3.5941	3.58429	4.105	3.74298	3.00446	3.04	0.0585548	-0.254584	-0.433311
APOL6	19.8708	16.9445	17.5392	16.5461	13.66	15.72	19.9338	17.6119	12.9129	15.502	10.22	11.54	18.4077	17.0427	14.69	18.7729	14.2074	10.88	0.0283422	-0.262502	-0.433156
PLOD3	4.02161	4.62414	5.49427	4.87134	5.01	6.56	4.18707	3.77226	5.12335	4.15956	3.61	4.96	4.32287	5.18281	5.785	3.97966	4.64145	4.285	-0.119344	-0.159156	-0.433022
PCBP4	1.84014	1.56397	1.70258	1.81754	3.58	2.67	2.26099	1.86839	2.02425	1.60693	2.89	1.74	1.70206	1.76006	3.125	2.06469	1.81559	2.315	0.278648	0.0448138	-0.432844
SOWAHB	2.13444	2.29001	1.85049	2.52099	2.44	2.81	2.73277	2.48512	2.31708	1.9645	1.97	1.92	2.21223	2.18574	2.625	2.60895	2.14079	1.945	0.237968	-0.0299785	-0.432547
RSRP1	21.1404	30.6135	19.3493	26.8194	29.3	30.09	18.8392	24.1591	15.4668	22.5762	23.17	20.85	25.877	23.0844	29.695	21.4992	19.0215	22.01	-0.267388	-0.279284	-0.432061
DNAJC16	3.17624	3.61077	4.03505	2.8428	3.74	3.1	2.99095	3.08645	2.97661	2.87372	2.53	2.54	3.39351	3.43893	3.42	3.0387	2.92516	2.535	-0.159322	-0.23344	-0.432011
FGD4	4.14459	3.38248	2.98245	3.70278	4.18	3.9	3.72613	3.69169	3.5857	3.96184	2.75	3.24	3.76354	3.34262	4.04	3.70891	3.77377	2.995	-0.0210931	0.175029	-0.431799
ANXA8L1	33.1751	35.2502	42.7208	47.2583	52.62	56.77	29.9712	28.8564	41.7434	39.5754	47.25	33.85	34.2126	44.9896	54.695	29.4138	40.6594	40.55	-0.218037	-0.146001	-0.431707
VLDLR	11.1868	11.57	12.4097	9.44924	11.97	12.86	10.5053	9.87544	9.43638	7.47285	8.4	10.01	11.3784	10.9295	12.415	10.1904	8.45462	9.205	-0.159091	-0.370412	-0.431595
RHOBTB2	2.01755	2.36023	2.6829	3.0961	3.03	3.98	2.443	2.43162	2.67109	1.68715	2.87	2.33	2.18889	2.8895	3.505	2.43731	2.17912	2.6	0.15509	-0.407074	-0.430903
PTPN14	13.5519	13.6927	15.8576	17.6468	14.63	15.08	11.7475	11.8147	10.9532	13.8655	10.89	11.15	13.6223	16.7522	14.855	11.7811	12.4093	11.02	-0.209496	-0.432923	-0.430824
CARHSP1	12.9414	15.1323	15.1128	13.9276	15.79	18.63	12.6412	12.201	11.0168	10.3771	12.46	13.08	14.0368	14.5202	17.21	12.4211	10.697	12.77	-0.176426	-0.440862	-0.430489
LIMS3	2.33942	2.51249	2.53442	2.70339	2.66	2.5	1.92036	2.26295	2.14477	2.6404	2.03	1.8	2.42596	2.6189	2.58	2.09166	2.39259	1.915	-0.213908	-0.130394	-0.430027
E2F6	6.2328	6.14714	7.4657	7.74484	8.39	8.1	8.17388	6.84103	6.82967	6.74804	5.16	7.08	6.18997	7.60527	8.245	7.50746	6.78885	6.12	0.278392	-0.163831	-0.429988
SNRNP48	13.6586	14.4363	13.5084	13.2961	19.2	17.68	12.8982	14.0474	12.2183	12.9196	14.31	13.07	14.0474	13.4022	18.44	13.4728	12.5689	13.69	-0.0602586	-0.0926111	-0.429716
CHMP4A	20.4203	18.9858	21.1089	22.715	20.46	22.7	17.3863	19.1246	17.3176	14.3619	16.66	15.39	19.7031	21.912	21.58	18.2555	15.8398	16.025	-0.110092	-0.468168	-0.429371
NABP1	17.7369	12.5908	21.3546	34.8585	19.64	18.94	12.8477	11.7312	14.7148	29.346	14.24	14.42	15.1639	28.1065	19.29	12.2894	22.0304	14.33	-0.303216	-0.351411	-0.428815
TWIST2	1.47684	2.07275	1.66589	1.06616	3.22	2.43	1.40951	2.19649	2.14346	1.15424	1.82	2.38	1.7748	1.36603	2.825	1.803	1.64885	2.1	0.022747	0.271475	-0.427862
SPRY2	8.71728	9.20733	11.4385	10.9834	9.33	8.5	13.1585	12.7429	8.02896	10.4317	5.61	7.65	8.9623	11.211	8.915	12.9507	9.23033	6.63	0.531088	-0.280454	-0.427226
IRX6	6.1526	7.25444	8.94721	6.47098	11.86	11.59	6.70359	6.71617	9.17411	7.78403	9.48	7.96	6.70352	7.70909	11.725	6.70988	8.47907	8.72	0.00136812	0.137345	-0.427188
ZC3H12A	2.34851	2.44042	3.58165	5.63866	4.62	3.54	3.39175	2.04338	2.76805	4.1497	3.32	2.75	2.39447	4.61015	4.08	2.71757	3.45887	3.035	0.182611	-0.414512	-0.426873
HLA-C	27.8509	30.3683	44.8663	40.138	67.59	75.77	24.728	25.2372	37.3797	29.4654	53.86	52.81	29.1096	42.5022	71.68	24.9826	33.4226	53.335	-0.220571	-0.346714	-0.426488
HLA-C	13.5715	12.9864	21.4996	18.9386	67.59	75.77	11.7031	10.7747	17.9101	14.2217	53.86	52.81	13.279	20.2191	71.68	11.2389	16.0659	53.335	-0.24064	-0.331717	-0.426488
HLA-C	12.4573	12.4673	21.4155	17.8998	67.59	75.77	11.6601	10.3683	17.2173	13.5181	53.86	52.81	12.4623	19.6577	71.68	11.0142	15.3677	53.335	-0.178206	-0.35519	-0.426488
HLA-C	12.3695	12.249	21.0231	17.7341	67.59	75.77	11.5243	10.1838	17.2219	13.3418	53.86	52.81	12.3092	19.3786	71.68	10.8541	15.2819	53.335	-0.181509	-0.342645	-0.426488
HLA-C	10.2974	10.4748	17.0495	14.201	67.59	75.77	9.46043	8.63037	14.7741	10.9552	53.86	52.81	10.3861	15.6253	71.68	9.0454	12.8646	53.335	-0.199398	-0.280467	-0.426488
HLA-C	2.74573	2.98757	5.25866	4.08609	67.59	75.77	2.26037	2.56615	4.16525	3.20506	53.86	52.81	2.86665	4.67237	71.68	2.41326	3.68515	53.335	-0.248382	-0.342431	-0.426488
HLA-C	2.56148	3.20308	5.21884	4.13539	67.59	75.77	2.18185	2.51738	3.88343	3.21089	53.86	52.81	2.88228	4.67711	71.68	2.34962	3.54716	53.335	-0.294786	-0.398954	-0.426488
XRN2	61.0577	58.4595	59.8104	59.2295	60.01	59.3	50.1258	50.2864	43.2183	38.9744	47.51	41.27	59.7586	59.52	59.655	50.2061	41.0964	44.39	-0.251284	-0.534363	-0.426408
KCNC4	2.6055	3.21492	3.58907	4.50981	6.72	5.63	2.6666	2.32586	3.62061	3.59018	5.1	4.09	2.91021	4.04944	6.175	2.49623	3.6054	4.595	-0.221372	-0.167565	-0.426374
ZNF670	2.03984	1.82348	1.80968	2.06796	2.27	2.15	2.00655	1.63766	1.91022	1.46852	1.49	1.8	1.93166	1.93882	2.21	1.82211	1.68937	1.645	-0.0842351	-0.198694	-0.425959
KAT5	22.9549	20.7397	23.8396	30.4201	24.81	27.34	25.4371	23.6835	21.821	24.9932	19.11	19.71	21.8473	27.1299	26.075	24.5603	23.4071	19.41	0.168873	-0.212935	-0.425867
RRAS2	8.98968	10.9611	7.58261	11.1635	9.79	9.62	7.74494	8.19511	6.41935	6.89224	6.98	7.47	9.97539	9.37305	9.705	7.97002	6.65579	7.225	-0.323789	-0.493908	-0.425731
LRRFIP2	29.4162	29.6155	26.9299	28.7266	24.09	27.2	33.31	33.3781	22.0347	23.7411	16.93	21.26	29.5159	27.8283	25.645	33.3441	22.8879	19.095	0.175939	-0.281965	-0.425483
GRK6	10.8941	11.2927	11.3684	15.2443	14.15	13.65	11.0828	11.2566	10.5151	13.0675	10.43	10.27	11.0934	13.3063	13.9	11.1697	11.7913	10.35	0.00988884	-0.174392	-0.425454
F11R	27.6861	30.6819	26.9592	25.9021	32.51	31.36	25.7919	25.0305	19.1676	19.5414	26.35	21.24	29.184	26.4306	31.935	25.4112	19.3545	23.795	-0.199713	-0.449543	-0.42448
PTTG1IP	46.0747	50.6084	53.2738	54.2299	66.02	71.96	48.6733	55.9939	49.4778	49.8206	49.66	53.16	48.3415	53.7519	68.99	52.3336	49.6492	51.41	0.114474	-0.114544	-0.424338
NAV1	4.4143	4.21824	4.90062	3.91332	5.83	5.63	4.63589	4.56836	4.60573	3.89333	4.83	3.71	4.31627	4.40697	5.73	4.60212	4.24953	4.27	0.0925151	-0.0524838	-0.424299
PCID2	0.1	0.1	23.5062	32.9969	0.2	25.53	25.9082	22.8241	29.452	28.5056	0.2	18.98	0.1	28.2516	12.865	24.3662	28.9788	9.59	7.92873	0.0366678	-0.423849
TMEM97	7.46551	10.2208	9.70005	6.63532	9.89	10.19	9.39125	8.01707	7.5162	6.11642	7.19	7.78	8.84315	8.16768	10.04	8.70416	6.81631	7.485	-0.0228561	-0.260936	-0.423685
SPNS2	4.29135	3.61509	4.66717	4.4405	5.75	5.34	4.69391	4.62134	4.54887	5.36268	4.28	3.99	3.95322	4.55383	5.545	4.65762	4.95577	4.135	0.236566	0.122029	-0.4233
NT5C	11.2947	9.94349	9.3027	9.11098	12.48	12.74	12.5061	11.3348	9.1809	8.18713	9.75	9.06	10.6191	9.20684	12.61	11.9204	8.68401	9.405	0.166778	-0.0843439	-0.423068
PYGL	2.18125	1.9358	2.54583	3.03374	2.48	2.95	1.68237	1.85542	1.78157	2.50714	2.17	1.88	2.05852	2.78979	2.715	1.7689	2.14436	2.025	-0.218763	-0.37961	-0.42303
IDH3G	30.0523	33.832	36.9773	41.2552	48.2	43.82	30.0339	33.6933	36.9537	34.3227	36.97	31.67	31.9422	39.1163	46.01	31.8636	35.6382	34.32	-0.00355215	-0.134344	-0.422898
PIM2	1.10029	0.823356	1.57064	1.6258	1.45	1.7	1.08425	1.54362	1.58153	1.47929	1.07	1.28	0.961823	1.59822	1.575	1.31394	1.53041	1.175	0.450053	-0.0625478	-0.422691
MED15	9.5903	10.6285	11.5148	10.6633	14.73	14.29	10.1873	10.9193	8.57679	10.3839	10.72	10.94	10.1094	11.0891	14.51	10.5533	9.48034	10.83	0.0619968	-0.226124	-0.422014
SLC43A3	35.2309	32.1598	40.3692	33.828	37.47	50.23	42.4611	40.305	32.2584	22.7179	27.54	37.92	33.6954	37.0986	43.85	41.383	27.4882	32.73	0.29649	-0.432555	-0.421963
SLBP	29.4481	31.8527	30.663	25.8301	32.79	35.97	30.1098	30.5014	27.3403	22.1595	24.04	27.3	30.6504	28.2465	34.38	30.3056	24.7499	25.67	-0.0163215	-0.190652	-0.421486
SNX6	19.5596	20.7838	19.395	15.9523	21.72	24.82	21.7905	22.0887	16.8657	16.144	15.19	19.56	20.1717	17.6737	23.27	21.9396	16.5049	17.375	0.121205	-0.09871	-0.421458
RAP2B	4.43683	4.87328	4.89013	5.75504	4.37	4.87	5.44842	5.60116	3.83034	5.3707	3.18	3.72	4.65505	5.32259	4.62	5.52479	4.60052	3.45	0.247121	-0.21033	-0.421296
BID	23.2878	25.5121	22.306	28.3684	26.21	30.06	25.0907	26.1373	19.2531	24.4711	21.82	20.2	24.4	25.3372	28.135	25.614	21.8621	21.01	0.0700544	-0.212825	-0.42129
DPY19L1	11.2835	12.3525	11.5657	11.1734	11.78	12.36	10.0405	11.9392	10.6279	9.30794	8.38	9.65	11.818	11.3696	12.07	10.9899	9.96792	9.015	-0.104811	-0.189811	-0.421026
RTKN	8.47942	7.53706	8.11563	9.76931	11.9	11.12	10.5775	9.16797	7.63495	9.45214	9.07	8.13	8.00824	8.94247	11.51	9.87273	8.54354	8.6	0.301965	-0.0658386	-0.420479
DDT	26.472	32.7237	27.6002	32.2883	37.49	44.31	18.984	22.8604	28.7018	20.4946	31.32	29.82	29.5979	29.9443	40.9	20.9222	24.5982	30.57	-0.500458	-0.283726	-0.419984
FADS3	4.60327	4.02837	4.44846	4.00511	4.72	7.36	4.19607	4.44668	3.98894	3.94911	3.4	5.63	4.31582	4.22678	6.04	4.32137	3.96903	4.515	0.00185573	-0.0907761	-0.419823
TMEM39B	3.34121	3.74514	4.42854	3.75696	5.41	5.45	3.55642	3.54425	4.02196	2.59301	4.31	3.81	3.54318	4.09275	5.43	3.55034	3.30748	4.06	0.00291244	-0.307336	-0.419472
FLCN	2.5496	2.3436	1.83998	2.18395	3.16	2.87	2.58945	2.98357	2.1178	2.63959	1.91	2.6	2.4466	2.01197	3.015	2.78651	2.3787	2.255	0.187681	0.241565	-0.419031
PI4K2A	2.6936	2.94279	3.21891	2.92728	3.39	4.19	3.2475	3.26832	2.84018	2.80424	2.4	3.27	2.8182	3.0731	3.79	3.25791	2.82221	2.835	0.209175	-0.122867	-0.418849
PLCD4	1.88264	1.96707	1.79437	2.56757	3.3	3.17	2.09066	2.20861	2.48302	2.48577	2.56	2.28	1.92485	2.18097	3.235	2.14963	2.4844	2.42	0.159342	0.187925	-0.418759
ITGAV	39.3172	40.7094	57.9602	63.7166	69.14	58.5	33.531	31.242	46.6965	56.4164	47.31	48.19	40.0133	60.8384	63.82	32.3865	51.5564	47.75	-0.305087	-0.238829	-0.418508
CD46	71.1707	78.993	77.3292	81.2121	73.64	75.41	59.3472	63.3953	61.5084	61.2003	58.88	52.64	75.0819	79.2706	74.525	61.3713	61.3543	55.76	-0.290901	-0.369621	-0.418494
ZBED6	4.64566	5.75968	5.37104	5.57152	8.21	7.9	4.95544	4.43718	4.53086	6.41873	5.83	6.23	5.20267	5.47128	8.055	4.69631	5.4748	6.03	-0.147725	0.000926556	-0.417727
KREMEN1	1.3016	1.38383	1.25627	1.6534	1.95	1.83	1.02305	1.24808	1.22863	1.42714	1.59	1.24	1.34272	1.45484	1.89	1.13557	1.32789	1.415	-0.241741	-0.131725	-0.417584
PPAT	15.3828	16.0201	16.3897	14.3616	18.9	18.18	16.4551	17.9957	14.2604	14.8541	13.24	14.53	15.7014	15.3757	18.54	17.2254	14.5572	13.885	0.13364	-0.0789096	-0.417114
TYW5	3.96252	4.66168	4.76677	4.17432	5.22	4.98	5.1686	4.50335	4.26765	4.30871	4.04	3.6	4.3121	4.47054	5.1	4.83597	4.28818	3.82	0.165416	-0.0600853	-0.416925
IGSF3	10.3707	11.9964	15.378	14.7731	19.35	19.13	10.923	11.2538	12.3143	12.2019	14.08	14.75	11.1836	15.0755	19.24	11.0884	12.2581	14.415	-0.012327	-0.298475	-0.416538
RECQL	15.5726	15.9637	18.9312	15.3636	17.27	18.04	13.8569	13.9447	16.0057	12.6631	13.09	13.37	15.7681	17.1474	17.655	13.9008	14.3344	13.23	-0.181845	-0.258508	-0.416264
OCLN	11.225	10.3392	12.1779	14.2122	12.58	11.44	12.8192	12.5281	10.5941	14.8338	8.37	9.63	10.7821	13.195	12.01	12.6737	12.714	9	0.233194	-0.0535845	-0.416239
ZBTB6	4.53528	4.25287	4.74037	4.36342	5.14	5.72	4.86229	5.23414	4.51977	4.3252	3.88	4.26	4.39407	4.5519	5.43	5.04821	4.42248	4.07	0.200214	-0.04161	-0.415923
EFNA1	15.3809	13.7485	10.9828	16.4961	15.74	13.11	15.1925	10.5549	9.1772	12.6897	13.17	8.46	14.5647	13.7395	14.425	12.8737	10.9335	10.815	-0.178049	-0.329576	-0.415538
RNF166	4.72274	4.4577	4.57399	2.89391	5.47	5.24	4.9882	3.81163	3.79602	4.27409	3.39	4.64	4.59022	3.73395	5.355	4.39992	4.03505	4.015	-0.0610876	0.111886	-0.415487
SRRM1	65.8064	68.5265	74.1161	61.2534	74.37	71.82	65.4005	62.6407	52.5812	47.2977	56	53.64	67.1664	67.6847	73.095	64.0206	49.9395	54.82	-0.0692046	-0.438651	-0.41507
ZSWIM6	3.7829	3.11525	3.50005	4.80567	3.15	3.05	4.26999	4.43342	2.74153	4.11899	2.02	2.63	3.44908	4.15286	3.1	4.3517	3.43026	2.325	0.335371	-0.275787	-0.415037
POGK	13.4585	14.1404	13.9471	13.9496	15.76	13.75	14.1429	13.7426	11.7713	12.8506	11.02	11.13	13.7995	13.9483	14.755	13.9428	12.311	11.075	0.0149044	-0.180152	-0.413897
PGD	72.3284	74.6663	77.482	77.6446	77.05	76.07	61.3141	64.5804	68.2632	58.5816	57.73	57.21	73.4973	77.5633	76.56	62.9472	63.4224	57.47	-0.223549	-0.290382	-0.413782
SEMA4C	3.04245	3.11854	3.60485	3.73498	5.11	5.4	4.19184	3.3923	2.75328	3.94194	4.16	3.73	3.08049	3.66992	5.255	3.79207	3.34761	3.945	0.299823	-0.132615	-0.413665
ATP13A3	16.3781	17.909	18.8981	20.0054	17.58	17.37	16.3228	17.6779	14.327	18.124	12.71	13.53	17.1436	19.4518	17.475	17.0004	16.2255	13.12	-0.0121014	-0.261637	-0.413525
NAGPA	1.41906	1.17311	1.3631	1.38268	1.32	1.61	1.25885	0.897861	1.1144	1.06291	1.14	1.06	1.29609	1.37289	1.465	1.07836	1.08866	1.1	-0.265327	-0.334667	-0.413397
RAB3IP	5.30482	5.61484	6.49007	6.71257	7.53	6.44	4.8252	4.92431	5.95203	5.09543	5.32	5.17	5.45983	6.60132	6.985	4.87475	5.52373	5.245	-0.163526	-0.257112	-0.413317
PPP1R16A	1.69697	2.35195	1.84238	1.56157	2.66	2.56	1.94074	1.44218	2.24695	1.53781	1.82	2.1	2.02446	1.70198	2.61	1.69146	1.89238	1.96	-0.259268	0.152992	-0.413196
TMSB4X	667.654	756.537	724.21	840.386	851.25	1067.49	625.557	729.538	688.998	632.784	567.4	873.72	712.096	782.298	959.37	677.548	660.891	720.56	-0.0717486	-0.243306	-0.412969
AGTRAP	3.02029	3.05817	3.06909	3.46657	4.64	4.61	3.14191	2.83888	3.09315	1.85265	3.19	3.76	3.03923	3.26783	4.625	2.9904	2.4729	3.475	-0.0233698	-0.402129	-0.41244
DEPDC1B	6.63934	8.42402	8.67344	4.73608	6.68	9.73	7.21041	7.3504	7.22794	4.89066	4.8	7.53	7.53168	6.70476	8.205	7.28041	6.0593	6.165	-0.048953	-0.146035	-0.412402
NDUFA6	26.1485	35.1394	29.1222	27.3163	39.09	46.88	31.926	36.2433	28.1255	28.2195	31.53	33.08	30.644	28.2193	42.985	34.0847	28.1725	32.305	0.15352	-0.00239205	-0.412076
RCCD1	2.37848	2.0667	2.54488	1.88485	2.5	2.29	1.48672	1.61059	2.07455	2.04638	1.35	2.25	2.22259	2.21487	2.395	1.54866	2.06046	1.8	-0.521226	-0.104249	-0.412029
TP53I11	37.4103	37.4618	46.2537	58.864	58.07	53.13	35.2034	33.5335	40.0394	46.0131	48.01	35.58	37.4361	52.5589	55.6	34.3685	43.0263	41.795	-0.123343	-0.288717	-0.411755
NR2C2	9.32941	8.95312	11.1988	8.24751	9.99	10.43	8.28741	7.98414	7.49662	7.78947	8.21	7.14	9.14127	9.72316	10.21	8.13577	7.64304	7.675	-0.168114	-0.347277	-0.411744
TUBB4B	55.62	62.7707	66.6166	55.6937	70.89	89.18	56.1738	63.9713	55.794	47.5469	55.43	64.92	59.1954	61.1551	80.035	60.0725	51.6705	60.175	0.0212221	-0.243135	-0.411467
STRIP1	13.0486	14.0976	13.6933	12.608	14.96	16.8	12.7538	12.4011	13.1729	10.7728	11.91	11.97	13.5731	13.1506	15.88	12.5774	11.9729	11.94	-0.109911	-0.135367	-0.411408
NSL1	2.6578	2.46651	2.62604	2.01303	2.55	2.69	1.85842	2.02239	2.15946	1.52271	1.9	2.04	2.56215	2.31954	2.62	1.94041	1.84109	1.97	-0.401	-0.333279	-0.411371
BUB3	40.8227	44.7273	48.0778	46.56	52.68	58.95	42.8151	44.8792	46.9195	36.1615	37.87	46.07	42.775	47.3189	55.815	43.8471	41.5405	41.97	0.0357152	-0.187898	-0.411294
ADGRG1	28.7918	29.2755	30.9679	22.5585	48.43	50.22	28.8972	29.37	28.212	25.8753	37.1	37.08	29.0337	26.7632	49.325	29.1336	27.0436	37.09	0.00495803	0.0150393	-0.411289
ARHGAP27	2.08714	2.32546	2.10299	2.29348	2.15	2.45	1.98661	1.89462	1.48718	1.81465	1.9	1.56	2.2063	2.19824	2.3	1.94062	1.65092	1.73	-0.185115	-0.41308	-0.410862
ARHGAP27	1.99847	2.30466	2.10299	2.16142	2.15	2.45	1.98661	1.84579	1.46534	1.72134	1.9	1.56	2.15157	2.1322	2.3	1.9162	1.59334	1.73	-0.167138	-0.420292	-0.410862
TAF13	70.1986	80.8371	85.8704	86.3077	85.63	76.28	84.4379	87.1535	65.3779	92.8296	61.57	60.24	75.5178	86.089	80.955	85.7957	79.1037	60.905	0.184088	-0.122084	-0.41056
NINJ1	3.28549	3.1674	4.73795	5.37503	10.03	8.65	3.29753	3.15301	5.07273	4.43804	8.37	5.69	3.22645	5.05649	9.34	3.22527	4.75539	7.03	-0.000525493	-0.0885741	-0.409898
TMOD2	1.11616	1.25664	1.83271	1.65627	2.39	1.94	1.10262	1.22373	1.73376	1.791	1.61	1.65	1.1864	1.74449	2.165	1.16318	1.76238	1.63	-0.0285223	0.0147197	-0.409495
SGCB	5.46477	4.51403	6.40387	5.03331	7.05	5.95	4.72597	4.60058	6.12148	4.61701	4.36	5.43	4.9894	5.71859	6.5	4.66327	5.36924	4.895	-0.0975228	-0.0909402	-0.409131
LIMS4	2.10908	2.18676	2.08239	2.37059	2.48	2.34	1.74228	2.16138	1.85609	2.32641	1.89	1.74	2.14792	2.22649	2.41	1.95183	2.09125	1.815	-0.138113	-0.0904056	-0.409064
IVNS1ABP	51.9624	50.1907	55.4274	52.9644	49.88	49.21	48.0547	49.6126	44.8886	40.2398	37.22	37.43	51.0765	54.1959	49.545	48.8337	42.5642	37.325	-0.0647855	-0.348543	-0.408597
AMDHD1	1.46898	1.1766	1.7287	1.82276	2.56	1.66	1.06217	0.622983	1.46473	1.64068	1.45	1.73	1.32279	1.77573	2.11	0.842578	1.55271	1.59	-0.650702	-0.193628	-0.408216
PGRMC1	121.854	129.313	147.315	133.864	161.22	150.95	109.6	121.442	128.127	105.197	123.76	111.49	125.583	140.589	156.085	115.521	116.662	117.625	-0.120492	-0.269154	-0.408137
MED14	7.42679	8.80956	7.79624	8.03048	7.6	8.96	6.30861	7.47376	5.95785	6.33109	6.04	6.44	8.11817	7.91336	8.28	6.89119	6.14447	6.24	-0.236403	-0.365002	-0.408085
MATN2	3.53764	4.6714	6.67356	6.27065	8.37	8.68	3.42612	4.51219	5.7795	5.23008	6.75	6.1	4.10452	6.4721	8.525	3.96915	5.50479	6.425	-0.0483816	-0.233547	-0.408003
CYP4F11	1.18488	1.23914	1.62307	2.39355	1.65	1.72	1.10647	0.951009	1.1877	1.95848	1.01	1.53	1.21201	2.00831	1.685	1.02874	1.57309	1.27	-0.236524	-0.352381	-0.40792
FAP	2.52019	2.01641	3.27916	2.82344	2.51	2.45	1.61124	1.56687	2.57897	2.28012	1.67	2.07	2.2683	3.0513	2.48	1.58906	2.42955	1.87	-0.513442	-0.328738	-0.407302
ETNK2	0.994454	0.833727	1.52741	1.30263	1.46	2.12	1.26702	0.830845	1.32607	1.11001	1.24	1.46	0.91409	1.41502	1.79	1.04893	1.21804	1.35	0.198513	-0.216261	-0.407
FAM160B1	7.1504	6.12172	7.17278	5.33143	6.67	6.56	6.82612	5.95348	5.53849	6.15153	4.62	5.36	6.63606	6.2521	6.615	6.3898	5.84501	4.99	-0.0545562	-0.0971365	-0.406701
IL27RA	7.63875	6.23309	11.1628	17.0407	13.68	13.01	7.8584	7.29996	9.63992	11.5324	9.18	10.96	6.93592	14.1017	13.345	7.57918	10.5862	10.07	0.127955	-0.413695	-0.406236
MCPH1	8.40265	6.99632	8.85629	9.13154	7.39	7.16	6.86439	7.76931	6.94387	7.04257	5.99	4.99	7.69948	8.99391	7.275	7.31685	6.99322	5.49	-0.0735393	-0.362992	-0.406141
TMEM11	11.05	12.3313	12.7923	11.2109	13.56	16.04	12.0387	12.274	8.44678	8.28251	11.98	10.36	11.6906	12.0016	14.8	12.1563	8.36464	11.17	0.056355	-0.520851	-0.405968
ZYG11B	9.66234	10.875	9.66787	10.1626	8.81	9.66	8.46484	8.90371	7.19938	7.83323	6.92	7.02	10.2687	9.91523	9.235	8.68427	7.5163	6.97	-0.241772	-0.399623	-0.405953
RAB31	55.3923	57.2817	56.8556	67.0458	52.62	69.07	45.5288	46.0955	42.1059	49.6452	42.03	49.84	56.337	61.9507	60.845	45.8122	45.8756	45.935	-0.298352	-0.433395	-0.405545
PYCARD	2.45555	2.21086	5.21802	2.63648	6.97	10.05	2.65394	2.17987	4.09078	2.69363	6.28	6.57	2.33321	3.92725	8.51	2.4169	3.3922	6.425	0.0508477	-0.211296	-0.405463
CDR2L	3.09535	3.43721	2.91068	2.00735	3.51	3.8	3.42007	3.63859	1.84127	2.56323	2.24	3.28	3.26628	2.45901	3.655	3.52933	2.20225	2.76	0.111746	-0.159102	-0.405203
ATP5G1	15.4756	17.9608	16.4073	14.029	18.69	18.81	13.6911	15.37	15.801	12.2942	12.79	15.53	16.7182	15.2182	18.75	14.5305	14.0476	14.16	-0.20233	-0.115469	-0.405069
FKTN	3.79143	4.09085	3.87926	4.14125	3.56	3.59	3.26342	2.88321	2.51749	3.11543	2.9	2.5	3.94114	4.01025	3.575	3.07332	2.81646	2.7	-0.358817	-0.509811	-0.404984
ZDHHC13	11.2905	11.0062	13.7616	14.325	17.45	15.81	13.9889	10.9242	14.5183	14.2251	12.51	12.61	11.1484	14.0433	16.63	12.4566	14.3717	12.56	0.160074	0.0333487	-0.404952
ZNF398	5.94972	6.16034	5.08838	5.87022	7.39	5.85	6.01836	5.97531	4.74095	5.02272	5.5	4.5	6.05503	5.4793	6.62	5.99683	4.88183	5	-0.0139328	-0.166568	-0.404903
PDHB	41.1333	42.099	43.176	46.9389	44.51	48.05	38.9354	40.1132	38.0616	33.5693	34.66	35.25	41.6162	45.0575	46.28	39.5243	35.8154	34.955	-0.0744036	-0.331184	-0.40489
TRIP4	15.382	14.8667	15.0672	15.3865	14.41	14.02	13.985	12.3583	10.208	10.7632	11.52	9.96	15.1243	15.2268	14.215	13.1716	10.4856	10.74	-0.199437	-0.538208	-0.40442
STK3	22.586	21.3292	21.5297	22.4604	24.57	23.56	23.3988	20.6919	18.9539	17.6292	17.19	19.18	21.9576	21.995	24.065	22.0453	18.2916	18.185	0.00575401	-0.266002	-0.404187
YIF1B	3.55219	3.57821	3.18313	3.38237	4	5.58	3.21226	3.54941	3.47975	2.91058	3.75	3.49	3.5652	3.28275	4.79	3.38084	3.19517	3.62	-0.0766034	-0.0390145	-0.404036
IFITM3	52.9924	50.8064	59.4844	52.8849	80.94	83.74	38.7727	45.0036	55.0718	41.7245	60.68	63.8	51.8994	56.1847	82.34	41.8881	48.3982	62.24	-0.309176	-0.215224	-0.403751
C8orf44-SGK3	2.34553	2.33282	0.1	0.768069	2.44	1.78	1.97679	2.43534	1.26906	1.43651	1.29	1.9	2.33918	0.434034	2.11	2.20607	1.35279	1.595	-0.0845245	1.64005	-0.403687
WLS	30.5814	24.2656	43.2991	40.0871	45.98	41.49	30.5322	25.182	35.1483	34.4507	33.18	32.96	27.4235	41.6931	43.735	27.8571	34.7995	33.07	0.0226324	-0.260742	-0.403265
ZHX1	17.1724	18.5434	14.0893	13.8614	13.75	13.1	14.5663	16.6346	8.7121	8.26004	11.91	8.4	17.8579	13.9753	13.425	15.6005	8.48607	10.155	-0.194975	-0.719716	-0.402732
ASPHD1	1.84723	2.29749	2.4514	1.64516	3.6	2.6	1.99856	1.48909	3.11825	2.31199	2.36	2.33	2.07236	2.04828	3.1	1.74383	2.71512	2.345	-0.249019	0.406603	-0.40268
CEPT1	35.6653	34.649	40.0117	32.7608	40.46	38.39	25.1893	25.4674	27.7201	24.6918	31.72	27.93	35.1572	36.3863	39.425	25.3284	26.206	29.825	-0.473065	-0.473499	-0.402589
RAB8B	4.97264	5.25437	5.73029	5.79471	6.08	6.87	5.98397	5.44864	5.07874	4.72852	4.44	5.36	5.1135	5.7625	6.475	5.7163	4.90363	4.9	0.16077	-0.232845	-0.402098
KDF1	2.99562	1.98457	2.5967	1.85102	2.66	3.26	2.19335	2.36507	2.59783	2.51578	1.92	2.56	2.4901	2.22386	2.96	2.27921	2.5568	2.24	-0.127667	0.201276	-0.402098
MFSD5	2.79487	3.40737	2.99904	2.2307	3.07	4.21	2.53892	2.79475	2.80186	2.62318	2.79	2.72	3.10112	2.61487	3.64	2.66683	2.71252	2.755	-0.217661	0.0528946	-0.401886
SIRT7	6.28302	6.91367	6.8378	6.93944	9.05	9.46	7.28577	7.76793	6.51624	6.58293	7.14	6.87	6.59835	6.88862	9.255	7.52685	6.54958	7.005	0.189942	-0.0728115	-0.401848
SPDL1	37.7687	40.2139	39.5036	28.2529	28.96	39.51	40.4633	39.5368	29.6051	24.5557	22.12	29.71	38.9913	33.8783	34.235	40.0001	27.0804	25.915	0.0368495	-0.32311	-0.401685
ADPRHL2	15.0643	13.2261	16.5724	17.0488	19.26	17.26	14.9215	15.1128	13.8866	14.6062	13.64	14.01	14.1452	16.8106	18.26	15.0172	14.2464	13.825	0.0862985	-0.238774	-0.401407
MSANTD3-TMEFF1	3.38331	3.04915	2.84693	3.27374	3.48	3.48	3.99362	2.76446	2.75222	2.38279	2.49	2.78	3.21623	3.06034	3.48	3.37904	2.5675	2.635	0.0712428	-0.253323	-0.401284
DNAJC2	58.8519	56.041	43.8119	48.2474	53.89	51.66	58.305	65.6205	36.6247	36.5145	41.73	38.2	57.4464	46.0297	52.775	61.9627	36.5696	39.965	0.109183	-0.331919	-0.401118
PIGT	16.0058	16.9738	20.0284	17.8396	23.69	24.97	13.8147	14.1043	16.3709	13.9622	18.82	18.03	16.4898	18.934	24.33	13.9595	15.1666	18.425	-0.240327	-0.320086	-0.401072
NUP50	21.3183	25.8187	23.4094	20.7523	24.02	27.58	21.9336	24.7842	19.1533	18.6957	18.19	20.89	23.5685	22.0809	25.8	23.3589	18.9245	19.54	-0.0128876	-0.222541	-0.400941
PPIAL4G	11.9723	13.3892	13.0738	15.2601	15.36	15.18	9.1456	10.7284	11.2469	11.9166	11.42	11.71	12.6807	14.1669	15.27	9.937	11.5817	11.565	-0.351758	-0.290676	-0.400935
ALMS1	6.61814	7.25793	7.71106	6.33609	7.11	7.37	5.35418	5.88496	5.74305	5.12815	5.16	5.81	6.93803	7.02357	7.24	5.61957	5.4356	5.485	-0.304067	-0.369766	-0.400498
SREK1	10.6557	10.1088	10.099	8.57639	10.24	9.28	10.787	9.49718	7.53616	7.62798	7.51	7.28	10.3822	9.33768	9.76	10.1421	7.58207	7.395	-0.0337642	-0.300472	-0.400331
VAPA	41.3509	42.4871	37.9095	40.3606	33.74	39.24	37.0537	38.5233	32.111	31.6103	28.96	26.34	41.919	39.135	36.49	37.7885	31.8607	27.65	-0.149657	-0.296686	-0.400222
RUNDC1	4.16343	4.3081	4.85072	4.0662	4.8	5.4	4.76916	4.70844	3.70108	4.59181	3.84	3.89	4.23576	4.45846	5.1	4.7388	4.14644	3.865	0.161899	-0.104671	-0.400029
NRF1	3.74884	3.65234	3.08993	2.89457	3.37	3.94	4.0296	3.65999	2.51157	2.89397	2.75	2.79	3.70059	2.99225	3.655	3.8448	2.70277	2.77	0.0551514	-0.146792	-0.399985
TCEA2	0.856543	0.950299	1.49602	1.26464	2.11	2.64	0.944886	1.10086	1.39745	1.22625	1.79	1.81	0.903421	1.38033	2.375	1.02287	1.31185	1.8	0.179157	-0.0734104	-0.399931
SCAMP1	10.7734	11.2016	9.96244	11.1411	11.68	11.01	8.39217	9.5638	8.51759	8.44692	8.8	8.4	10.9875	10.5518	11.345	8.97799	8.48226	8.6	-0.2914	-0.314965	-0.399648
SUSD1	1.81288	1.62638	2.34232	1.81892	2.12	2.84	1.27337	1.80079	1.67603	1.34777	1.58	2.18	1.71963	2.08062	2.48	1.53708	1.5119	1.88	-0.161906	-0.460651	-0.399607
RAD54L	6.36346	6.62836	6.45292	4.99202	6.25	6.77	5.86317	4.5454	5.04181	3.39192	5.33	4.54	6.49591	5.72247	6.51	5.20428	4.21687	4.935	-0.319832	-0.440467	-0.399607
RNF19B	10.6373	11.5849	9.50908	19.0913	12.77	15.01	12.0032	15.1917	9.33577	16.7573	9.71	11.35	11.1111	14.3002	13.89	13.5974	13.0465	10.53	0.291334	-0.132368	-0.399541
PRR11	15.7963	16.1993	13.2946	10.4145	9.26	11.62	14.5346	15.4613	10.3047	8.14662	7.32	8.51	15.9978	11.8545	10.44	14.9979	9.22566	7.915	-0.0931082	-0.361717	-0.39946
EXOG	1.67142	2.12732	2.13921	1.75173	2.94	2.48	1.43089	1.8481	2.49091	2.08649	1.68	2.43	1.89937	1.94547	2.71	1.6395	2.2887	2.055	-0.212269	0.23441	-0.399154
PLXDC2	7.58174	6.81766	9.04866	6.76466	11.14	8.39	7.90413	6.82175	8.42214	6.93194	7.45	7.36	7.1997	7.90666	9.765	7.36294	7.67704	7.405	0.0323452	-0.0425182	-0.39912
MIS18A	19.2411	19.2113	22.0106	18.4295	19.24	24.02	20.2403	20.8716	19.3459	14.8814	14.83	17.98	19.2262	20.2201	21.63	20.556	17.1136	16.405	0.0964824	-0.240639	-0.398898
PPP2CA	68.9611	73.1223	73.1095	74.1986	76.6	83.94	78.6889	84.7548	69.3868	66.3425	58.05	63.71	71.0417	73.654	80.27	81.7218	67.8646	60.88	0.202056	-0.118105	-0.398893
C7orf73	12.4124	14.0722	13.4119	11.1437	11.64	10.39	9.49736	9.05361	9.42395	8.26896	9.21	7.5	13.2423	12.2778	11.015	9.27548	8.84645	8.355	-0.513659	-0.472881	-0.398758
ZBED1	1.87227	1.77332	2.15784	1.75053	2.38	2.51	1.86305	1.56448	1.89879	1.91148	1.67	2.04	1.8228	1.95419	2.445	1.71376	1.90514	1.855	-0.088983	-0.0366738	-0.398415
ZBED1	1.87227	1.77332	2.15784	1.75053	2.38	2.51	1.86305	1.56448	1.89879	1.91148	1.67	2.04	1.8228	1.95419	2.445	1.71376	1.90514	1.855	-0.088983	-0.0366738	-0.398415
ZBED1	1.87227	1.77332	2.15784	1.75053	2.38	2.51	1.86305	1.56448	1.89879	1.91148	1.67	2.04	1.8228	1.95419	2.445	1.71376	1.90514	1.855	-0.088983	-0.0366738	-0.398415
ZBED1	1.87227	1.77332	2.15784	1.75053	2.38	2.51	1.86305	1.56448	1.89879	1.91148	1.67	2.04	1.8228	1.95419	2.445	1.71376	1.90514	1.855	-0.088983	-0.0366738	-0.398415
TUBA1B	277.955	328.044	308.058	250.048	321.47	375.56	253.613	292.702	280.86	202.534	248.63	280.22	303	279.053	348.515	273.158	241.697	264.425	-0.149582	-0.20734	-0.398362
TECR	30.2172	38.3363	36.9389	42.7938	53.81	53.72	30.3266	32.5821	34.0247	29.3353	43.96	37.63	34.2767	39.8664	53.765	31.4544	31.68	40.795	-0.123971	-0.331599	-0.398275
TP73	1.31487	1.48111	1.51796	1.27751	2.42	2.39	1.50771	1.4291	1.53467	1.50565	1.95	1.7	1.39799	1.39774	2.405	1.46841	1.52016	1.825	0.0708959	0.121132	-0.39814
NFATC3	9.978	11.9084	11.5028	9.34083	11.93	11.5	8.98927	9.65131	9.09749	7.54274	8.31	9.47	10.9432	10.4218	11.715	9.32029	8.32011	8.89	-0.231588	-0.324931	-0.398102
SPSB3	3.06282	4.17086	3.36699	3.20722	5.27	5.39	3.84846	3.24408	3.70062	2.7435	4.64	3.45	3.61684	3.2871	5.33	3.54627	3.22206	4.045	-0.0284274	-0.0288342	-0.397996
MT1F	9.33893	5.91815	7.63632	9.47248	22.28	18.14	3.27685	6.21126	9.42724	6.2824	16.01	14.67	7.62854	8.5544	20.21	4.74405	7.85482	15.34	-0.685286	-0.123088	-0.397771
PSMD12	30.3393	30.2438	28.7979	25.8145	26.06	28.48	30.9968	33.5773	23.7159	21.5634	19.22	22.18	30.2916	27.3062	27.27	32.2871	22.6397	20.7	0.0920402	-0.270377	-0.397684
GPR89A	17.29	15.9268	19.21	17.3184	18.43	18.35	14.9668	15.7367	13.5552	12.2332	15.05	12.87	16.6084	18.2642	18.39	15.3517	12.8942	13.96	-0.11351	-0.502296	-0.397623
TUBA1A	30.0885	31.9258	26.8761	24.6025	31.8	35.33	28.1656	31.3989	28.6494	22.1277	24.89	26.07	31.0072	25.7393	33.565	29.7823	25.3886	25.48	-0.0581482	-0.0197948	-0.397592
NFKBIA	15.7227	14.7916	22.0187	37.9222	25.64	21.9	16.2733	12.7109	15.1438	28.5095	24.92	11.17	15.2571	29.9705	23.77	14.4921	21.8267	18.045	-0.0742188	-0.45745	-0.397543
KIF18A	23.6379	24.5125	23.5395	14.1328	20.89	28.73	23.7262	24.499	20.2895	15.1971	16.78	20.89	24.0752	18.8361	24.81	24.1126	17.7433	18.835	0.00223944	-0.0862298	-0.397506
FLYWCH1	1.51981	1.3291	0.98778	1.09217	2.02	1.97	1.29495	1.10953	1.35807	1.13392	1.21	1.82	1.42446	1.03997	1.995	1.20224	1.246	1.515	-0.244685	0.260753	-0.397071
USP45	2.81952	3.31015	3.10097	3.28988	3.16	3.37	2.84811	3.07948	2.92395	2.77773	2.44	2.52	3.06484	3.19543	3.265	2.9638	2.85084	2.48	-0.0483637	-0.164621	-0.396743
FUCA1	11.2865	11.423	17.1508	18.4481	18.36	23.28	10.3519	11.8521	18.6088	14.8189	14.74	16.89	11.3547	17.7995	20.82	11.102	16.7139	15.815	-0.0324763	-0.0907886	-0.396677
TRIAP1	16.5368	20.1531	17.5491	17.8424	15.61	17.88	13.9989	15.6218	13.5243	11.6345	12.72	12.72	18.345	17.6958	16.745	14.8103	12.5794	12.72	-0.308777	-0.49234	-0.396632
LAPTM4B	25.543	32.3977	33.528	37.3986	44.9	40.11	23.1288	26.9641	33.0973	28.5354	33.35	31.23	28.9704	35.4633	42.505	25.0465	30.8164	32.29	-0.209971	-0.202631	-0.396545
OIP5	14.9351	16.9318	14.7714	13.3512	9.79	15.26	15.1494	15.8698	13.77	10.8247	8.56	10.47	15.9335	14.0613	12.525	15.5096	12.2973	9.515	-0.0388972	-0.193383	-0.396535
ZNF467	1.28759	1.93177	1.35741	1.04773	1.91	1.67	1.13012	1.43894	1.55205	0.991615	1.57	1.15	1.60968	1.20257	1.79	1.28453	1.27183	1.36	-0.325533	0.080789	-0.396353
PSME3	23.7531	24.8642	26.0056	24.9077	25.47	25.65	25.9849	26.7515	18.6357	18.7254	19.61	19.23	24.3087	25.4567	25.56	26.3682	18.6806	19.42	0.117329	-0.446506	-0.396345
PLP2	51.6305	63.2892	49.7633	45.6211	46.04	58.97	45.2423	59.0849	49.5638	31.6394	35.84	43.96	57.4599	47.6922	52.505	52.1636	40.6016	39.9	-0.139511	-0.232217	-0.396066
ZNF292	16.218	16.719	15.9699	11.3897	17.34	16.15	17.0951	15.7436	14.1874	13.5202	12.42	13.04	16.4685	13.6798	16.745	16.4194	13.8538	12.73	-0.00431214	0.0182346	-0.395498
TPST2	3.44358	3.79316	3.64302	5.78598	4.77	4.45	2.5205	2.49205	2.95353	3.5758	4.53	2.48	3.61837	4.7145	4.61	2.50628	3.26466	3.505	-0.529795	-0.53017	-0.395352
FBXL17	6.50649	6.55383	5.97765	6.37688	5.63	5.76	5.08059	5.2015	4.99567	3.86421	4.26	4.4	6.53016	6.17727	5.695	5.14105	4.42994	4.33	-0.345057	-0.479681	-0.395329
ADORA2B	7.96888	6.84309	8.41139	11.578	5.85	8.43	8.28534	6.56312	5.12046	8.86004	5.48	5.38	7.40598	9.9947	7.14	7.42423	6.99025	5.43	0.00354978	-0.515818	-0.394972
PDZD8	10.7413	11.8275	9.81073	11.7219	8.59	9.59	10.13	11.5372	6.65425	8.38203	6.55	7.28	11.2844	10.7663	9.09	10.8336	7.51814	6.915	-0.058817	-0.518077	-0.394551
GXYLT1	4.87572	5.64893	6.03725	5.69973	6.71	7.04	5.35393	6.30974	4.63071	5.5082	5.03	5.43	5.26232	5.86849	6.875	5.83183	5.06945	5.23	0.14825	-0.211159	-0.394549
TIPARP	8.0249	6.67179	7.83749	16.5036	6.32	6.43	8.82948	8.05681	5.53113	18.2622	3.94	5.76	7.34835	12.1705	6.375	8.44315	11.8967	4.85	0.200361	-0.0328366	-0.394441
S1PR3	4.25552	5.39234	5.08492	4.47118	7.28	8.02	4.69413	5.92087	5.27191	5.24846	5.44	6.2	4.82393	4.77805	7.65	5.3075	5.26018	5.82	0.137823	0.138692	-0.394441
TTC19	19.1979	20.0661	28.9821	33.6169	29.27	28.83	23.806	25.4579	21.539	22.76	18.07	26.14	19.632	31.2995	29.05	24.632	22.1495	22.105	0.327324	-0.498865	-0.394165
MEX3C	16.1446	15.2772	15.1329	16.6819	16.2	14.41	16.2533	15.9305	11.5492	16.7559	11.15	12.15	15.7109	15.9074	15.305	16.0919	14.1525	11.65	0.0345688	-0.168636	-0.393673
SERTAD3	4.45692	4.22631	4.18596	3.57323	4.5	5.76	3.45395	4.37623	2.91966	4.38413	4.44	3.37	4.34161	3.8796	5.13	3.91509	3.65189	3.905	-0.149186	-0.0872608	-0.393636
TOP2A	69.8207	77.7642	80.9104	46.3018	59.88	89.18	61.4864	64.1568	60.8829	37.2182	52.26	61.21	73.7924	63.6061	74.53	62.8216	49.0506	56.735	-0.232213	-0.374896	-0.393582
PPM1M	0.987139	1.06966	0.713413	0.983011	1.96	1.14	0.843333	1.50558	0.980175	0.990505	1.21	1.15	1.0284	0.848212	1.55	1.17446	0.98534	1.18	0.191595	0.216197	-0.393481
SMAD2	8.99543	9.37586	9.2309	10.8131	8.49	8.27	7.58042	8.46445	6.98757	8.16244	6.75	6.01	9.18564	10.022	8.38	8.02243	7.575	6.38	-0.195341	-0.403852	-0.393394
BMI1	0.1	2.30618	0.1	0.1	2.47	2.73	3.00695	2.54675	3.14015	0.1	0.2	3.76	1.20309	0.1	2.6	2.77685	1.62008	1.98	1.2067	4.01799	-0.393011
EPHA2	4.98809	3.93112	7.61567	10.2512	6.68	5.92	6.3735	4.35142	5.84561	8.24532	4.21	5.39	4.4596	8.93343	6.3	5.36246	7.04547	4.8	0.265979	-0.34252	-0.392317
RNASET2	3.09244	4.49455	5.16972	4.66277	4.78	8.24	1.7908	2.76011	5.00419	4.48998	3.75	6.17	3.7935	4.91624	6.51	2.27546	4.74709	4.96	-0.737373	-0.0505149	-0.392317
FBXW11	19.122	21.3478	21.7246	20.8825	25.47	26.01	22.3229	22.106	19.4651	18.9494	18.3	20.93	20.2349	21.3036	25.74	22.2144	19.2073	19.615	0.134653	-0.149443	-0.392055
PTPMT1	24.9164	24.2534	29.592	24.7868	26.89	30.07	25.9885	25.5998	20.0668	21.0756	20.93	22.49	24.5849	27.1894	28.48	25.7942	20.5712	21.71	0.0692714	-0.402418	-0.391589
SLC25A51	13.4716	13.4506	11.7564	12.3549	8.92	10.39	11.2604	12.5968	8.94254	10.9082	6.28	8.44	13.4611	12.0556	9.655	11.9286	9.92537	7.36	-0.174372	-0.280517	-0.39157
TSPYL2	12.0986	10.0452	10.4786	11.0785	10.17	10.41	16.174	12.7374	8.76648	10.642	7.58	8.11	11.0719	10.7785	10.29	14.4557	9.70424	7.845	0.384736	-0.151476	-0.391398
ANXA5	226.724	225.542	239.295	266.337	254.16	287.73	191.983	212.878	213.031	198.722	209.92	203.28	226.133	252.816	270.945	202.43	205.877	206.6	-0.159745	-0.296309	-0.39116
ELF4	14.606	14.9412	15.4289	15.8294	16.96	18.79	16.9455	16.2683	14.1602	14.3292	13.38	13.88	14.7736	15.6291	17.875	16.6069	14.2447	13.63	0.168761	-0.133814	-0.391158
MAST3	0.991873	1.46013	1.20502	1.20236	1.99	1.72	1.1281	1.07578	1.23758	1.27244	1.35	1.48	1.226	1.20369	1.855	1.10194	1.25501	1.415	-0.153914	0.060235	-0.390617
MDK	17.0979	16.4182	30.0457	29.0463	65.68	43.43	12.0834	12.5593	28.4292	26.3075	46.15	37.11	16.7581	29.546	54.555	12.3213	27.3683	41.63	-0.443694	-0.110454	-0.390088
KDELC2	10.0396	9.99339	16.3622	12.4107	14.67	15.31	8.33015	8.85687	11.1373	9.87577	10.94	11.94	10.0165	14.3864	14.99	8.59351	10.5065	11.44	-0.221056	-0.453424	-0.389913
CRY2	2.24505	2.71511	2.67955	3.50342	3.47	3.93	2.98402	3.32197	2.57399	3.26161	2.58	3.07	2.48008	3.09149	3.7	3.15299	2.9178	2.825	0.346336	-0.083419	-0.389274
IFITM2	1.61129	1.17283	1.29682	3.13412	3.42	3.6	0.455054	0.528748	2.44953	1.76417	2.86	2.5	1.39206	2.21547	3.51	0.491901	2.10685	2.68	-1.50078	-0.0725252	-0.389238
UBE2C	28.1577	36.9946	39.8812	29.674	38.89	54.56	35.2449	38.7752	35.225	30.4122	32.97	38.39	32.5761	34.7776	46.725	37.01	32.8186	35.68	0.184101	-0.0836447	-0.389079
TAF1B	18.1739	16.531	18.9337	17.3931	16.78	18.76	18.1987	15.5314	16.7467	14.3446	13.74	13.4	17.3525	18.1634	17.77	16.8651	15.5457	13.57	-0.0411028	-0.224523	-0.389023
AUNIP	13.126	11.5486	11.1078	13.6308	11.1	13.4	16.0034	11.8888	10.6287	12.1811	9.01	9.7	12.3373	12.3693	12.25	13.9461	11.4049	9.355	0.176835	-0.11711	-0.388972
GRHL3	6.19342	4.9187	7.10252	4.66055	7.55	5.78	7.92924	6.01487	6.74572	5.71611	6.01	4.17	5.55606	5.88153	6.665	6.97205	6.23091	5.09	0.327522	0.0832513	-0.388939
IL17RA	1.79304	2.09455	2.24337	1.97871	3.13	3.05	1.85615	1.93118	1.89054	1.71573	2.28	2.44	1.9438	2.11104	3.09	1.89367	1.80314	2.36	-0.0376949	-0.227447	-0.38882
COX4I1	267.019	301.864	285.388	278.016	289.9	332.44	228.776	259.494	246.012	231.999	236.54	238.83	284.442	281.702	311.17	244.135	239.005	237.685	-0.220453	-0.237126	-0.388652
TSPAN3	13.3943	14.5083	18.0463	18.314	20.19	22.98	13.8834	15.7502	14.7557	15.261	17.16	15.82	13.9513	18.1802	21.585	14.8168	15.0084	16.49	0.0868343	-0.276599	-0.388438
ARL6IP1	58.0333	61.203	66.5189	60.3436	62.11	76.28	66.485	70.7553	55.7107	49.1328	46.91	58.89	59.6181	63.4312	69.195	68.6201	52.4218	52.9	0.202881	-0.275028	-0.3874
HAUS8	12.3058	11.3957	16.2976	10.5155	11.68	16.56	14.5158	12.6285	13.5299	8.84657	9.38	12.21	11.8507	13.4066	14.12	13.5722	11.1882	10.795	0.195671	-0.260956	-0.387377
DDAH1	26.2086	29.0356	37.8347	39.2694	35.93	43.53	25.6618	30.8212	30.452	36.5837	29.44	31.32	27.6221	38.5521	39.73	28.2415	33.5179	30.38	0.0319937	-0.201878	-0.387107
CHTOP	29.2646	32.4558	30.3484	27.6601	27.2	28.09	30.9248	29.5633	18.4181	23.5266	23.25	19.03	30.8602	29.0042	27.645	30.2441	20.9724	21.14	-0.0290961	-0.467776	-0.387043
PTPN3	8.30575	8.86344	10.7136	11.7479	11.7	12.19	8.381	8.61812	9.47927	11.3702	8.69	9.58	8.5846	11.2308	11.945	8.49956	10.4247	9.135	-0.0143619	-0.107444	-0.38693
KBTBD7	2.47046	2.52988	2.42493	2.49994	2.77	3.14	1.71602	2.07717	2.26056	1.90254	2.27	2.25	2.50017	2.46244	2.955	1.8966	2.08155	2.26	-0.398615	-0.242427	-0.386835
PHAX	27.1278	26.5001	29.3422	28.8	29.34	30.61	29.6353	26.8696	25.7261	25.9886	22.37	23.49	26.8139	29.0711	29.975	28.2525	25.8574	22.93	0.0753922	-0.169011	-0.386523
AGO4	6.90442	6.95466	7.81492	7.51624	6.14	7.44	5.28582	4.78593	5.36802	5.46786	5.19	5.2	6.92954	7.66558	6.79	5.03587	5.41794	5.195	-0.460517	-0.500651	-0.386288
USP1	118.353	113.22	121.629	104.089	107.85	115.85	110.025	108.961	93.9349	88.1597	87.2	83.98	115.786	112.859	111.85	109.493	91.0473	85.59	-0.0806284	-0.309833	-0.386051
MADD	9.07643	9.32231	9.20763	8.95159	11.04	11.11	8.19325	7.75955	7.70401	6.83799	8.91	8.04	9.19937	9.07961	11.075	7.9764	7.271	8.475	-0.205797	-0.320477	-0.386021
VTA1	29.9933	31.9015	32.7171	28.5288	36.26	35.18	31.9062	31.0509	29.8463	23.9564	27.35	27.32	30.9474	30.623	35.72	31.4786	26.9014	27.335	0.0245509	-0.186935	-0.385983
IGSF8	2.77746	3.40171	3.5569	3.43152	6.03	5.44	3.12359	3.13408	4.20956	3.80412	3.69	5.09	3.08959	3.49421	5.735	3.12884	4.00684	4.39	0.0182125	0.197499	-0.385573
NPIPA7	4.32381	3.68621	4.11487	3.15603	4.25	4.15	4.4864	3.53223	3.59822	2.84678	3.54	2.89	4.00501	3.63545	4.2	4.00931	3.2225	3.215	0.00154993	-0.173954	-0.385571
TBC1D8	15.6825	15.5487	15.2694	13.9582	17.26	17.41	13.7599	12.3258	12.6801	13.3304	12.07	14.47	15.6156	14.6138	17.335	13.0428	13.0053	13.27	-0.259729	-0.168237	-0.385519
CPEB4	12.2495	10.5852	15.7005	14.5357	14.3	11.5	11.4828	10.5389	12.6788	13.8863	10.25	9.5	11.4173	15.1181	12.9	11.0108	13.2826	9.875	-0.052302	-0.186745	-0.385518
PNMA2	1.40663	1.2886	1.50398	1.36978	2.03	1.98	1.44017	1.35038	1.68889	1.22541	1.44	1.63	1.34762	1.43688	2.005	1.39528	1.45715	1.535	0.0501411	0.0202098	-0.385364
MRPS36	6.84031	10.8872	9.11562	8.04421	8.31	8.97	8.37216	7.29354	7.20642	7.11618	7.33	5.9	8.86375	8.57991	8.64	7.83285	7.1613	6.615	-0.178381	-0.260742	-0.38529
ENKD1	1.85865	2.0908	1.71207	2.02949	1.88	2.43	1.14593	1.3633	1.51283	1.18631	1.75	1.55	1.97472	1.87078	2.155	1.25462	1.34957	1.65	-0.654407	-0.47114	-0.385222
GPR89B	15.2065	14.0736	16.9122	14.6596	15.72	15.71	13.031	14.0676	12.2027	10.5068	12.96	11.11	14.64	15.7859	15.715	13.5493	11.3547	12.035	-0.111702	-0.475341	-0.384906
HMGB1	66.6235	72.3342	64.6484	58.1546	56.84	61.19	66.0869	72.213	56.7699	46.4019	43.76	46.65	69.4788	61.4015	59.015	69.1499	51.5859	45.205	-0.00684567	-0.251297	-0.384599
RARRES1	358.17	366.401	462.501	518.873	349.37	435.01	248.764	213.118	363.764	389.796	295.59	305.36	362.286	490.687	392.19	230.941	376.78	300.475	-0.649603	-0.381081	-0.384308
EFNB1	1.54129	1.95732	2.13648	1.9137	2.84	3.96	2.06109	1.79587	1.73771	1.7203	2.62	2.59	1.74931	2.02509	3.4	1.92848	1.72901	2.605	0.140682	-0.228044	-0.384251
ALKBH5	7.41123	8.20219	8.0571	7.38065	9.76	10.13	7.49252	7.13597	6.79138	5.55264	7.24	8	7.80671	7.71887	9.945	7.31424	6.17201	7.62	-0.0940057	-0.32265	-0.38418
SHCBP1	33.3317	32.4134	39.2109	26.7888	25.37	42.1	41.973	42.7866	34.9347	27.3427	20.89	30.81	32.8726	32.9999	33.735	42.3798	31.1387	25.85	0.366493	-0.0837508	-0.384082
CEP162	5.53916	5.48184	6.23041	4.62848	5.55	5.36	5.00022	5.08064	5.1341	4.23136	4.04	4.32	5.5105	5.42944	5.455	5.04043	4.68273	4.18	-0.128636	-0.213455	-0.384076
SH3GLB2	4.23311	4.5414	5.2282	5.54671	6.21	6.54	3.89937	4.73372	5.23116	5.73512	4.73	5.04	4.38725	5.38745	6.375	4.31654	5.48314	4.885	-0.0234415	0.0253984	-0.384067
CDK2	13.8618	16.2975	18.4616	14.696	18.21	21.11	14.2002	15.513	14.0471	11.0971	12.78	17.36	15.0797	16.5788	19.66	14.8566	12.5721	15.07	-0.021499	-0.399114	-0.383584
SLC35C1	2.67743	3.86444	4.49683	3.96657	5.12	6.67	2.33136	3.27742	3.74386	3.74259	4.39	4.65	3.27094	4.2317	5.895	2.80439	3.74323	4.52	-0.222016	-0.176956	-0.383169
TICRR	2.92397	4.1004	3.19483	2.35549	2.87	4.72	2.54108	3.5409	2.38118	2.78523	2.78	3.04	3.51218	2.77516	3.795	3.04099	2.5832	2.91	-0.207828	-0.103409	-0.383081
HES1	37.0501	36.7644	40.8602	38.7107	40.52	36.2	42.0646	32.7505	31.3516	37.5731	35.65	23.2	36.9073	39.7854	38.36	37.4076	34.4624	29.425	0.0194252	-0.20722	-0.38256
MID2	3.79125	4.45867	4.02968	4.53929	4.36	4.36	3.76998	4.13173	4.11589	3.6823	3.69	3	4.12496	4.28449	4.36	3.95085	3.89909	3.345	-0.0622152	-0.135982	-0.382322
MOB1A	45.9328	50.0395	56.0848	54.7647	51.95	58.07	44.8217	48.4925	44.6391	45.034	41.66	42.75	47.9862	55.4248	55.01	46.6571	44.8366	42.205	-0.0405214	-0.305855	-0.38228
PARK7	97.4699	105.013	111.04	97.1991	85.08	113.79	83.7281	88.4705	94.0801	73.9713	76.01	76.57	101.241	104.12	99.435	86.0993	84.0257	76.29	-0.233727	-0.309338	-0.38226
UBE2L3	41.2537	48.0621	43.3756	40.8376	46.04	53.84	46.4374	48.759	40.2905	38.2478	35.85	40.79	44.6579	42.1066	49.94	47.5982	39.2691	38.32	0.0919916	-0.10065	-0.382098
BCAR3	16.2795	13.1164	13.206	16.7022	12.26	12.67	16.7501	13.9869	13.0844	15.9342	8.61	10.52	14.698	14.9541	12.465	15.3685	14.5093	9.565	0.0643614	-0.0435632	-0.382046
VHL	10.1942	9.95401	9.81671	9.96686	11.47	9.48	8.1258	7.89156	6.85586	7.1269	8.63	7.45	10.0741	9.89179	10.475	8.00868	6.99138	8.04	-0.331015	-0.500654	-0.381683
RTCA	32.2333	35.0169	32.498	33.0012	27.94	32.78	29.79	30.7989	22.6203	23.0274	21.09	25.52	33.6251	32.7496	30.36	30.2945	22.8239	23.305	-0.150485	-0.520935	-0.381532
GSN	14.8607	13.982	20.6243	21.1283	26.27	27.23	9.53043	11.104	15.355	16.6995	22.82	18.26	14.4214	20.8763	26.75	10.3172	16.0273	20.54	-0.483153	-0.381339	-0.381103
AKAP8	11.4338	10.7256	11.8832	9.56287	12.65	11.68	14.175	10.8351	9.88501	8.81584	9.45	9.24	11.0797	10.723	12.165	12.505	9.35042	9.345	0.174592	-0.197609	-0.38047
NCAPH2	7.02208	10.4382	7.5464	6.93504	10.04	11.1	10.2819	9.55375	8.08697	8.98101	7.87	8.37	8.73014	7.24072	10.57	9.91783	8.53399	8.12	0.184019	0.237087	-0.380424
LIMA1	35.6019	32.7269	38.8046	40.7748	37.12	36.95	35.4147	34.7125	31.3321	38.5586	27.4	29.51	34.1644	39.7897	37.035	35.0636	34.9453	28.455	0.0374803	-0.187295	-0.380207
NPIPA8	4.31331	3.64161	4.12368	3.12429	4.07	4.09	4.4669	3.46662	3.52786	2.83272	3.41	2.86	3.97746	3.62398	4.08	3.96676	3.18029	3.135	-0.00388631	-0.188419	-0.380104
CYP51A1	45.1365	45.4377	37.9261	52.3323	38.1	34.72	36.9827	40.8852	31.2394	36.7998	32.52	23.46	45.2871	45.1292	36.41	38.934	34.0196	27.99	-0.218071	-0.407695	-0.379423
ERO1B	2.15537	1.51829	1.60182	2.00084	1.87	1.33	1.53581	1.76501	1.58967	1.79024	0.96	1.5	1.83683	1.80133	1.6	1.65041	1.68996	1.23	-0.154394	-0.0920777	-0.379414
SMPD1	2.14301	1.90412	3.43681	3.54112	4.98	4.75	2.20038	2.06717	2.95586	2.85477	3.98	3.5	2.02357	3.48897	4.865	2.13377	2.90531	3.74	0.0765089	-0.264105	-0.379402
TSEN34	8.65002	10.3331	10.9531	8.70214	12.02	13.87	9.58581	10.3324	10.3511	6.82617	9.89	10.02	9.49156	9.82762	12.945	9.95911	8.58864	9.955	0.0693709	-0.194413	-0.378902
NDST1	9.18876	9.78775	11.9319	11.8912	12.84	11.99	9.41092	9.70674	8.68606	10.2659	10.05	9.05	9.48825	11.9115	12.415	9.55883	9.47598	9.55	0.0106913	-0.330014	-0.378512
USP49	2.46655	2.3872	2.60124	2.22711	3.64	3.08	2.49278	2.35317	2.13558	2.08186	2.88	2.29	2.42687	2.41418	3.36	2.42298	2.10872	2.585	-0.00232028	-0.195163	-0.378297
LATS1	6.78667	7.02783	6.08818	6.12533	6.02	5.73	7.10906	7.70373	4.86015	5.9888	4.14	4.9	6.90725	6.10675	5.875	7.40639	5.42447	4.52	0.10066	-0.170922	-0.378266
KLK10	9.29475	9.35933	9.28743	5.59809	7.26	8.87	9.746	8.86908	9.47117	4.95813	4.78	7.63	9.32704	7.44276	8.065	9.30754	7.21465	6.205	-0.00301939	-0.0449083	-0.378243
LOC391322	0.999463	1.03908	1.03308	1.37395	1.86	2.13	0.969621	0.9662	0.734076	1.30378	1.49	1.58	1.01927	1.20351	1.995	0.96791	1.01893	1.535	-0.0745935	-0.240201	-0.37815
TAF6L	2.52209	2.72729	3.79486	2.47509	4	3.72	2.82374	1.8184	2.66241	2.66799	3.08	2.86	2.62469	3.13497	3.86	2.32107	2.6652	2.97	-0.177357	-0.23421	-0.378138
PMP22	2.09671	2.38478	2.79929	2.76059	3.35	3.38	2.54551	3.30649	2.60362	2.14349	2.41	2.77	2.24074	2.77994	3.365	2.926	2.37356	2.59	0.384951	-0.228004	-0.377654
TSPO	8.36859	9.39639	10.6572	10.1489	13.14	16.77	10.0863	10.1384	9.43089	6.50274	8.87	14.16	8.88249	10.4031	14.955	10.1123	7.96681	11.515	0.187081	-0.384932	-0.377113
KIAA0141	4.82435	5.42056	5.47065	4.31231	5.99	6.06	5.21712	4.62973	4.39018	4.30954	4.47	4.81	5.12246	4.89148	6.025	4.92342	4.34986	4.64	-0.0571731	-0.169302	-0.376836
NUAK2	2.06954	1.38588	3.36193	6.88452	2.72	2.2	1.80938	2.10407	2.5528	4.3647	2.09	1.7	1.72771	5.12322	2.46	1.95673	3.45875	1.895	0.17958	-0.566802	-0.37646
EMC8	14.0107	16.372	16.988	17.5628	19.38	20.79	16.219	19.5855	15.0063	15.561	14.65	16.3	15.1913	17.2754	20.085	17.9023	15.2836	15.475	0.236891	-0.17673	-0.376179
PPP1R26	4.31689	4.3738	4.31637	4.55925	4.83	4.85	4.02769	4.44116	3.14035	3.78874	3.46	4	4.34535	4.43781	4.84	4.23442	3.46455	3.73	-0.0373046	-0.357182	-0.375831
ANKRD61	1.13653	1.10121	2.05361	1.34236	2.04	1.71	1.3212	1.89763	1.58461	1.28905	1.54	1.35	1.11887	1.69799	1.875	1.60942	1.43683	1.445	0.524494	-0.240934	-0.375821
EVA1B	1.02017	1.78141	1.18447	1.8768	1.75	3.57	2.0703	1.09149	1.2532	1.42623	1.97	2.13	1.40079	1.53064	2.66	1.58089	1.33971	2.05	0.174499	-0.192204	-0.375802
NDUFA3	17.9977	25.3383	27.106	19.5746	31.54	42.07	10.1752	19.4725	22.5302	19.6981	28.76	27.97	21.668	23.3403	36.805	14.8239	21.1142	28.365	-0.547646	-0.144613	-0.37579
ACSS2	23.9806	24.7732	22.2796	23.0014	21.82	25.02	19.3735	19.7193	18.3446	17.2375	17.24	18.86	24.3769	22.6405	23.42	19.5464	17.791	18.05	-0.318612	-0.347754	-0.375742
TMEM14B	105.057	102.756	125.715	112.918	127.34	132.69	93.6623	91.0345	101.957	78.7724	96.03	104.42	103.906	119.316	130.015	92.3484	90.3647	100.225	-0.170127	-0.400962	-0.375436
ARL5B	7.09172	8.08254	8.80023	8.49627	8.63	8.45	8.27644	7.85541	6.86079	9.02978	5.92	7.25	7.58713	8.64825	8.54	8.06593	7.94528	6.585	0.0882857	-0.122309	-0.375053
ABHD18	5.88954	6.24853	6.25346	5.5166	6.82	6.29	5.48997	6.93595	6.06412	5.49544	4.24	5.87	6.06903	5.88503	6.555	6.21296	5.77978	5.055	0.0338136	-0.0260352	-0.374885
RPS6KC1	15.2961	14.0004	14.6014	15.9418	12.93	12.95	11.4025	11.7011	9.68044	9.62182	10.44	9.52	14.6482	15.2716	12.94	11.5518	9.65113	9.98	-0.342611	-0.662081	-0.374726
C11orf24	13.3699	13.9033	13.073	13.4534	10.51	12.98	14.2237	13.3516	9.55224	11.5523	7.84	10.28	13.6366	13.2632	11.745	13.7876	10.5523	9.06	0.0158926	-0.329876	-0.374464
PPP4R3A	36.532	36.5859	31.0495	26.5013	34.7	34.53	38.8458	38.9576	29.6216	28.2918	25.42	28.01	36.559	28.7754	34.615	38.9017	28.9567	26.715	0.0896086	0.00906121	-0.373747
TPMT	24.2081	24.7613	24.1738	21.184	22.45	25.93	18.9955	19.7166	20.4756	17.3341	20.45	16.89	24.4847	22.6789	24.19	19.356	18.9049	18.67	-0.339096	-0.262594	-0.373689
PFKFB4	1.30103	1.59821	0.843487	1.24497	0.95	2.03	1.08478	1.01765	1.10988	1.0816	1.01	1.29	1.44962	1.04423	1.49	1.05122	1.09574	1.15	-0.463617	0.0694694	-0.373678
B2M	407.421	425.327	589.914	619.009	621.74	673.84	338.44	352.373	489.162	452.643	485.64	515.39	416.374	604.462	647.79	345.407	470.903	500.515	-0.269585	-0.360222	-0.372113
C12orf76	1.03131	1.37587	1.33311	1.31541	1.17	1.69	0.953365	1.06633	1.22393	1.16175	0.69	1.52	1.20359	1.32426	1.43	1.00985	1.19284	1.105	-0.253211	-0.150786	-0.371969
ZFP36L2	29.1262	37.0963	33.3131	53.1557	32.36	28.64	35.1573	33.6446	23.4236	37.9331	25.63	21.52	33.1112	43.2344	30.5	34.401	30.6784	23.575	0.0551269	-0.494959	-0.371551
ZNF461	4.21425	4.41905	4.09024	3.62322	4.46	4.66	5.06094	4.74846	3.48351	4.24853	3.35	3.7	4.31665	3.85673	4.56	4.9047	3.86602	3.525	0.184253	0.00347095	-0.371411
RUBCN	2.15604	2.14599	2.07525	3.0441	2.22	3.38	2.21396	2.0034	1.48617	2.44043	2.29	2.04	2.15102	2.55968	2.8	2.10868	1.9633	2.165	-0.0286774	-0.38268	-0.37106
TIA1	20.5039	24.0053	22.5988	18.0077	21.87	21.92	16.108	17.6844	17.7782	16.4855	18.09	15.77	22.2546	20.3032	21.895	16.8962	17.1319	16.93	-0.397405	-0.24503	-0.371019
FOXI3	0.640477	1.00512	0.995873	1.19788	1.05	1.42	0.89179	0.976614	0.896183	1.16597	0.89	1.02	0.822797	1.09688	1.235	0.934202	1.03108	0.955	0.183199	-0.0892497	-0.370938
ZNF653	1.66466	1.75653	1.77048	1.73545	2.29	2.39	1.47066	1.79546	1.94989	1.48511	1.81	1.81	1.7106	1.75297	2.34	1.63306	1.7175	1.81	-0.0669204	-0.0294871	-0.370519
QRICH2	1.44948	1.75886	1.91376	0.920859	1.92	2.41	1.42305	1.19324	1.51607	1.4952	1.25	2.1	1.60417	1.41731	2.165	1.30815	1.50564	1.675	-0.294305	0.0872172	-0.370206
ZNRF1	4.1543	4.88904	4.30691	3.87088	4.94	4.65	3.78988	3.76576	4.31437	3.74759	3.83	3.59	4.52167	4.08889	4.795	3.77782	4.03098	3.71	-0.259302	-0.0205804	-0.370112
NUP58	20.5302	21.9488	23.3848	23.691	22.58	23.48	21.8876	20.5198	19.1174	20.3632	17.18	18.46	21.2395	23.5379	23.03	21.2037	19.7403	17.82	-0.00243377	-0.253842	-0.370017
HERC3	1.97584	2.51851	2.67183	2.25453	2.5	2.54	1.28739	1.85362	2.35622	2.40832	1.9	2	2.24717	2.46318	2.52	1.57051	2.38227	1.95	-0.516884	-0.0481851	-0.36995
ZNF107	4.59926	5.82897	6.09656	4.35343	8.87	8.8	5.49986	7.32846	6.11579	5.56355	6.07	7.61	5.21411	5.22499	8.835	6.41416	5.83967	6.84	0.298838	0.160457	-0.369234
SMAD5	12.5816	13.8663	13.5778	12.9681	11.68	12.51	12.7688	13.3635	10.6762	11.257	8.46	10.27	13.2239	13.2729	12.095	13.0662	10.9666	9.365	-0.0173191	-0.275373	-0.36906
ACVR1	9.38362	9.47921	9.79006	7.57564	9.07	11.48	9.87913	10.035	7.99797	10.0457	7.67	8.25	9.43142	8.68285	10.275	9.95706	9.02184	7.96	0.0782449	0.0552538	-0.368298
DAPK1	3.64299	4.45676	4.24886	3.31762	6.38	5.43	4.79063	4.22761	4.80987	4.21818	4.41	4.74	4.04988	3.78324	5.905	4.50912	4.51402	4.575	0.154969	0.254792	-0.368165
PROC	1.20651	0.782903	1.22046	0.868271	1.87	1.46	0.807988	1.22237	1.29545	0.917036	1.18	1.4	0.994707	1.04437	1.665	1.01518	1.10624	1.29	0.0293913	0.0830416	-0.368151
UBA2	133.098	137.874	121.415	122.175	119.62	126.07	130.595	141.61	104.033	100.862	90.3	100.15	135.486	121.795	122.845	136.102	102.447	95.225	0.00654978	-0.24957	-0.367427
HYLS1	19.0173	18.2288	21.742	15.5885	18.07	21.34	16.2427	15.8635	17.4362	13.489	13.86	16.69	18.623	18.6653	19.705	16.0531	15.4626	15.275	-0.214237	-0.271572	-0.367389
ERLEC1	22.8217	24.0644	25.4643	30.7884	22.64	24.24	17.4108	16.7676	18.0642	16.1597	19.73	16.62	23.443	28.1264	23.44	17.0892	17.112	18.175	-0.456075	-0.716918	-0.367017
RIC8B	3.11201	3.55915	3.38482	2.72155	4.15	4.89	3.72861	4.0554	3.29284	3.6272	2.89	4.12	3.33558	3.05319	4.52	3.89201	3.46002	3.505	0.222576	0.180465	-0.366908
DHRS13	3.95179	4.69594	4.25782	3.31682	5.51	6.65	3.29453	4.71063	3.87402	4.27086	5.12	4.31	4.32386	3.78732	6.08	4.00258	4.07244	4.715	-0.111391	0.104716	-0.366814
ANKRD12	24.4966	25.0357	22.8523	26.0394	28.36	25.77	24.2891	26.4454	18.5194	25.802	21.39	20.59	24.7662	24.4459	27.065	25.3673	22.1607	20.99	0.0345975	-0.141586	-0.366726
RANGRF	4.84937	3.88748	4.17885	1.93235	6.45	6.56	4.48455	5.82609	3.77703	2.91925	5.19	4.9	4.36843	3.0556	6.505	5.15532	3.34814	5.045	0.238949	0.131904	-0.366695
TMEM154	1.97486	2.43227	3.07947	2.28361	2.81	3.52	2.35127	2.69829	2.67463	2.63589	2.29	2.62	2.20357	2.68154	3.165	2.52478	2.65526	2.455	0.196318	-0.0142086	-0.366482
DUSP14	8.72697	7.47621	9.52429	15.8339	12.58	12.39	9.65918	9.21167	8.1365	15.5973	9.78	9.59	8.10159	12.6791	12.485	9.43542	11.8669	9.685	0.219882	-0.0955087	-0.366372
EZH2	49.802	52.9056	58.208	46.2565	54.46	60.64	54.3823	56.3806	46.9501	40.7777	44.67	44.62	51.3538	52.2323	57.55	55.3815	43.8639	44.645	0.108932	-0.251907	-0.366317
SLC18A2	2.29427	2.58143	1.64714	2.53151	1.78	1.97	2.22679	2.16438	1.59811	1.89707	1.7	1.21	2.43785	2.08933	1.875	2.19559	1.74759	1.455	-0.151004	-0.25767	-0.365871
UBE2D2	25.3694	28.7157	26.3128	26.4957	25.14	26.96	28.1253	29.5659	23.9759	22.1845	19.45	20.99	27.0426	26.4043	26.05	28.8456	23.0802	20.22	0.0931201	-0.194114	-0.3655
INTS12	13.5944	13.8191	12.4008	10.9662	11.51	12.22	13.1836	12.9232	11.1932	8.9283	9.21	9.21	13.7067	11.6835	11.865	13.0534	10.0607	9.21	-0.0704609	-0.215735	-0.365439
ZDHHC3	4.37689	5.22721	4.68954	4.82273	5.1	5.72	4.35469	4.84946	4.57322	3.97865	4.14	4.26	4.80205	4.75614	5.41	4.60207	4.27594	4.2	-0.0613659	-0.15355	-0.365239
MBD3	5.42935	5.90396	6.032	7.35682	9.25	9.23	5.33919	6.18694	7.08725	6.28147	6.43	7.92	5.66665	6.69441	9.24	5.76306	6.68436	7.175	0.0243389	-0.00216748	-0.364914
SLC16A3	1.2612	1.28761	1.79439	2.39633	3.05	2.77	1.27991	1.44772	1.26422	1.43207	2.01	2.51	1.27441	2.09536	2.91	1.36382	1.34815	2.26	0.0978241	-0.636222	-0.364696
TWF1	53.6341	57.1765	57.3401	61.9183	52.19	58.71	53.1194	58.5887	49.5539	50.2088	41.51	44.62	55.4053	59.6292	55.45	55.8541	49.8813	43.065	0.0116379	-0.257518	-0.364672
FZD1	2.21493	2.79637	2.55059	2.77958	3.03	3.15	1.95899	2.35231	1.89727	1.98053	2.5	2.3	2.50565	2.66509	3.09	2.15565	1.9389	2.4	-0.217062	-0.458943	-0.364572
STRN	12.3547	12.6415	11.602	12.5004	11.45	11.21	12.4601	12.9245	9.12879	10.9434	8.65	8.95	12.4981	12.0512	11.33	12.6923	10.0361	8.8	0.0222447	-0.263979	-0.364572
AMMECR1L	9.33613	10.1375	9.18081	10.4453	10.88	9.91	10.1588	10.6142	7.42027	10.3643	7.93	8.22	9.73681	9.81305	10.395	10.3865	8.89228	8.075	0.0931877	-0.142148	-0.364356
TNRC6C	1.72121	2.29552	2.0562	1.70287	1.76	1.96	1.68965	1.67353	1.25331	1.58648	1.46	1.43	2.00837	1.87954	1.86	1.68159	1.4199	1.445	-0.256195	-0.404592	-0.364233
ARFRP1	3.8828	3.59023	3.82254	3.8474	5.07	4.88	3.96855	3.94169	3.73918	3.12787	3.83	3.9	3.73651	3.83497	4.975	3.95512	3.43353	3.865	0.0820282	-0.159525	-0.364228
PEA15	41.3245	42.6391	40.5286	44.3092	50.52	56.14	49.6195	57.1283	38.7041	43.297	36.21	46.66	41.9818	42.4189	53.33	53.3739	41.0006	41.435	0.34637	-0.0490639	-0.364097
ANKRD52	7.43388	8.06255	8.04891	8.85923	6.22	7.06	6.28847	6.61699	5.01381	5.85603	5.31	5.01	7.74822	8.45407	6.64	6.45273	5.43492	5.16	-0.263954	-0.637387	-0.363812
NUFIP2	19.0098	21.3884	19.4047	15.6802	20.21	20.26	22.2168	22.0198	15.3494	16.6256	14.87	16.58	20.1991	17.5425	20.235	22.1183	15.9875	15.725	0.130949	-0.133906	-0.363793
RCN1	256.125	241.762	261.608	263.539	238.7	256.43	223.999	222.887	193.334	172.433	181.26	203.56	248.944	262.574	247.565	223.443	182.883	192.41	-0.155911	-0.521796	-0.363624
NUPL2	12.7831	13.1616	14.5102	11.6433	13.24	14.59	14.2251	14.1118	14.3866	11.012	9.88	11.75	12.9723	13.0768	13.915	14.1684	12.6993	10.815	0.127242	-0.0422551	-0.363607
PRKACA	31.8099	36.2992	36.8474	34.3272	36.07	35.1	25.8798	30.882	31.9715	24.6027	28.47	26.86	34.0545	35.5873	35.585	28.3809	28.2871	27.665	-0.262927	-0.331218	-0.363207
CDK1	65.5006	82.4174	87.6439	71.3349	59.47	97.21	66.5749	76.1872	71.4373	58.3892	52.92	68.89	73.959	79.4894	78.34	71.381	64.9133	60.905	-0.0511846	-0.292249	-0.363188
TUBA8	1.49871	1.27584	1.19585	1.18011	2.08	1.29	1.42715	1.52491	0.856946	1.37633	1.29	1.33	1.38728	1.18798	1.685	1.47603	1.11664	1.31	0.0894682	-0.089349	-0.363182
GFPT2	2.01318	2.1843	2.83475	1.74863	2.92	4.27	2.64015	2.57599	2.88861	2.52132	1.78	3.81	2.09874	2.29169	3.595	2.60807	2.70497	2.795	0.313459	0.239198	-0.363143
TET1	1.60402	1.58912	1.84868	1.42881	1.94	1.79	1.1588	1.15786	1.12667	1.14498	1.37	1.53	1.59657	1.63875	1.865	1.15833	1.13583	1.45	-0.462929	-0.528851	-0.363123
ADD3	14.4676	14.3562	13.2182	13.3613	9.01	10.29	8.13915	7.48158	7.6411	5.63309	7.9	7.11	14.4119	13.2897	9.65	7.81036	6.63709	7.505	-0.883799	-1.00169	-0.362677
PPARGC1B	1.39011	1.65684	1.22285	1.57844	2.23	2	1.43271	1.51958	1.1739	1.51828	1.76	1.53	1.52348	1.40064	2.115	1.47615	1.34609	1.645	-0.0455314	-0.0573165	-0.36257
SNTB2	2.82332	3.10986	3.56903	3.43998	3.72	3.84	3.05906	3.16758	2.53785	2.54381	2.8	3.08	2.96659	3.5045	3.78	3.11332	2.54083	2.94	0.0696483	-0.463911	-0.36257
PPP1CA	69.7668	79.4271	81.3428	84.8448	91.39	105.03	69.1286	79.3243	71.7046	65.8624	77.14	75.66	74.5969	83.0938	98.21	74.2264	68.7835	76.4	-0.00718327	-0.272678	-0.362297
DDTL	2.44303	2.16842	3.37315	2.93533	3.77	3.17	1.73659	2.36986	3.2341	2.76263	2.74	2.66	2.30573	3.15424	3.47	2.05323	2.99837	2.7	-0.167329	-0.0731164	-0.361976
TMEM120B	1.01688	1.24722	1.22265	1.2323	1.7	1.5	0.850174	1.07843	1.12988	1.00864	1.18	1.31	1.13205	1.22748	1.6	0.964303	1.06926	1.245	-0.231381	-0.19908	-0.361926
HAUS1	16.773	17.8097	19.1336	16.8872	18.08	20.56	16.6822	19.8594	21.487	14.5385	12.57	17.5	17.2914	18.0104	19.32	18.2708	18.0128	15.035	0.0794893	0.000188231	-0.36177
HES4	1.61056	2.18477	2.13015	2.70168	3.98	4.68	2.06721	2.66139	2.04912	2.44085	3.5	3.24	1.89766	2.41592	4.33	2.3643	2.24498	3.37	0.317188	-0.105864	-0.361618
CD47	14.3292	15.4567	18.7996	21.4004	20.84	20.99	15.7951	14.668	16.8711	16.6541	15.9	16.66	14.8929	20.1	20.915	15.2315	16.7626	16.28	0.0324332	-0.26195	-0.361437
PIM3	5.15666	4.68289	5.70947	8.75837	7.05	7.26	5.09888	4.93821	4.63649	7.34826	4.75	6.39	4.91977	7.23392	7.155	5.01854	5.99237	5.57	0.0286768	-0.27165	-0.361274
GLIPR2	0.975957	1.14504	1.3737	0.907071	1.65	1.42	1.03686	1.44365	0.814238	0.952652	1.22	1.17	1.0605	1.14039	1.535	1.24025	0.883445	1.195	0.225893	-0.368309	-0.361228
PLEKHN1	0.75437	0.720439	0.90738	1.04132	1.25	1.37	1.15791	0.864996	1.18069	0.753969	0.94	1.1	0.737405	0.974352	1.31	1.01145	0.967329	1.02	0.455901	-0.0104349	-0.360998
BMP1	4.24647	4.73824	5.43085	5.77974	6.86	9.36	4.26252	4.28189	5.38754	4.87466	5.5	7.13	4.49235	5.60529	8.11	4.2722	5.1311	6.315	-0.0724911	-0.127522	-0.360919
SLC25A30	2.12002	2.83474	2.61231	2.70552	2.16	2.81	2.80111	2.97752	1.73028	1.91772	1.51	2.36	2.47738	2.65891	2.485	2.88931	1.824	1.935	0.221912	-0.543732	-0.360912
CCND3	8.90866	10.4373	11.7697	10.8795	16.88	15.39	12.5911	11.9629	10.4404	10.7927	12.2	12.93	9.67298	11.3246	16.135	12.277	10.6166	12.565	0.343926	-0.0931451	-0.360783
ADPGK	9.19255	9.65875	10.1693	10.1132	10.91	11.26	9.85275	9.83035	8.05663	9.61851	8.84	8.43	9.42565	10.1412	11.085	9.84155	8.83757	8.635	0.0622934	-0.198514	-0.360341
BCL2L12	5.50628	6.13599	4.27769	6.32124	8.17	13.92	5.9749	8.45186	8.57338	5.8219	7.17	10.04	5.82113	5.29946	11.045	7.21338	7.19764	8.605	0.309375	0.441677	-0.360146
PDRG1	8.23315	8.51461	6.67224	7.80913	10.05	12.04	10.2887	12.2857	6.29311	7.60919	7.8	9.41	8.37388	7.24068	11.045	11.2872	6.95115	8.605	0.430719	-0.0588745	-0.360146
ERF	5.31991	6.77971	4.92943	6.4149	7.03	8.05	7.27433	7.72972	4.87206	5.43231	6.63	5.12	6.04981	5.67216	7.54	7.50202	5.15218	5.875	0.31039	-0.138715	-0.359976
ARHGAP27	2.08714	2.32546	2.10299	2.29348	2.04	2.36	1.98661	1.89462	1.48718	1.81465	1.87	1.56	2.2063	2.19824	2.2	1.94062	1.65092	1.715	-0.185115	-0.41308	-0.359295
ARHGAP27	1.99847	2.30466	2.10299	2.16142	2.04	2.36	1.98661	1.84579	1.46534	1.72134	1.87	1.56	2.15157	2.1322	2.2	1.9162	1.59334	1.715	-0.167138	-0.420292	-0.359295
HACE1	5.58085	5.39629	7.32577	6.87705	7.51	8.07	5.19225	5.28618	6.95162	7.01238	5.8	6.35	5.48857	7.10141	7.79	5.23921	6.982	6.075	-0.0670796	-0.0244651	-0.358739
MTX3	6.2464	5.9689	6.89291	5.85556	8.05	7.76	7.20326	6.91503	6.39825	5.93618	5.34	6.99	6.10765	6.37423	7.905	7.05914	6.16721	6.165	0.208876	-0.0476331	-0.358665
HMG20A	4.48065	5.28964	3.35597	3.38779	3.96	3.9	3.00281	2.89284	2.86462	2.63356	3.05	3.08	4.88514	3.37188	3.93	2.94782	2.74909	3.065	-0.728751	-0.294599	-0.358642
USP6NL	7.55911	7.83839	7.61209	8.77175	7.84	7.12	6.45858	6.21823	4.96536	6.6123	5.78	5.89	7.69875	8.19192	7.48	6.3384	5.78883	5.835	-0.280504	-0.50093	-0.358306
KIRREL	9.96347	10.0284	13.4685	7.72027	15.55	13.83	11.62	11.7092	11.6045	9.03927	10.04	12.88	9.99595	10.5944	14.69	11.6646	10.3219	11.46	0.222721	-0.0375934	-0.358227
CDKN3	65.3008	72.6971	54.5563	58.3411	41.32	60.76	59.1615	70.8731	52.6158	46.3711	39.51	40.14	68.9989	56.4487	51.04	65.0173	49.4934	39.825	-0.0857508	-0.189703	-0.357954
STK17A	11.6004	11.4776	13.3439	18.9296	18.81	17.02	14.1958	14.833	13.0797	18.8327	13.79	14.17	11.539	16.1367	17.915	14.5144	15.9562	13.98	0.330967	-0.0162329	-0.357804
TP53INP1	4.37649	5.36051	6.40443	5.23167	6.08	6.85	3.93433	3.97214	4.62932	4.5548	5.25	4.84	4.8685	5.81805	6.465	3.95324	4.59206	5.045	-0.300444	-0.341394	-0.357796
ITPRIP	1.92209	1.97844	1.43882	1.38465	1.8	2.07	2.44514	2.01078	1.47866	1.65785	1.44	1.58	1.95027	1.41174	1.935	2.22796	1.56826	1.51	0.192053	0.151691	-0.357785
SERTAD2	8.11163	7.5813	8.0766	16.6008	8.57	7.64	8.94302	8.85121	5.97223	13.8299	6.53	6.12	7.84647	12.3387	8.105	8.89711	9.90106	6.325	0.181295	-0.317535	-0.357747
CHST11	6.32216	5.36173	7.80938	10.8894	7.92	6.89	6.27378	5.51133	6.86248	8.93928	6.16	5.4	5.84194	9.34939	7.405	5.89255	7.90088	5.78	0.0124445	-0.242859	-0.35743
ANAPC11	10.842	0.1	13.521	8.43753	15.59	14.36	11.6221	0.1	9.10275	9.51821	12.05	11.33	5.471	10.9793	14.975	5.86105	9.31048	11.69	0.0993546	-0.237854	-0.357281
BIRC2	34.7128	35.1048	30.9333	39.4165	26.83	32.86	29.0468	30.3384	23.7177	27.9751	21.24	25.37	34.9088	35.1749	29.845	29.6926	25.8464	23.305	-0.233487	-0.444583	-0.35685
BTG3	38.2163	34.3956	43.148	55.8333	47.18	45.84	43.5842	40.4284	32.7052	45.7359	36.65	36	36.306	49.4907	46.51	42.0063	39.2206	36.325	0.2104	-0.335546	-0.356578
FOXN2	6.72257	7.40256	6.89355	9.61171	7.25	7.74	6.50851	7.15342	6.15306	9.25357	5.68	6.03	7.06256	8.25263	7.495	6.83096	7.70331	5.855	-0.0481028	-0.0993745	-0.356259
TTYH3	8.53974	11.0314	12.7518	13.0766	18.4	18.61	8.6453	9.39002	10.8563	10.8905	15.05	13.87	9.78557	12.9142	18.505	9.01766	10.8734	14.46	-0.117903	-0.248155	-0.355848
GFOD1	10.9737	11.3017	11.504	13.4016	14.75	11.94	10.51	10.3035	11.5444	11.9505	12.19	8.67	11.1377	12.4528	13.345	10.4067	11.7475	10.43	-0.0979317	-0.0841225	-0.35556
INPP5E	1.15323	1.44742	1.61425	0.976101	1.99	1.63	1.49666	0.758935	1.25496	1.20805	1.6	1.23	1.30033	1.29518	1.81	1.1278	1.23151	1.415	-0.205364	-0.0727251	-0.355188
RPRD1B	7.63258	8.14998	7.87751	8.01272	7.73	7.86	9.0882	7.64647	6.93386	7.70467	6.02	6.17	7.89128	7.94511	7.795	8.36734	7.31926	6.095	0.0845089	-0.118369	-0.354923
PPM1F	2.12539	2.83316	2.63978	2.72451	3.14	3.33	2.26227	1.85629	2.29081	2.27821	2.36	2.7	2.47927	2.68215	3.235	2.05928	2.28451	2.53	-0.267778	-0.231502	-0.354628
RNF148	0.648138	0.950247	1.42971	1.34172	1.33	1.24	0.947619	0.560684	0.855646	1.05367	1.14	0.87	0.799192	1.38572	1.285	0.754151	0.954658	1.005	-0.0836887	-0.537575	-0.354573
CYYR1	1.87623	1.74565	2.52792	2.15111	3.45	3.81	1.68322	1.41721	1.88084	1.72208	2.6	3.08	1.81094	2.33952	3.63	1.55022	1.80146	2.84	-0.22427	-0.377043	-0.354079
ACTR1A	10.9731	14.1482	12.2579	12.5079	15.13	17.89	12.8744	13.2494	10.7926	11.3378	12.33	13.51	12.5606	12.3829	16.51	13.0619	11.0652	12.92	0.0564536	-0.16232	-0.353734
STRA13	24.4668	32.1056	25.9706	19.4532	30.76	37.91	25.3314	22.5335	24.3198	19.4288	23.99	29.76	28.2862	22.7119	34.335	23.9325	21.8743	26.875	-0.24113	-0.0542116	-0.353415
AP5S1	1.56203	1.53312	2.54104	1.30755	1.92	2.64	1.54917	1.21621	1.88506	1.55427	1.45	2.12	1.54758	1.9243	2.28	1.38269	1.71966	1.785	-0.162532	-0.162202	-0.35311
UHRF1	5.83209	7.59712	7.30649	4.88321	6.3	8.26	6.65745	6.58341	5.93146	3.79443	5.12	6.28	6.7146	6.09485	7.28	6.62043	4.86294	5.7	-0.0203776	-0.32576	-0.352977
HSPB1	42.8143	51.8969	59.5234	74.6665	103.53	106.1	42.3451	54.5705	67.0416	85.6744	88.07	76.1	47.3556	67.0949	104.815	48.4578	76.358	82.085	0.0331939	0.186575	-0.352655
ZNF584	4.08553	4.29067	4.79225	5.34363	5.73	4.65	4.50587	4.65562	4.7058	4.47632	4.22	3.91	4.1881	5.06794	5.19	4.58075	4.59106	4.065	0.129286	-0.142572	-0.352479
MAP9	4.22784	4.66346	4.86478	4.7536	6.11	7.52	4.04655	4.84368	4.87201	4.62102	4.22	6.46	4.44565	4.80919	6.815	4.44511	4.74651	5.34	-0.000173628	-0.0189253	-0.351874
MBOAT1	5.31443	4.78965	7.57135	6.18911	7.28	6.49	5.83759	5.3205	7.13833	7.12031	5.18	5.61	5.05204	6.88023	6.885	5.57904	7.12932	5.395	0.143152	0.0513077	-0.351834
MELK	65.1329	69.4852	70.008	62.3443	51.72	68.67	67.6709	69.7504	51.5877	43.7392	43.93	50.41	67.309	66.1762	60.195	68.7106	47.6634	47.17	0.0297332	-0.473428	-0.351774
PROM1	26.4282	25.4048	33.5839	46.4467	48.33	37.17	24.7843	23.6793	28.2636	44.1043	38.99	28.03	25.9165	40.0153	42.75	24.2318	36.184	33.51	-0.0969693	-0.145202	-0.351333
RAP1GDS1	13.043	14.7844	13.4519	12.9882	15.15	16.32	11.8593	13.5204	12.4697	11.187	11.27	13.4	13.9137	13.2201	15.735	12.6898	11.8284	12.335	-0.132831	-0.160479	-0.351219
C6orf226	2.01432	0.722952	1.21097	0.976407	2.43	0.86	1.44606	1.07509	0.972403	0.565818	0.95	1.63	1.36864	1.09369	1.645	1.26057	0.769111	1.29	-0.118659	-0.507939	-0.350717
NR6A1	1.08226	1.96422	1.43251	1.06917	1.29	1.4	1.25275	1.62538	1.08934	1.03912	0.84	1.27	1.52324	1.25084	1.345	1.43907	1.06423	1.055	-0.0820125	-0.23308	-0.350363
FAS	1.05264	0.595478	1.69055	0.868464	1.63	1.85	0.608378	0.795066	1.47757	0.753821	0.96	1.77	0.824059	1.27951	1.74	0.701722	1.1157	1.365	-0.231847	-0.197645	-0.350186
USP36	9.38807	7.5643	9.32175	9.69951	9.17	8	9.18162	7.3744	6.33904	7.88108	7.09	6.38	8.47618	9.51063	8.585	8.27801	7.11006	6.735	-0.0341311	-0.419679	-0.35014
SLAIN2	17.1302	18.1563	13.4538	17.75	11.92	13.57	14.5206	14.8157	9.12573	11.6413	10.91	9.09	17.6433	15.6019	12.745	14.6682	10.3835	10	-0.266429	-0.587427	-0.349931
SPSB1	2.73986	3.37292	3.52316	2.33195	3.67	3.76	3.00187	3.5378	2.5296	1.86651	2.56	3.27	3.05639	2.92755	3.715	3.26984	2.19806	2.915	0.0973892	-0.413469	-0.349866
PHC2	11.2942	11.6962	12.0212	12.1059	14.48	14.23	13.7897	13.6778	12.6306	11.3022	10.55	11.98	11.4952	12.0635	14.355	13.7338	11.9664	11.265	0.256694	-0.0116653	-0.349706
DLST	17.0419	17.4627	19.2863	18.7036	20.97	22.85	17.7731	17.476	17.6666	17.0433	16.73	17.66	17.2523	18.995	21.91	17.6246	17.355	17.195	0.0307977	-0.130269	-0.3496
AGR2	9.45951	10.5294	10.9636	13.4377	17.98	18.87	8.3539	11.2601	13.1869	16.1459	13.72	15.2	9.99445	12.2006	18.425	9.807	14.6664	14.46	-0.027316	0.265557	-0.349597
LEMD2	20.3194	17.2043	20.0403	18.6306	23.55	23.7	22.6531	19.1639	19.4981	18.3891	17.9	19.2	18.7619	19.3355	23.625	20.9085	18.9436	18.55	0.156287	-0.0295378	-0.348895
ZNF750	3.70013	3.02777	3.90048	3.06118	6.89	5.59	4.82686	4.5231	4.28417	3.97608	6.08	3.72	3.36395	3.48083	6.24	4.67498	4.13012	4.9	0.474804	0.246754	-0.348764
USF1	16.0811	16.9942	17.8582	13.81	19.77	22.53	18.0327	16.5809	15.0587	13.5942	15.38	17.84	16.5376	15.8341	21.15	17.3068	14.3264	16.61	0.0655848	-0.144354	-0.348606
THAP1	5.55055	6.01898	6.08168	6.18843	6.49	6.19	7.0601	6.78641	6.16335	6.53405	4.24	5.72	5.78477	6.13505	6.34	6.92325	6.3487	4.98	0.259192	0.0493849	-0.348337
FBXO46	2.10556	2.15852	2.99104	3.2208	3.58	3.6	2.50077	2.39577	2.5594	3.56337	3.44	2.2	2.13204	3.10592	3.59	2.44827	3.06139	2.82	0.199528	-0.0208362	-0.348289
ZNRF3	2.73034	2.9124	3.23812	3.38576	4.05	3.27	2.81095	2.66677	2.89185	2.94059	2.76	2.99	2.82137	3.31194	3.66	2.73886	2.91622	2.875	-0.0428204	-0.183577	-0.348282
CYP26B1	1.01681	2.14849	1.62486	1.71096	2.46	3.51	1.24823	1.36384	1.81525	1.81358	2.28	2.41	1.58265	1.66791	2.985	1.30604	1.81442	2.345	-0.277149	0.121463	-0.348143
CDKN2D	8.61066	12.1637	12.1099	14.7574	10.06	17.6	9.10485	8.70488	10.9263	13.5455	10.56	11.17	10.3872	13.4337	13.83	8.90486	12.2359	10.865	-0.222138	-0.134731	-0.348113
HIST2H4A	2.00577	1.99497	2.53323	1.30022	3.26	2.62	1.32894	0.989839	1.8913	0.950187	2.25	2.37	2.00037	1.91673	2.94	1.15939	1.42074	2.31	-0.786902	-0.431997	-0.347923
HIST2H4A	2.00577	1.99497	2.53323	1.30022	3.26	2.62	1.32894	0.989839	1.8913	0.950187	2.25	2.37	2.00037	1.91673	2.94	1.15939	1.42074	2.31	-0.786902	-0.431997	-0.347923
HIST2H4A	2.00577	1.99497	2.53323	0.900147	3.26	2.62	1.32894	0.989839	1.8913	0.950187	2.25	2.37	2.00037	1.71669	2.94	1.15939	1.42074	2.31	-0.786902	-0.272982	-0.347923
HIST2H4A	2.00577	1.99497	2.53323	0.900147	3.26	2.62	1.32894	0.989839	1.8913	0.950187	2.25	2.37	2.00037	1.71669	2.94	1.15939	1.42074	2.31	-0.786902	-0.272982	-0.347923
NCOA4	75.6261	77.683	82.6621	75.484	90.47	85.99	75.6352	79.1637	75.4054	67.9996	72.61	66.08	76.6546	79.073	88.23	77.3995	71.7025	69.345	0.0139519	-0.141163	-0.347477
CTDSPL2	13.4737	13.3723	13.1526	10.0517	11.35	11.08	12.5862	12.1866	8.33521	8.6362	8.86	8.77	13.423	11.6021	11.215	12.3864	8.4857	8.815	-0.11595	-0.451285	-0.347397
TAGLN2	90.4893	112.932	111.55	103.898	137.14	154.62	92.9124	114.339	105.068	95.3691	108.53	120.82	101.711	107.724	145.88	103.626	100.219	114.675	0.0269111	-0.10419	-0.347231
ZCCHC10	8.11934	9.50178	9.85923	8.79017	9.68	10.57	7.96653	10.2941	8.64817	7.70855	7.09	8.83	8.81056	9.3247	10.125	9.13031	8.17836	7.96	0.0514309	-0.189246	-0.347082
AMFR	22.0154	23.6745	24.061	26.6316	27.27	30.27	22.0611	24.1332	22.9988	22.0443	21.13	24.11	22.845	25.3463	28.77	23.0971	22.5216	22.62	0.0158396	-0.170469	-0.346966
NSDHL	52.2408	58.4307	54.4085	58.811	59.37	63.3	49.2093	52.0648	50.5088	41.6094	47.19	49.27	55.3358	56.6098	61.335	50.6371	46.0591	48.23	-0.128018	-0.297564	-0.34678
PCGF2	3.83054	4.70409	3.07041	2.48933	4.91	3.47	3.75263	3.50086	4.12394	2.81152	3.97	2.62	4.26731	2.77987	4.19	3.62675	3.46773	3.295	-0.234653	0.318974	-0.346672
L3MBTL2	6.17193	5.37782	6.97965	5.71677	7.42	8.5	6.09985	5.42284	6.07178	4.75512	5.07	7.45	5.77487	6.34821	7.96	5.76135	5.41345	6.26	-0.00338407	-0.229802	-0.346606
MRPL48	39.5536	44.759	46.7635	42.2864	40.88	45.18	34.0371	39.0384	39.9818	35.2928	33.07	34.62	42.1563	44.525	43.03	36.5378	37.6373	33.845	-0.20636	-0.242451	-0.3464
GGA3	9.09434	9.9397	8.89847	7.95687	10.17	11.43	10.1201	9.66225	8.16872	9.91511	8.29	8.7	9.51702	8.42767	10.8	9.89118	9.04191	8.495	0.055632	0.101495	-0.346345
AKAP10	8.20057	8.67244	8.65723	7.74514	8.46	8	8.69843	8.43008	7.27085	7.43507	5.57	7.38	8.43651	8.20118	8.23	8.56425	7.35296	6.475	0.0216823	-0.157507	-0.346012
RHOD	6.06338	8.37561	7.05177	8.58423	12.36	14.7	7.23315	8.72562	8.30468	8.47771	11.53	9.76	7.2195	7.818	13.53	7.97938	8.39119	10.645	0.14438	0.102077	-0.345986
FBXO9	19.7043	20.1396	22.687	19.647	22.81	22.64	19.8614	20.1119	19.8339	17.6627	17.33	18.43	19.922	21.167	22.725	19.9867	18.7483	17.88	0.00467781	-0.175057	-0.345934
PRPSAP2	9.91598	10.8465	9.59112	10.4172	9.63	10.64	10.7984	11.8771	10.4177	10.941	7.17	8.78	10.3812	10.0042	10.135	11.3377	10.6793	7.975	0.127156	0.0942238	-0.34579
TTK	43.6077	44.785	47.8884	25.0624	39.63	52.58	45.7319	46.1354	44.5095	27.0234	31.81	40.76	44.1964	36.4754	46.105	45.9337	35.7665	36.285	0.0556242	-0.0283169	-0.34555
UBALD2	7.48298	5.9038	8.69462	4.96428	7.9	9.66	8.83015	7.27839	6.41359	5.33107	7.04	6.78	6.69339	6.82945	8.78	8.05427	5.87233	6.91	0.267017	-0.217836	-0.345535
PSMB3	33.5285	33.42	31.0693	30.3747	44.04	56.15	30.0483	35.2188	37.6514	29.5619	38.75	40.14	33.4742	30.722	50.095	32.6335	33.6067	39.445	-0.0366958	0.129475	-0.344824
CRB3	7.37587	6.62	9.86694	6.72712	8.8	9.55	7.38983	8.81121	7.36277	9.39994	7.11	7.34	6.99794	8.29703	9.175	8.10052	8.38135	7.225	0.211085	0.0145885	-0.344711
SLC30A4	1.63129	2.40148	1.81071	1.45255	1.66	1.87	1.94402	2.26558	1.52086	1.45968	1.23	1.55	2.01639	1.63163	1.765	2.1048	1.49027	1.39	0.061912	-0.13074	-0.344583
SFN	79.514	82.8342	89.8047	89.818	100.99	126.85	80.4746	85.237	78.1044	65.4211	90.85	88.59	81.1741	89.8114	113.92	82.8558	71.7627	89.72	0.0295832	-0.323663	-0.34452
SERTAD1	2.5683	3.26067	2.55967	5.32796	3.83	5.02	2.61361	3.05152	2.51435	5.57884	3.56	3.41	2.91448	3.94381	4.425	2.83256	4.04659	3.485	-0.0411319	0.0371166	-0.344519
LIN7C	42.5249	44.1959	44.9695	42.4297	40.98	39.44	46.9893	46.9559	38.1298	39.4038	31.03	32.33	43.3604	43.6996	40.21	46.9726	38.7668	31.68	0.115441	-0.172798	-0.343982
C15orf40	3.07408	3.55708	3.18029	3.32282	2.97	3.63	3.16997	3.34401	2.10125	2.5442	2.4	2.8	3.31558	3.25156	3.3	3.25699	2.32273	2.6	-0.025722	-0.485311	-0.343954
C9orf72	1.76051	1.36528	2.49576	2.55857	2.32	2.16	1.83508	1.73371	1.66077	1.81965	1.66	1.87	1.5629	2.52717	2.24	1.78439	1.74021	1.765	0.191214	-0.538258	-0.343831
GPR161	3.14566	3.55964	3.92957	3.2749	4.46	4.36	3.87705	3.37583	3.16826	3.52201	3.09	3.86	3.35265	3.60224	4.41	3.62644	3.34513	3.475	0.113252	-0.106828	-0.343766
EAF1	5.10472	6.03816	6.38248	7.12102	6.63	6.86	7.0578	6.20709	5.25651	5.88805	4.94	5.69	5.57144	6.75175	6.745	6.63244	5.57228	5.315	0.251491	-0.276994	-0.343749
ASAP1	13.7913	14.6837	17.1702	16.2737	17.94	16.28	14.2253	14.0003	12.6073	14.5744	13.15	13.82	14.2375	16.7219	17.11	14.1128	13.5908	13.485	-0.0126916	-0.299107	-0.343484
NME6	3.07663	3.10404	3.15727	3.20915	4	4.64	4.13902	3.64728	4.05301	3.42122	3.33	3.48	3.09034	3.18321	4.32	3.89315	3.73711	3.405	0.333175	0.231443	-0.343377
TOR1AIP1	20.0272	20.0387	22.3453	21.6105	22.89	22.49	21.079	20.6812	19.8033	17.2532	17.48	18.29	20.0329	21.9779	22.69	20.8801	18.5282	17.885	0.0597537	-0.246327	-0.343306
NIPA1	5.50019	6.50871	6.73437	6.18643	7.62	7.74	5.91158	7.22898	5.91832	6.22237	5.74	6.37	6.00445	6.4604	7.68	6.57028	6.07034	6.055	0.129923	-0.089845	-0.342979
POLE4	8.32522	7.57059	8.09383	9.52664	9.66	11.28	6.17613	8.52619	9.48509	5.1933	7.59	8.92	7.9479	8.81024	10.47	7.35116	7.3392	8.255	-0.112603	-0.263559	-0.342921
C16orf87	15.2582	20.44	17.4986	15.7083	16.91	19.33	16.3579	18.3303	12.3809	11.712	14.24	14.35	17.8491	16.6034	18.12	17.3441	12.0465	14.295	-0.0414064	-0.462875	-0.342072
TUSC1	1.85037	1.61894	2.03007	1.56846	2.69	2.05	2.10935	1.47452	2.02775	2.01666	1.87	1.87	1.73466	1.79927	2.37	1.79194	2.02221	1.87	0.0468695	0.168522	-0.341849
MPG	3.49746	4.40398	5.37148	4.27537	6.03	6.2	2.31121	3.63681	4.71006	3.38266	4.23	5.42	3.95072	4.82343	6.115	2.97401	4.04636	4.825	-0.409706	-0.253433	-0.341824
TSEN54	4.91112	5.17982	4.91693	4.3251	6.29	6.51	5.34495	5.33622	5.21858	3.99113	4.56	5.54	5.04547	4.62101	6.4	5.34058	4.60485	5.05	0.0820091	-0.00505404	-0.341789
NUP210	4.3518	4.59021	6.83097	5.20211	8.24	7.79	4.12914	4.27861	5.53597	4.6775	6.05	6.6	4.471	6.01654	8.015	4.20388	5.10673	6.325	-0.0888794	-0.236533	-0.341637
NAA50	61.0039	65.2542	65.5491	62.5625	54.88	55.72	62.3165	65.6634	48.7124	49.9316	42.04	45.28	63.129	64.0558	55.3	63.99	49.322	43.66	0.0195413	-0.377098	-0.340967
KMT5A	9.48932	11.3314	10.6723	10.6983	12.04	13	11.3349	12.7234	10.3297	8.65629	8.78	10.99	10.4104	10.6853	12.52	12.0291	9.493	9.885	0.208515	-0.170692	-0.340922
SPG21	24.0411	32.0388	27.9607	30.8569	29.77	29.72	22.7234	25.3681	24.0095	22.7402	23.84	23.13	28.04	29.4088	29.745	24.0458	23.3749	23.485	-0.221702	-0.331291	-0.340908
TMEM120A	3.04401	5.02923	3.72079	5.47825	6.24	5.69	2.6699	3.82473	4.44417	3.78587	5.17	4.25	4.03662	4.59952	5.965	3.24732	4.11502	4.71	-0.3139	-0.160584	-0.340795
CEP55	58.9469	64.3301	54.9536	48.9977	41.28	56.65	61.9123	73.4721	48.5039	41.121	34.72	42.62	61.6385	51.9757	48.965	67.6922	44.8124	38.67	0.135158	-0.213936	-0.340536
KDM6A	3.99638	4.83141	4.40641	3.2762	4.91	5.33	4.0887	5.65412	3.93044	4.39328	3.73	4.36	4.4139	3.8413	5.12	4.87141	4.16186	4.045	0.142287	0.115632	-0.340004
ECHDC1	91.3807	90.5339	99.3572	99.4398	102.53	100.49	72.5006	82.1997	85.9758	78.3601	81.95	78.46	90.9573	99.3985	101.51	77.3501	82.1679	80.205	-0.233785	-0.274648	-0.339858
IRF2	7.34592	8.64246	7.28731	6.49379	8.8	8.09	7.01874	7.66177	5.2374	5.19986	6.57	6.78	7.99419	6.89055	8.445	7.34025	5.21863	6.675	-0.123122	-0.400948	-0.33933
RBM22	23.3323	22.2632	24.8902	22.8391	28.95	28.29	26.0007	26.0792	22.6401	22.1427	22.39	22.88	22.7978	23.8647	28.62	26.04	22.3914	22.635	0.191835	-0.0919304	-0.338468
DDB2	8.10974	7.8243	6.96442	7.74045	6.54	8.29	7.33887	6.91378	6.74627	5.92487	5.54	6.19	7.96702	7.35243	7.415	7.12632	6.33557	5.865	-0.160882	-0.214748	-0.338316
DNAJC9	30.0911	32.3039	34.374	29.467	29.2	37.14	30.9731	30.0783	27.1141	22.3443	24.66	27.82	31.1975	31.9205	33.17	30.5257	24.7292	26.24	-0.031406	-0.368268	-0.338111
INTS7	13.1287	15.3006	14.0133	14.1065	13.81	15.4	13.6742	14.1149	13.13	11.773	11.25	11.86	14.2146	14.0599	14.605	13.8945	12.4515	11.555	-0.0328595	-0.175267	-0.337945
SEC14L2	8.43403	8.86217	8.87949	10.4875	8.24	9.82	9.81451	7.86782	7.63597	7.42415	6.73	7.56	8.6481	9.68349	9.03	8.84117	7.53006	7.145	0.0318533	-0.362866	-0.337792
PRRC2B	9.03121	10.0572	10.4793	9.43169	11.7	11.44	9.21462	9.34145	8.1742	8.71501	9.11	9.2	9.54422	9.95549	11.57	9.27803	8.4446	9.155	-0.040808	-0.237463	-0.337757
NFE2L3	13.7717	12.8254	18.8134	17.3904	22.34	21.31	14.1396	13.4671	13.6161	14.4536	16	18.54	13.2985	18.1019	21.825	13.8034	14.0348	17.27	0.0537495	-0.367127	-0.337714
SNX5	48.2934	47.7847	46.5471	41.944	41.61	53.03	46.9569	50.9913	44.4738	40.6231	34.3	40.59	48.0391	44.2456	47.32	48.9741	42.5485	37.445	0.0278114	-0.0564258	-0.337677
MYO19	15.6536	13.4164	16.8578	17.3811	19.14	18.53	16.0846	17.2856	11.3121	13.4562	17.93	11.88	14.535	17.1195	18.835	16.6851	12.3841	14.905	0.199029	-0.467142	-0.33762
ZNF383	5.91218	6.40898	6.1294	6.39853	6.21	7.74	6.34119	7.33683	7.18174	7.66257	6.1	4.94	6.16058	6.26396	6.975	6.83901	7.42216	5.52	0.150721	0.244762	-0.337525
ENTPD7	2.13443	1.98557	2.60444	2.78101	2.19	2.75	1.86083	1.91457	1.69622	2.17261	1.88	2.03	2.06	2.69273	2.47	1.8877	1.93441	1.955	-0.126015	-0.47717	-0.337342
ULK2	3.43015	4.03685	4.47028	3.53606	3.94	4.79	3.14125	4.06491	3.26883	3.2759	3.2	3.71	3.7335	4.00317	4.365	3.60308	3.27236	3.455	-0.051298	-0.290809	-0.337296
ACAP3	1.89099	2.74101	2.90442	3.45934	4.76	3.83	2.63407	2.67974	2.83157	2.27082	3.76	3.04	2.316	3.18188	4.295	2.65691	2.55119	3.4	0.198111	-0.318706	-0.337123
TRAF6	7.21209	7.33407	6.92774	7.90017	7.39	7.49	6.70976	7.06817	6.2954	6.19592	6.44	5.34	7.27308	7.41395	7.44	6.88896	6.24566	5.89	-0.0782792	-0.247389	-0.337035
ARHGAP29	40.3649	36.796	38.1966	58.6574	40.11	35.1	40.4021	39.1035	33.865	54.7858	30.42	29.13	38.5804	48.427	37.605	39.7528	44.3254	29.775	0.0431865	-0.127678	-0.336823
KIF20A	41.0479	43.0572	42.2629	25.0195	33.94	46.41	42.2329	44.915	33.9739	22.7148	28.39	35.24	42.0525	33.6412	40.175	43.5739	28.3443	31.815	0.0512726	-0.247168	-0.336591
EFNA3	0.671604	1.23673	0.683845	1.10708	1.23	1.51	1.10171	1.22095	0.625331	1.12	1.29	0.88	0.954167	0.895463	1.37	1.16133	0.872666	1.085	0.283464	-0.0372043	-0.336481
NRSN2	8.41806	8.02035	9.59492	8.00268	11.66	11.78	7.08446	6.42734	9.4545	7.1038	9.95	8.62	8.2192	8.7988	11.72	6.7559	8.27915	9.285	-0.282851	-0.0878241	-0.335999
DENND1B	8.4592	9.34131	8.62993	8.42877	7.79	10.31	8.47945	10.364	7.34623	8.56833	6.47	7.87	8.90025	8.52935	9.05	9.42172	7.95728	7.17	0.0821446	-0.10016	-0.335945
HIST1H4A	5.91326	3.56818	3.34721	1.9308	4.4	7.59	0.662383	5.69828	4.6534	2.04502	3.84	5.66	4.74072	2.63901	5.995	3.18033	3.34921	4.75	-0.575929	0.343827	-0.335832
DHPS	24.9748	26.7359	24.4912	26.6956	28.5	30.74	24.3425	23.373	22.9887	21.3712	24.93	22.01	25.8554	25.5934	29.62	23.8578	22.18	23.47	-0.116005	-0.206516	-0.335754
SUCO	18.2738	18.3437	22.2856	23.7446	20.73	23.12	21.8755	20.407	18.0202	23.9415	16.65	18.1	18.3088	23.0151	21.925	21.1412	20.9809	17.375	0.207527	-0.133508	-0.335564
LRP8	22.1388	23.4898	25.3215	21.9051	26.29	23.79	22.8175	23.7681	22.8479	21.4508	17.81	21.88	22.8143	23.6133	25.04	23.2928	22.1494	19.845	0.0299457	-0.0923353	-0.335459
SAMHD1	3.56166	3.70213	5.72746	5.57046	7.31	8.31	3.46081	4.30054	5.422	4.08642	5.17	7.21	3.6319	5.64896	7.81	3.88068	4.75421	6.19	0.0955851	-0.24878	-0.335383
ZNF607	13.1484	11.4548	13.2178	13.1613	14.3	12.96	13.0335	11.4994	12.3586	15.7016	11.03	10.58	12.3016	13.1896	13.63	12.2664	14.0301	10.805	-0.00412819	0.0891299	-0.335086
RUNX2	2.24848	2.13661	2.23353	3.23912	2.45	2.14	1.68712	1.77194	1.52108	2.63993	1.86	1.78	2.19254	2.73632	2.295	1.72953	2.08051	1.82	-0.342226	-0.395306	-0.334556
PFDN1	30.2448	29.016	29.7034	27.3192	40.43	41.54	34.5001	33.4062	26.2287	24.2272	32.23	32.81	29.6304	28.5113	40.985	33.9532	25.2279	32.52	0.196467	-0.176511	-0.333769
LHX2	0.833568	0.878036	0.897841	1.05732	1.46	1.3	0.772155	1.24172	0.849092	0.754507	1.06	1.13	0.855802	0.977582	1.38	1.00694	0.801799	1.095	0.234625	-0.285975	-0.333737
KAT2B	1.07489	1.3563	1.42769	1.68662	2.09	1.93	0.743132	0.955768	1.27291	1.33515	1.39	1.8	1.2156	1.55716	2.01	0.84945	1.30403	1.595	-0.517064	-0.255935	-0.333639
PPHLN1	17.7656	22.9915	21.888	18.0618	19.04	21.12	19.3125	18.8302	18.1678	15.4914	16.07	15.8	20.3786	19.9749	20.08	19.0714	16.8296	15.935	-0.0956444	-0.247187	-0.33356
CPT1B	4.17399	3.07135	4.5256	3.45895	4.71	4.01	4.40694	2.93616	3.28242	3.73588	3.61	3.31	3.62267	3.99228	4.36	3.67155	3.50915	3.46	0.0193359	-0.186089	-0.333556
PPM1D	3.3568	3.79797	3.11804	3.15714	3.86	3.7	3.45026	3.96297	2.32182	3.05267	3.06	2.94	3.57739	3.13759	3.78	3.70662	2.68724	3	0.0511969	-0.223529	-0.333424
ANKRD10	62.6182	65.7807	53.4201	62.5403	47.62	50.37	58.2708	60.7654	41.7008	51.8551	30.92	46.85	64.1994	57.9802	48.995	59.5181	46.778	38.885	-0.109232	-0.309732	-0.333421
C5orf38	4.3448	5.05511	7.33374	9.56428	13.17	8.6	6.10578	5.00284	8.45587	8.33373	10.43	6.85	4.69995	8.44901	10.885	5.55431	8.3948	8.64	0.240961	-0.00928635	-0.333238
TADA2A	8.52373	9.09579	8.81167	9.58793	7.23	8.39	8.11075	7.47474	7.43711	9.23176	5.99	6.41	8.80976	9.1998	7.81	7.79275	8.33443	6.2	-0.176971	-0.142518	-0.333054
FER	6.26709	5.162	6.86104	5.00085	6.43	5.37	4.85195	4.64513	4.64008	3.90314	5.16	4.21	5.71454	5.93094	5.9	4.74854	4.27161	4.685	-0.267155	-0.473482	-0.332666
KIAA0040	11.4948	7.9604	10.6263	15.4565	10.03	12.61	11.5483	10.8059	10.224	16.6217	8.81	9.17	9.7276	13.0414	11.32	11.1771	13.4229	8.99	0.20039	0.0415923	-0.332481
EID2	9.16638	10.3136	9.15359	8.76912	10.8	9.66	11.5351	10.1037	9.81198	8.03107	9.2	7.05	9.73999	8.96135	10.23	10.8194	8.92152	8.125	0.151628	-0.00642655	-0.332366
ABHD5	7.31897	8.17094	9.07871	8.23011	9.74	10.43	7.00614	7.81061	8.08019	8.62201	7.75	8.27	7.74495	8.65441	10.085	7.40837	8.3511	8.01	-0.0640997	-0.0514692	-0.332337
RABEP1	21.8886	22.5273	21.7083	21.2556	23.24	24.12	18.5164	17.0663	16.7377	16.4452	20.24	17.38	22.208	21.482	23.68	17.7914	16.5915	18.81	-0.3199	-0.372685	-0.332169
SSX2IP	37.734	37.482	34.8367	35.3276	28.1	30.3	30.9965	32.3492	26.3586	27.3249	22.13	24.26	37.608	35.0821	29.2	31.6729	26.8418	23.195	-0.247793	-0.386258	-0.332155
NSRP1	41.6834	34.9355	38.1252	34.5816	43.68	39.74	45.8638	43.1596	40.9603	38.476	33.1	33.17	38.3094	36.3534	41.71	44.5117	39.7182	33.135	0.216484	0.127708	-0.332037
KCTD15	5.06498	5.33839	4.95725	4.42453	6.02	6.01	5.13861	5.02674	4.3627	4.19907	3.78	5.78	5.20168	4.69089	6.015	5.08268	4.28088	4.78	-0.0333911	-0.131953	-0.331554
C7orf26	3.81492	4.35096	3.9489	3.0889	4.85	5.77	4.80833	3.76817	3.64902	4.05299	4	4.44	4.08294	3.5189	5.31	4.28825	3.851	4.22	0.0707806	0.13011	-0.331469
SYNJ1	7.64739	10.7323	10.7374	8.83473	10.67	12.09	7.93925	8.52519	9.20138	7.76813	8.4	9.69	9.18985	9.78607	11.38	8.23222	8.48475	9.045	-0.158759	-0.205856	-0.331308
NSUN2	92.6436	91.9865	84.7729	81.8641	77.87	74.46	90.9992	93.681	71.9197	70.5474	59.35	61.74	92.315	83.3185	76.165	92.3401	71.2335	60.545	0.000391427	-0.22608	-0.33112
ANKHD1-EIF4EBP3	8.7723	10.8128	8.71924	5.86221	10.72	9.67	7.34404	8.74166	8.42161	4.25123	6.17	10.04	9.79255	7.29072	10.195	8.04285	6.33642	8.105	-0.283978	-0.202394	-0.330978
FUT1	1.35953	1.32333	1.17377	1.37519	1.56	1.86	2.03443	1.53614	1.31786	1.59543	1.19	1.53	1.34143	1.27448	1.71	1.78529	1.45664	1.36	0.412383	0.192741	-0.33039
UBE2I	28.9077	29.2186	30.9696	30.4728	29.29	31.59	31.9961	31.0617	29.8626	26.1823	22.6	25.82	29.0632	30.7212	30.44	31.5289	28.0224	24.21	0.117484	-0.132651	-0.330365
FURIN	2.43491	2.68829	2.81168	3.30356	3.59	3.89	2.49901	3.49725	2.76191	3.20474	2.73	3.22	2.5616	3.05762	3.74	2.99813	2.98333	2.975	0.227018	-0.035488	-0.330149
LIMS1	21.3622	22.0646	21.1987	25.994	21.01	22.12	18.2619	20.4362	17.5276	20.1003	17.01	17.3	21.7134	23.5964	21.565	19.3491	18.814	17.155	-0.166323	-0.326761	-0.330063
AGO3	9.78286	10.5494	9.78794	9.72143	10.79	10.44	9.82015	9.19621	8.26163	9.53847	8.68	8.21	10.1661	9.75468	10.615	9.50818	8.90005	8.445	-0.0965295	-0.132282	-0.329935
STAU1	49.4387	50.3761	50.1653	46.9064	59.94	59.9	48.3414	51.0359	46.6669	44.669	46.77	48.6	49.9074	48.5358	59.92	49.6886	45.668	47.685	-0.0063374	-0.0878687	-0.329502
NPC2	22.8926	18.9919	25.6465	24.189	27.23	33.25	17.1864	16.9164	22.1231	20.0092	22.88	25.26	20.9423	24.9178	30.24	17.0514	21.0662	24.07	-0.296526	-0.242247	-0.329222
ST6GALNAC2	4.14754	3.42029	6.68083	5.03438	6.33	8.08	4.94056	3.06769	5.17256	3.73952	6.13	5.34	3.78391	5.8576	7.205	4.00413	4.45604	5.735	0.0816073	-0.394549	-0.329205
GJC1	3.17601	3.47163	3.01538	2.53811	3.86	3.65	3.53267	3.52657	2.78122	2.44458	2.76	3.22	3.32382	2.77675	3.755	3.52962	2.6129	2.99	0.0866706	-0.0877428	-0.328667
CHST15	4.34848	4.87118	3.70094	5.74363	5.37	5.48	4.15648	4.36433	4.25931	4.73483	4.5	4.14	4.60983	4.72228	5.425	4.2604	4.49707	4.32	-0.113723	-0.0704998	-0.328592
MFSD14B	14.9728	16.4793	17.4282	17.5452	18.33	17.77	13.8797	14.297	12.4856	13.9502	15	13.75	15.7261	17.4867	18.05	14.0883	13.2179	14.375	-0.158654	-0.403765	-0.328437
CST6	4.87899	3.48572	2.19745	7.43232	3.84	12.72	4.95116	3.4471	3.28179	4.89692	3.41	9.78	4.18236	4.81489	8.28	4.19913	4.08935	6.595	0.00577493	-0.235628	-0.328258
FBLIM1	5.62152	5.93675	6.97358	9.93485	10.26	8.42	7.97433	6.74472	6.05132	9.91239	8.48	6.4	5.77914	8.45421	9.34	7.35952	7.98185	7.44	0.348759	-0.0829467	-0.32812
GPN1	39.1381	44.9206	35.5186	34.9505	27.74	46.32	48.3951	34.5348	30.2792	26.0053	32.11	26.89	42.0294	35.2345	37.03	41.465	28.1423	29.5	-0.0195048	-0.324253	-0.32798
EID2B	0.898149	1.3698	0.983178	1.10448	0.81	1.01	1.33422	1.21801	0.966906	1.09698	0.89	0.56	1.13397	1.04383	0.91	1.27612	1.03194	0.725	0.17037	-0.0165228	-0.327886
DGCR6	3.40806	3.62044	3.79091	4.37585	6.09	7.36	3.55644	4.35806	3.87231	4.08855	5.96	4.76	3.51425	4.08338	6.725	3.95725	3.98043	5.36	0.171281	-0.0368395	-0.327301
NPIPB11	3.02658	3.24095	3.19181	2.64992	4.12	3.62	2.73529	2.11248	2.41624	3.07927	3.38	2.79	3.13377	2.92087	3.87	2.42389	2.74776	3.085	-0.370576	-0.0881423	-0.327063
ATXN7L3	5.96104	6.80418	6.77588	6.5905	7.7	8.31	6.07436	5.93451	6.27069	6.26755	6.62	6.15	6.38261	6.68319	8.005	6.00443	6.26912	6.385	-0.088118	-0.0922739	-0.326215
CREBRF	5.00655	4.64839	3.08402	2.94125	3.49	2.49	3.24809	3.20665	2.45316	2.59173	2.58	2.19	4.82747	3.01264	2.99	3.22737	2.52245	2.385	-0.580908	-0.256203	-0.326156
CD160	0.979345	1.65684	0.982587	1.36473	1.33	1.24	1.74944	1.41986	1.4368	1.10892	1.1	0.95	1.31809	1.17366	1.285	1.58465	1.27286	1.025	0.265713	0.117061	-0.326144
STOM	14.0495	11.8316	18.4943	25.6235	14.65	14.51	13.6389	11.1459	14.6752	19.0713	14.55	8.71	12.9405	22.0589	14.58	12.3924	16.8732	11.63	-0.0624433	-0.386623	-0.32614
FAM65B	3.22213	2.76016	2.4197	4.67657	2.44	2.41	3.47062	2.95947	1.9482	4.11837	1.36	2.51	2.99114	3.54814	2.425	3.21504	3.03328	1.935	0.104141	-0.22618	-0.325651
DBF4B	2.23584	2.59403	2.50511	1.46149	2.36	3.48	2.98783	3.00328	2.00902	1.76801	2.28	2.38	2.41493	1.9833	2.92	2.99556	1.88851	2.33	0.310839	-0.0706507	-0.325638
TPBG	51.8309	49.0193	41.0649	39.543	38	42.62	47.7309	44.068	37.0179	43.4009	30.08	34.26	50.4251	40.304	40.31	45.8995	40.2094	32.17	-0.135665	-0.00338843	-0.325422
EPN2	3.8568	4.26126	3.72751	4.35297	3.5	4.03	3.51398	3.51393	2.78316	3.72222	3.11	2.9	4.05903	4.04024	3.765	3.51396	3.25269	3.005	-0.208039	-0.312808	-0.325285
SLC44A2	155.547	179.781	168.747	185.568	193.75	207.94	139.641	151.14	147.557	146.845	167.93	152.75	167.664	177.157	200.845	145.39	147.201	160.34	-0.20564	-0.267245	-0.324948
UBL4A	22.4235	22.4231	24.7617	26.4213	30.92	33.23	26.7239	23.9485	24.999	21.2978	26.61	24.61	22.4233	25.5915	32.075	25.3362	23.1484	25.61	0.176202	-0.144752	-0.324742
MAFB	2.69954	3.71872	2.93799	3.67936	3.47	4.27	3.01259	2.6067	3.33425	3.07484	3.28	2.9	3.20913	3.30868	3.87	2.80964	3.20454	3.09	-0.191794	-0.0461341	-0.324727
NDUFB11	11.3799	11.3488	10.364	12.972	13.72	14.59	9.81822	11.8496	10.9754	10.6286	12.7	9.91	11.3643	11.668	14.155	10.8339	10.802	11.305	-0.0689612	-0.111259	-0.324351
MRPS2	9.12136	8.50271	9.6789	7.63024	10.37	14.07	10.9183	9.12623	9.96389	7.12241	8.64	10.88	8.81203	8.65457	12.22	10.0223	8.54315	9.76	0.185661	-0.018694	-0.324291
SPDYE5	0.677021	0.840461	1.2546	1.22942	1.69	1.44	0.741259	0.592298	1.10072	1.21375	1.33	1.17	0.758741	1.24201	1.565	0.666778	1.15724	1.25	-0.1864	-0.101995	-0.324235
TINF2	6.61192	5.35671	7.43576	7.40484	7.3	5.97	6.54261	4.97892	6.3842	5.91401	5.44	5.16	5.98431	7.4203	6.635	5.76076	6.1491	5.3	-0.0549257	-0.271101	-0.324104
PUSL1	5.39816	5.50798	7.75065	4.41646	8.89	8.77	7.67346	9.82417	7.02036	6.8397	7.56	6.55	5.45307	6.08355	8.83	8.74882	6.93003	7.055	0.682019	0.187947	-0.323767
STEAP4	95.783	91.2488	99.2017	108.339	70.92	52.86	73.1255	63.2	67.4998	78.573	60.11	38.81	93.5159	103.77	61.89	68.1627	73.0364	49.46	-0.456228	-0.506707	-0.323444
SPDYE6	1.01447	1.23095	2.03782	1.70788	2.61	2.42	0.775913	0.728549	1.31474	1.8638	2.21	1.81	1.12271	1.87285	2.515	0.752231	1.58927	2.01	-0.577735	-0.236871	-0.323363
HSD17B7	8.21816	9.78655	8.36871	7.90594	9.16	8.72	6.23557	7.25513	8.95941	6.44798	6.8	7.49	9.00235	8.13733	8.94	6.74535	7.70369	7.145	-0.416409	-0.079004	-0.323341
TRAPPC4	17.1108	15.0344	18.8407	14.8902	21.6	21.45	18.2977	15.6654	15.2156	12.7302	15.27	19.15	16.0726	16.8655	21.525	16.9816	13.9729	17.21	0.0793648	-0.271439	-0.322766
SDCBP2	4.57058	5.12805	3.807	6.13767	5.56	7.81	2.82322	5.41189	3.89302	4.30426	3.73	6.96	4.84931	4.97234	6.685	4.11755	4.09864	5.345	-0.235993	-0.278778	-0.322738
ZFP82	6.55257	6.46148	7.28875	5.83726	6.89	7.73	7.38056	7.32379	6.90652	6.36839	6.05	5.64	6.50702	6.563	7.31	7.35217	6.63745	5.845	0.176173	0.0162736	-0.322668
TMEM14C	49.9011	53.3318	62.0978	57.0686	59.2	71.65	45.212	46.6206	55.3489	42.3023	52.81	51.91	51.6165	59.5832	65.425	45.9163	48.8256	52.36	-0.168825	-0.287268	-0.321377
LSR	21.4598	21.9371	21.261	23.1297	29.06	28.5	21.1357	22.0815	20.9427	20.2187	22.79	23.29	21.6985	22.1954	28.78	21.6086	20.5807	23.04	-0.00598638	-0.108965	-0.320926
TK1	18.2182	19.5516	18.2639	14.6842	14.3	19.6	15.2114	17.605	14.2442	10.459	12.71	14.43	18.8849	16.4741	16.95	16.4082	12.3516	13.57	-0.202816	-0.415497	-0.320865
PPP2CB	31.6238	35.6018	37.2626	38.7855	35.04	38.61	33.4733	36.8181	32.8661	35.3186	27.95	31.02	33.6128	38.0241	36.825	35.1457	34.0924	29.485	0.0643375	-0.157464	-0.320704
IL1RAP	11.0153	8.9993	11.3292	24.0679	8.88	10.54	7.6019	7.25213	8.49235	18.8135	8.13	7.42	10.0073	17.6986	9.71	7.42701	13.6529	7.775	-0.430198	-0.374421	-0.320629
BLOC1S2	7.79662	9.41624	8.75957	8.83712	9.84	10.34	10.5298	10.4137	10.1328	8.20164	7.56	8.6	8.60643	8.79835	10.09	10.4718	9.16722	8.08	0.283016	0.0592521	-0.320499
SEC14L1	34.064	35.2622	39.5073	45.3689	45.42	41.12	36.3112	31.4778	38.5102	39.2791	36.26	33.06	34.6631	42.4381	43.27	33.8945	38.8946	34.66	-0.0323495	-0.125788	-0.320095
ELMO2	6.40821	6.19321	6.66027	6.40667	8.31	8.98	6.33344	7.09813	7.17756	7.23862	6.16	7.69	6.30071	6.53347	8.645	6.71578	7.20809	6.925	0.0920416	0.141768	-0.320052
TRPM7	11.3355	11.406	12.3924	12.816	12.41	11.98	10.1599	10.5674	10.1803	9.62018	10.49	9.05	11.3707	12.6042	12.195	10.3636	9.90024	9.77	-0.133795	-0.348369	-0.319859
DDX28	1.14552	1.0002	1.33503	0.987403	1.88	1.59	1.55317	1.93178	1.64411	1.83348	1	1.78	1.07286	1.16122	1.735	1.74248	1.7388	1.39	0.699674	0.582451	-0.319851
NRN1	2.01032	2.22035	0.950824	0.603183	0.54	0.82	0.85533	4.82947	0.656512	0.159457	0.71	0.38	2.11533	0.777003	0.68	2.8424	0.407984	0.545	0.426223	-0.929407	-0.319279
ZNF519	3.11751	4.16138	3.50008	2.35307	4.19	5.18	3.58506	3.66476	4.14366	3.45725	3.19	4.32	3.63944	2.92658	4.685	3.62491	3.80045	3.755	-0.00577329	0.376959	-0.319236
RAI1	3.02309	3.55325	3.36264	3.81399	4.24	4.18	2.81154	3.04668	2.91165	3.06724	3.58	3.17	3.28817	3.58832	4.21	2.92911	2.98944	3.375	-0.166823	-0.263429	-0.318933
PDLIM1	15.3999	16.9996	13.216	19.6297	13.73	15.59	20.1082	20.9803	14.07	15.7791	10.66	12.85	16.1998	16.4229	14.66	20.5442	14.9245	11.755	0.342763	-0.138017	-0.318611
WWTR1	21.3189	19.6086	26.027	31.2261	31.62	26.32	21.6152	21.0899	22.2433	28.296	24.05	22.41	20.4638	28.6266	28.97	21.3526	25.2697	23.23	0.0613378	-0.179948	-0.318571
GRPEL1	8.48187	8.63695	9.97395	10.065	10.1	10.09	11.091	11.7437	7.70273	9.05562	7.86	8.33	8.55941	10.0195	10.095	11.4173	8.37918	8.095	0.415645	-0.257925	-0.318538
VEGFB	11.2924	10.2664	11.8965	9.88397	15.15	12.67	9.27597	9.30677	9.89054	8.41172	10.74	11.57	10.7794	10.8902	13.91	9.29137	9.15113	11.155	-0.214314	-0.251013	-0.318432
C18orf25	8.99352	9.01759	9.1931	9.97249	7.5	7.4	9.58939	9.94151	7.85097	9.14121	6.15	5.8	9.00556	9.5828	7.45	9.76545	8.49609	5.975	0.116871	-0.173647	-0.318302
BVES	2.80913	2.66133	2.95792	2.74737	2.91	3.81	2.27424	2.528	2.38745	2.32762	2.37	3.02	2.73523	2.85264	3.36	2.40112	2.35754	2.695	-0.187955	-0.275021	-0.318176
HMGA2	1.87008	1.3381	2.71067	1.77056	1.79	3.01	1.75154	2.4512	1.57252	1.89714	1.21	2.64	1.60409	2.24062	2.4	2.10137	1.73483	1.925	0.389575	-0.3691	-0.318176
MTRNR2L2	18.4909	17.6811	19.6366	19.2674	33.56	29.55	20.1241	15.8711	16.9174	18.2207	29.66	20.96	18.086	19.452	31.555	17.9976	17.5691	25.31	-0.00706883	-0.146882	-0.318161
ZNF469	2.26114	2.09461	2.79442	4.66722	2.91	2.65	2.56319	2.37689	2.26443	3.78957	2.28	2.18	2.17788	3.73082	2.78	2.47004	3.027	2.23	0.181613	-0.301604	-0.318041
C10orf10	1.78425	1.49129	2.3331	4.95043	4.32	3.12	1.95304	1.41572	1.64249	3.39444	3.96	2.01	1.63777	3.64176	3.72	1.68438	2.51846	2.985	0.0404849	-0.532093	-0.317572
TMOD1	6.07208	5.79158	7.34492	7.16506	8.7	10.74	5.06634	5.26161	7.63503	6.74333	8.4	7.2	5.93183	7.25499	9.72	5.16397	7.18918	7.8	-0.199995	-0.0131464	-0.317482
NCOA1	16.2635	16.8387	16.138	14.7505	15.79	17.12	15.2994	15.7359	14.1098	14.3846	13.56	12.85	16.5511	15.4443	16.455	15.5176	14.2472	13.205	-0.093017	-0.116391	-0.317442
NNMT	8.59289	6.21155	8.14875	7.81308	6.44	7.65	4.22933	4.39254	6.46425	6.66201	6.03	5.28	7.40222	7.98091	7.045	4.31093	6.56313	5.655	-0.779957	-0.28217	-0.317073
ARHGEF10L	1.04744	0.700572	0.799339	0.901031	1.27	1.67	0.740898	0.63915	0.767902	1.18969	0.92	1.44	0.874008	0.850185	1.47	0.690024	0.978796	1.18	-0.341001	0.203231	-0.317029
PDGFB	5.87435	4.34787	7.62472	11.5121	7.15	5.12	6.31157	4.17794	5.9789	11.6266	5.78	4.07	5.11111	9.56841	6.135	5.24475	8.80275	4.925	0.0372387	-0.120325	-0.31694
MCM9	12.1298	10.977	10.8729	11.202	13.32	11.58	11.3684	11.8193	10.8476	9.67439	11.2	8.79	11.5534	11.0374	12.45	11.5938	10.261	9.995	0.00504225	-0.105236	-0.316867
MMP15	1.91143	2.50942	2.56443	2.51023	4.2	3.97	2.09727	2.53338	2.25852	2.64353	3.28	3.28	2.21042	2.53733	4.085	2.31533	2.45103	3.28	0.0668909	-0.049926	-0.31664
FSD1L	1.77525	1.96564	1.44141	2.24818	2.55	2.07	1.77743	1.70215	1.43715	2.18794	1.72	1.99	1.87045	1.84479	2.31	1.73979	1.81255	1.855	-0.104468	-0.0254437	-0.316474
RIPK1	12.7542	10.4299	12.9661	12.5282	14.47	14.53	14.2969	12.551	12.0328	12.4919	11.25	12.04	11.5921	12.7471	14.5	13.4239	12.2623	11.645	0.211674	-0.0559392	-0.316342
SLC23A2	4.51841	4.628	4.77454	4.51651	6.05	5.33	4.68646	4.51723	3.8846	4.23694	4.48	4.66	4.5732	4.64552	5.69	4.60184	4.06077	4.57	0.0090068	-0.194088	-0.316234
VPS37A	7.14602	7.11818	6.27828	6.8215	7.06	6.21	6.71505	8.06877	5.79966	6.55786	4.17	6.49	7.1321	6.54989	6.635	7.39191	6.17876	5.33	0.0516203	-0.0841533	-0.315961
PTPN12	59.412	56.4747	54.6631	54.3464	53.26	53.32	58.0815	57.8455	47.7184	52.8114	42.3	43.33	57.9433	54.5048	53.29	57.9635	50.2649	42.815	0.000501615	-0.116831	-0.315749
IQCB1	24.6245	23.5143	22.36	20.554	20.5	23.66	27.6404	27.548	20.8479	18.9617	16.72	18.76	24.0694	21.457	22.08	27.5942	19.9048	17.74	0.197165	-0.108332	-0.315734
HSF1	6.00712	6.94594	6.2277	5.94732	8.32	6.51	6.33623	7.21212	5.85523	7.44229	5.76	6.16	6.47653	6.08751	7.415	6.77417	6.64876	5.96	0.0648242	0.127233	-0.315134
LPAR2	5.65936	5.8309	6.95658	7.71492	9.62	8.32	6.64958	5.18558	6.73546	6.98353	7.3	7.12	5.74513	7.33575	8.97	5.91758	6.85949	7.21	0.0426678	-0.0968421	-0.315109
NPHP4	0.976623	1.40431	1.18848	1.18477	1.75	1.87	0.944456	0.894521	1.48621	1.21847	1.56	1.35	1.19047	1.18663	1.81	0.919488	1.35234	1.455	-0.372624	0.188594	-0.314971
BRD2	12.9866	12.2314	12.8541	11.7526	12.5	12.08	15.2086	13.355	11.6375	11.7558	9.45	10.31	12.609	12.3033	12.29	14.2818	11.6966	9.88	0.179724	-0.0729558	-0.314902
BRD2	12.2733	11.2346	11.6764	10.6714	12.5	12.08	14.0788	12.685	10.6116	11.003	9.45	10.31	11.7539	11.1739	12.29	13.3819	10.8073	9.88	0.187137	-0.0481267	-0.314902
BRD2	12.2246	11.0652	11.7759	10.7161	12.5	12.08	14.0273	12.7117	10.6193	10.8086	9.45	10.31	11.6449	11.246	12.29	13.3695	10.714	9.88	0.199247	-0.0699215	-0.314902
BRD2	11.6107	9.9095	11.0466	10.1686	12.5	12.08	14.4822	12.3475	10.1897	10.2724	9.45	10.31	10.7601	10.6076	12.29	13.4148	10.231	9.88	0.318139	-0.0521441	-0.314902
BRD2	11.2098	10.1263	10.9154	10.0025	12.5	12.08	13.2763	11.8677	9.97156	9.98851	9.45	10.31	10.6681	10.4589	12.29	12.572	9.98004	9.88	0.236918	-0.0676199	-0.314902
BRD2	10.4988	9.66628	10.3339	9.42931	12.5	12.08	12.5613	11.0674	9.33997	9.38534	9.45	10.31	10.0825	9.88161	12.29	11.8143	9.36266	9.88	0.228681	-0.0778277	-0.314902
BRD2	10.4965	9.66422	10.3317	9.42867	12.5	12.08	12.559	11.0665	9.33831	9.38316	9.45	10.31	10.0804	9.88019	12.29	11.8127	9.36074	9.88	0.228798	-0.0779162	-0.314902
TEAD1	12.003	12.3159	13.6457	17.1075	12.48	12.26	11.9996	12.8525	10.1701	16.4706	10	9.89	12.1594	15.3766	12.37	12.4261	13.3204	9.945	0.0312898	-0.207105	-0.314802
TOE1	7.91021	7.03597	12.0057	9.6107	10.38	11.05	9.86914	8.5781	8.7499	7.33838	7.59	9.64	7.47309	10.8082	10.715	9.22362	8.04414	8.615	0.303628	-0.426116	-0.314709
LPIN1	8.39748	8.8588	7.66307	12.7425	8.45	7.68	9.04329	8.47887	7.14526	11.7274	6.36	6.61	8.62814	10.2028	8.065	8.76108	9.43633	6.485	0.0220591	-0.112665	-0.314568
EPHB6	9.14046	10.3368	8.88897	8.57651	12.53	18.05	9.5627	10.8162	9.89825	6.85169	8.47	16.12	9.73863	8.73274	15.29	10.1895	8.37497	12.295	0.0652854	-0.0603504	-0.314517
TMEM81	2.55419	2.77369	2.27977	1.98004	2.67	2.64	2.49253	2.86512	2.77452	1.59946	1.96	2.31	2.66394	2.1299	2.655	2.67882	2.18699	2.135	0.00803875	0.0381575	-0.314476
CDC42EP2	1.15758	1.67737	1.07052	2.96975	2.75	1.54	1.73529	2.04435	1.05263	1.42693	1.76	1.69	1.41748	2.02013	2.145	1.88982	1.23978	1.725	0.414926	-0.704363	-0.314381
TRUB2	8.91789	8.70319	10.3632	8.19306	11.34	11.34	7.7087	7.60656	10.052	7.20686	8.99	9.25	8.81054	9.27813	11.34	7.65763	8.62942	9.12	-0.202332	-0.10457	-0.314315
ULBP1	2.86551	2.10393	2.27724	3.39189	3.23	2.85	3.61613	3.04333	2.42441	3.47938	2.43	2.46	2.48472	2.83457	3.04	3.32973	2.95189	2.445	0.422322	0.0585141	-0.314237
ACVR2A	2.22538	2.17379	2.33686	2.21469	2.05	2.45	2.1334	2.23047	1.5181	1.75847	1.81	1.81	2.19958	2.27578	2.25	2.18194	1.63829	1.81	-0.0116232	-0.474172	-0.313935
CDK19	9.57696	10.5666	12.6729	9.08545	10.69	12.22	9.78576	10.5187	9.31631	8.8093	8.63	9.8	10.0718	10.8792	11.455	10.1522	9.06281	9.215	0.011478	-0.26354	-0.313921
CPSF6	13.5507	13.3781	14.4896	13.7921	16.6	15.26	14.5461	14.4333	12.358	11.8265	12.61	13.02	13.4644	14.1409	15.93	14.4897	12.0922	12.815	0.105878	-0.225786	-0.313913
CRBN	7.67757	9.08145	7.81413	8.68526	8.67	8.82	9.24749	8.88062	7.58677	7.35294	7.27	6.8	8.37951	8.24969	8.745	9.06405	7.46985	7.035	0.113291	-0.143261	-0.313908
KIAA1804	3.2389	3.33402	3.24594	3.7263	3.64	3.47	3.59497	3.49141	2.57038	3.69873	2.55	3.17	3.28646	3.48612	3.555	3.54319	3.13456	2.86	0.108514	-0.153362	-0.313834
CBLB	3.34835	3.76693	2.27535	1.90337	2.53	2.79	3.12828	3.22265	2.51465	2.14583	1.64	2.64	3.55764	2.08936	2.66	3.17546	2.33024	2.14	-0.163953	0.157417	-0.313815
GNB2	27.3289	29.8369	29.5529	30.686	39.71	40.66	28.4453	29.7588	29.0619	27.7756	33.13	31.53	28.5829	30.1195	40.185	29.1021	28.4188	32.33	0.0259685	-0.0838523	-0.313784
TOP3A	3.63119	3.58063	3.6872	2.88204	4.69	4.73	4.04056	3.71297	3.40946	3.26431	3.19	4.39	3.60591	3.28462	4.71	3.87676	3.33689	3.79	0.10449	0.0227755	-0.313529
PARD6A	0.955006	0.507731	0.536289	0.745325	1.44	2.3	0.981071	1.29765	1.17153	1.62571	1.1	1.91	0.731369	0.640807	1.87	1.13936	1.39862	1.505	0.639554	1.12604	-0.313275
LRRC8A	4.89788	5.45258	4.9358	6.56742	5.27	4.62	5.08417	5.11483	3.54373	5.50722	4.29	3.67	5.17523	5.75161	4.945	5.0995	4.52548	3.98	-0.0212672	-0.345897	-0.313202
PIGL	1.6879	1.69152	1.7219	2.25834	1.91	2.14	2.06442	1.16764	1.77162	1.97012	2.11	1.15	1.68971	1.99012	2.025	1.61603	1.87087	1.63	-0.0643217	-0.0891461	-0.31305
SORBS3	3.79994	3.30363	3.82064	3.35517	6.59	4.69	5.2135	4.31955	3.8752	2.77307	4.28	4.8	3.55178	3.58791	5.64	4.76652	3.32414	4.54	0.424394	-0.110163	-0.313003
MKRN2	11.3705	12.0257	11.9953	11.2378	11.04	10.67	13.0706	11.018	9.17683	8.02693	8.72	8.76	11.6981	11.6166	10.855	12.0443	8.60188	8.74	0.0420763	-0.433458	-0.312655
GPD1L	9.7522	12.6758	13.1988	13.8328	15.57	15.85	8.21189	8.80101	11.9429	13.5804	13.83	11.47	11.214	13.5158	15.71	8.50645	12.7616	12.65	-0.398672	-0.082832	-0.312546
ALDH1A3	223.17	192.547	157.8	335.929	85.94	98.64	162.3	139.632	103.025	243.814	73.05	75.59	207.858	246.865	92.29	150.966	173.419	74.32	-0.461378	-0.509453	-0.312424
FBXO44	1.01109	1.19463	1.39614	1.10559	2.04	2.12	1.40314	1.26901	1.49918	0.863468	1.5	1.85	1.10286	1.25087	2.08	1.33608	1.18132	1.675	0.276749	-0.0825214	-0.312422
TM2D2	5.31709	4.89459	6.24893	8.3936	6.49	7.79	5.11929	5.53341	5.47122	6.64223	5.58	5.92	5.10584	7.32126	7.14	5.32635	6.05673	5.75	0.0609989	-0.273555	-0.312362
CEP89	7.40717	7.13324	6.6618	6.4448	6.49	6.98	7.48166	7.6402	6.35775	5.02232	5.26	5.59	7.2702	6.5533	6.735	7.56093	5.69003	5.425	0.0565677	-0.203784	-0.312055
FAM96B	8.03102	7.67061	8.35665	9.00834	10.85	10.87	10.6916	8.81662	8.23101	9.73458	7.3	10.2	7.85081	8.68249	10.86	9.75411	8.98279	8.75	0.313168	0.0490547	-0.311669
R3HDM4	2.72252	3.4974	3.54402	3.16459	3.9	3.77	3.57584	3.66856	2.02505	3.50954	3.47	2.71	3.10996	3.35431	3.835	3.6222	2.76729	3.09	0.21997	-0.277537	-0.31162
ELMSAN1	2.86324	2.56826	3.35298	1.94974	3.24	2.58	2.26105	2.2872	2.06147	1.94923	2.42	2.27	2.71575	2.65136	2.91	2.27412	2.00535	2.345	-0.256039	-0.402879	-0.311431
ZNF672	3.2631	3.3776	3.10234	3.19006	4.45	4.77	3.22109	3.5688	3.15134	3.55348	3.51	3.92	3.32035	3.1462	4.61	3.39494	3.35241	3.715	0.0320529	0.0915882	-0.311405
KCTD9	29.4062	28.8203	26.2577	31.7725	24.48	24.43	26.4026	29.5918	23.4405	27.5819	18.93	20.49	29.1133	29.0151	24.455	27.9972	25.5112	19.71	-0.0563934	-0.185673	-0.311202
GADD45B	15.1565	14.1412	18.8644	32.5005	15.11	17.57	15.9131	12.6247	15.041	25.8213	16.25	10.09	14.6488	25.6825	16.34	14.2689	20.4312	13.17	-0.0379133	-0.330012	-0.311153
AP1S3	9.30387	11.0207	10.2662	9.6023	10.74	10.81	10.4308	11.4417	7.96817	8.3754	7.95	9.42	10.1623	9.93425	10.775	10.9362	8.17178	8.685	0.105893	-0.28176	-0.31109
TFDP1	41.3169	51.6204	46.6541	41.5302	45.05	45.8	46.9463	48.4468	36.9912	34.6954	37.14	36.09	46.4687	44.0922	45.425	47.6966	35.8433	36.615	0.0376272	-0.298818	-0.311052
CCNO	0.604468	0.97744	0.952214	0.638454	1.93	1.63	1.41185	0.855784	1.31594	1.15402	1.55	1.32	0.790954	0.795334	1.78	1.13382	1.23498	1.435	0.519522	0.634855	-0.310827
CIB1	12.9149	11.1881	10.7677	10.7748	10.04	15.25	8.59525	11.1311	10.1852	8.91223	9.39	11	12.0515	10.7712	12.645	9.86318	9.54871	10.195	-0.289089	-0.173807	-0.310705
CCDC91	22.6345	19.9548	22.1376	18.0233	20.37	19.59	19.288	18.3913	18.1617	14.5188	15.88	16.34	21.2947	20.0805	19.98	18.8396	16.3402	16.11	-0.176719	-0.297362	-0.3106
SAMD1	8.81186	10.9212	10.1353	8.47005	10.72	10.19	9.61943	10.9558	7.95275	7.97101	8.7	8.16	9.86653	9.30268	10.455	10.2876	7.96188	8.43	0.0602939	-0.224536	-0.310589
MAPK8	7.55803	7.49734	7.96655	8.82702	8.35	8.13	8.69798	8.79888	7.84173	8.33914	6.26	7.03	7.52768	8.39678	8.24	8.74843	8.09043	6.645	0.216818	-0.0536198	-0.310375
ISPD	1.14971	1.55453	1.75929	2.28336	1.78	1.63	1.12965	1.36753	1.2458	1.88252	1.32	1.43	1.35212	2.02133	1.705	1.24859	1.56416	1.375	-0.114923	-0.369913	-0.31034
SOCS5	21.1707	19.6386	15.0634	19.1439	13.18	14.48	19.3185	18.376	12.3929	16.2389	10.38	11.93	20.4047	17.1037	13.83	18.8473	14.3159	11.155	-0.114544	-0.256686	-0.310111
TANC2	3.06946	2.96678	3.28045	2.2922	3.67	3.62	3.1152	3.06482	2.85036	2.40374	2.73	3.15	3.01812	2.78633	3.645	3.09001	2.62705	2.94	0.0339613	-0.0849199	-0.310103
ZNF829	5.69254	4.75383	6.03291	4.18409	6.12	6.76	7.53111	5.49288	5.38223	5.0505	4.29	6.1	5.22318	5.1085	6.44	6.51199	5.21636	5.195	0.31817	0.0301451	-0.309937
FGD6	5.50921	5.71444	6.18362	6.09162	7.11	6.96	5.82711	5.49692	5.34269	6.33547	5.26	6.09	5.61182	6.13762	7.035	5.66201	5.83908	5.675	0.0128456	-0.0719382	-0.30993
SPIRE1	26.2375	21.5402	25.1247	22.3561	33.48	24.65	25.3792	22.7786	25.2016	25.7897	24.29	22.61	23.8889	23.7404	29.065	24.0789	25.4957	23.45	0.0114321	0.102907	-0.309695
MPRIP	7.22826	8.05475	7.5486	11.2	9.26	7.62	7.11681	6.81597	6.17011	9.37019	6.89	6.73	7.64151	9.3743	8.44	6.96639	7.77015	6.81	-0.133446	-0.270769	-0.309588
TNPO1	32.5788	33.345	33.4812	31.0168	30.09	35.22	33.587	34.0586	27.2615	29.3272	24.78	27.92	32.9619	32.249	32.655	33.8228	28.2944	26.35	0.0371967	-0.18874	-0.309501
PDP1	10.566	8.62731	9.89287	13.0287	9.59	10.21	9.39316	8.28879	7.6456	12.8864	8.68	7.3	9.59665	11.4608	9.9	8.84098	10.266	7.99	-0.118326	-0.158832	-0.309233
HECTD3	11.4153	12.7013	14.995	12.5287	16.42	17.61	10.9228	12.2394	12.7419	10.7828	12.42	15.05	12.0583	13.7618	17.015	11.5811	11.7623	13.735	-0.0582542	-0.226498	-0.30895
TFAM	21.1845	21.5778	25.2905	21.6552	23.81	25.87	22.41	22.7573	20.014	18.0763	20.06	20.06	21.3811	23.4729	24.84	22.5836	19.0451	20.06	0.0789392	-0.301569	-0.308344
CDC6	26.0379	22.8966	23.7663	16.2873	16.39	20.67	29.2496	25.3852	18.7582	14.2677	13.58	16.35	24.4672	20.0268	18.53	27.3174	16.513	14.965	0.158968	-0.278334	-0.308271
HAUS2	8.16127	7.63264	8.48909	7.46005	10.35	10.08	8.73163	8.49687	7.49882	7.0644	7.49	9.01	7.89696	7.97457	10.215	8.61425	7.28161	8.25	0.125429	-0.131149	-0.308223
CBX2	5.79386	6.43508	5.31155	5.99945	7.13	6.97	5.67946	5.96266	3.78837	5.46389	6.22	5.17	6.11447	5.6555	7.05	5.82106	4.62613	5.695	-0.0709456	-0.289849	-0.307927
TF	0.843233	1.20853	1.4641	1.64906	1.78	1.29	0.782333	0.815748	1.29342	1.03253	1.2	1.28	1.02588	1.55658	1.535	0.799041	1.16297	1.24	-0.360524	-0.420562	-0.307899
GCHFR	2.94733	1.94027	3.58391	2.78811	5.53	6.08	1.56796	3.75604	3.37103	3.11679	5.13	4.25	2.4438	3.18601	5.805	2.662	3.24391	4.69	0.123384	0.025983	-0.307708
UBE2Z	15.6847	15.8499	13.8817	14.9769	13.37	12.51	15.0414	13.78	10.0461	11.8771	10.66	10.25	15.7673	14.4293	12.94	14.4107	10.9616	10.455	-0.129795	-0.396542	-0.307645
PLEKHG3	2.42908	2.76595	3.10828	3.52498	4.65	4.21	2.67523	2.98312	2.88315	3.72453	3.34	3.82	2.59752	3.31663	4.43	2.82918	3.30384	3.58	0.123249	-0.00557425	-0.307347
N4BP3	1.23175	1.12829	1.18705	1.55027	2.29	2.35	1.67326	1.68531	1.11498	1.97596	1.79	1.96	1.18002	1.36866	2.32	1.67929	1.54547	1.875	0.509036	0.175282	-0.307234
TMEM136	1.14814	1.32855	1.57816	1.79852	1.86	2	0.79026	1.41579	1.08709	1.68916	1.52	1.6	1.23835	1.68834	1.93	1.10303	1.38812	1.56	-0.166948	-0.282468	-0.307055
FBXO3	37.8119	41.0996	36.806	38.9327	37.03	40.32	34.5482	37.7753	34.7201	32.7501	31	31.53	39.4558	37.8694	38.675	36.1617	33.7351	31.265	-0.125771	-0.16678	-0.306853
RAB28	8.92383	10.0662	9.62539	9.8408	8.73	8.45	7.63109	9.4163	8.60932	7.70337	6.26	7.63	9.495	9.73309	8.59	8.5237	8.15634	6.945	-0.155689	-0.254976	-0.306683
SGF29	3.66066	5.1831	4.15905	4.82136	6.49	5.94	5.21291	5.71106	5.59828	4.0144	4.12	5.93	4.42188	4.4902	6.215	5.46199	4.80634	5.025	0.304765	0.0981574	-0.306631
VSIG10	6.10644	6.91599	7.52918	6.43003	9.47	9.44	5.38192	5.97196	6.0593	6.11223	7.5	7.79	6.51121	6.9796	9.455	5.67694	6.08576	7.645	-0.197813	-0.197707	-0.306561
KIAA0907	16.5855	20.0018	16.1956	11.2455	20.32	20.85	15.7938	17.8794	12.3072	12.689	15.91	17.38	18.2936	13.7206	20.585	16.8366	12.4981	16.645	-0.119742	-0.13463	-0.306505
CLK2	11.693	13.4625	11.1366	12.8962	13.38	13.11	11.8345	11.6302	9.30089	12.7046	9.82	11.6	12.5777	12.0164	13.245	11.7324	11.0027	10.71	-0.100382	-0.127141	-0.306489
CSNK1G1	1.92545	2.33212	1.89135	1.95091	2.38	2.48	2.40923	2.35059	1.72127	1.96763	1.73	2.2	2.12879	1.92113	2.43	2.37991	1.84445	1.965	0.160877	-0.0587645	-0.306427
FTSJ1	11.0586	13.936	10.8141	12.9013	9.69	13.89	10.0008	14.067	9.7776	11.0997	8.15	10.92	12.4973	11.8577	11.79	12.0339	10.4386	9.535	-0.0545092	-0.183889	-0.306259
HMGB2	170.726	194.176	198.477	117.915	129.8	200.3	192.718	208.889	167.369	121.911	116.26	150.75	182.451	158.196	165.05	200.803	144.64	133.505	0.138275	-0.129247	-0.306009
SLC39A1	55.1289	53.1058	57.8039	68.818	61.6	69.76	46.6452	53.664	32.6936	48.3248	55.37	50.89	54.1174	63.3109	65.68	50.1546	40.5092	53.13	-0.109709	-0.644205	-0.305927
FAM156A	2.21726	2.21467	2.58424	2.03527	1.33	0.66	2.37144	1.93174	3.32241	2.46002	0.85	0.76	2.21596	2.30976	0.995	2.15159	2.89121	0.805	-0.0425319	0.323936	-0.305708
WDR11	9.00871	8.83165	9.52785	9.57542	9.65	10.26	7.82754	7.82505	8.90557	8.58084	8.42	7.69	8.92018	9.55163	9.955	7.8263	8.7432	8.055	-0.188743	-0.127585	-0.305537
RFC3	17.3143	17.4471	20.0798	15.371	13.21	18.03	17.9054	16.0215	17.3923	12.7534	11.73	13.55	17.3807	17.7254	15.62	16.9635	15.0729	12.64	-0.0350566	-0.233866	-0.305398
MTAP	12.2459	14.2912	13.1389	15.5355	13.07	13.25	12.57	13.7245	10.8033	12.9981	9.32	11.98	13.2685	14.3372	13.16	13.1472	11.9007	10.65	-0.0132497	-0.268717	-0.305306
XPOT	79.3069	63.0935	60.5191	49.1684	46	46.18	63.7901	56.7211	42.6338	37.232	35.58	39.03	71.2002	54.8438	46.09	60.2556	39.9329	37.305	-0.240786	-0.457749	-0.305085
ATP6V0A2	3.53938	3.14115	3.83804	3.53373	4.41	3.57	4.08467	3.97542	3.69793	3.98026	2.81	3.65	3.34027	3.68588	3.99	4.03005	3.83909	3.23	0.270833	0.0587552	-0.304855
PGM2L1	9.17139	11.1984	13.4533	12.1286	10.48	15.3	10.4111	12.6229	10.9601	12.8536	8.39	12.48	10.1849	12.791	12.89	11.517	11.9068	10.435	0.177334	-0.103332	-0.304822
SELT	22.0916	24.3117	23.5568	24.6682	24.31	25.73	22.1186	25.8603	20.994	20.5533	18.69	21.82	23.2017	24.1125	25.02	23.9895	20.7736	20.255	0.0481727	-0.215027	-0.304804
MTRNR2L8	685.236	576.067	627.918	768.885	588.61	612.08	631.648	637.895	557.638	587.717	545.28	426.75	630.651	698.401	600.345	634.772	572.678	486.015	0.00939437	-0.286334	-0.304791
FZD6	31.012	31.9338	36.077	34.9904	34.46	35.04	29.7441	33.4097	27.7885	29.1134	27.67	28.6	31.4729	35.5337	34.75	31.5769	28.451	28.135	0.00475943	-0.320711	-0.304647
CNDP2	11.6564	12.3291	15.217	17.2028	18.14	17.48	9.69189	10.9494	13.5165	12.2238	15.29	13.55	11.9928	16.2099	17.81	10.3206	12.8701	14.42	-0.216629	-0.332846	-0.304616
HSPA14	24.7282	25.0098	24.966	25.3378	23.5	23.32	23.3739	25.1308	20.7888	20.1558	18.8	19.11	24.869	25.1519	23.41	24.2523	20.4723	18.955	-0.0362239	-0.296994	-0.304546
FBXO30	7.14458	7.67012	5.91984	6.95076	7.19	6.74	8.98157	8.92691	6.20658	6.6212	5.11	6.17	7.40735	6.4353	6.965	8.95424	6.41389	5.64	0.273613	-0.00480779	-0.304428
TMEM123	210.065	238.172	201.879	206.886	173.32	200.94	166.845	184.535	168.447	149.558	148.4	154.69	224.118	204.382	187.13	175.69	159.002	151.545	-0.35123	-0.362222	-0.304295
PLEKHG2	1.38948	1.7257	1.95346	1.87568	3.39	2.5	1.78024	1.55409	1.82784	2.47157	2.47	2.3	1.55759	1.91457	2.945	1.66717	2.1497	2.385	0.0980814	0.167118	-0.304278
AGPAT2	6.67932	6.88233	6.55734	5.78895	7.15	7.95	7.43613	8.10608	4.75272	6.14992	6.94	5.29	6.78083	6.17314	7.55	7.77111	5.45132	6.115	0.196659	-0.1794	-0.304124
IFNLR1	1.30191	1.16778	1.47639	1.04743	1.58	1.84	1.50548	1.90089	1.15935	0.847882	1.41	1.36	1.23484	1.26191	1.71	1.70319	1.00362	1.385	0.463905	-0.330402	-0.30411
LETM2	2.21642	2.5278	2.81316	2.73035	3.05	4.27	2.13468	2.10259	2.66891	2.82981	2.16	3.77	2.37211	2.77175	3.66	2.11864	2.74936	2.965	-0.163036	-0.0117039	-0.303812
NBL1	1.74991	1.63619	1.59127	2.56731	3.22	3.1	2.62472	2.93228	2.16042	1.45259	2.42	2.7	1.69305	2.07929	3.16	2.7785	1.80651	2.56	0.714682	-0.20289	-0.303781
CBX4	7.93997	9.33732	7.85055	12.6256	10.08	9.16	9.82822	9.91139	7.86175	10.5925	8.58	7.01	8.63865	10.2381	9.62	9.8698	9.22712	7.795	0.192217	-0.149991	-0.303488
SYNJ2	2.93894	3.69813	3.1542	4.44619	3.1	3.7	3.77302	3.76941	3.00332	5.35385	2.33	3.18	3.31853	3.80019	3.4	3.77122	4.17858	2.755	0.184483	0.136941	-0.303482
KLF12	1.87202	2.16084	2.48418	1.34896	2.31	2.54	1.80802	1.56888	1.93425	1.38335	1.98	1.95	2.01643	1.91657	2.425	1.68845	1.6588	1.965	-0.256104	-0.208387	-0.303455
ZNF503	1.13607	1.4507	1.05537	0.848463	1.6	1.3	1.28664	1.2019	0.797317	1.07576	1	1.35	1.29339	0.951918	1.45	1.24427	0.93654	1.175	-0.0558522	-0.0234959	-0.303392
KIAA0513	0.936312	0.978138	0.71931	1.39441	1.34	1.35	0.824109	0.802085	1.11851	1.93474	1.23	0.95	0.957225	1.05686	1.345	0.813097	1.52663	1.09	-0.235431	0.530561	-0.303278
DGCR6L	5.65648	5.80815	6.20795	6.45732	9.51	12.24	4.83274	5.59407	7.60979	5.50831	8.67	8.96	5.73231	6.33263	10.875	5.2134	6.55905	8.815	-0.136892	0.0506809	-0.302983
BLOC1S1	17.3321	17.3691	18.0513	22.8873	27.79	25.22	14.619	17.1096	16.122	11.5967	22.66	20.31	17.3506	20.4693	26.505	15.8643	13.8593	21.485	-0.129202	-0.562602	-0.302935
FAM83D	41.9118	39.2898	46.104	32.8324	31.48	39.33	41.6968	37.4807	40.7543	33.6822	26.44	30.96	40.6008	39.4682	35.405	39.5888	37.2182	28.7	-0.0364176	-0.0846805	-0.302902
EXOSC6	4.46171	3.67351	3.84681	3.74251	4.74	4.08	3.64318	4.09805	3.17321	3.48948	3.11	4.04	4.06761	3.79466	4.41	3.87061	3.33134	3.575	-0.0716185	-0.187866	-0.302835
PQLC1	1.15154	1.94131	1.74465	1.74402	2.35	2.3	1.44138	1.81926	1.6349	1.61286	1.78	1.99	1.54643	1.74433	2.325	1.63032	1.62388	1.885	0.0762183	-0.103232	-0.302666
SLC39A8	11.6531	13.6465	14.1164	13.9934	12.59	15.96	7.91052	10.1532	10.3629	8.16567	11.17	11.98	12.6498	14.0549	14.275	9.03186	9.26429	11.575	-0.48602	-0.601322	-0.302479
TP53RK	3.37392	3.71523	3.32894	4.1316	4.87	3.96	3.17846	3.60514	2.9746	3.84833	3.48	3.68	3.54458	3.73027	4.415	3.3918	3.41147	3.58	-0.0635616	-0.128889	-0.302454
HLA-E	5.87652	5.82	7.94996	7.17673	6.97	7.52	6.57723	6.31277	7.00547	6.18744	5.83	5.92	5.84826	7.56334	7.245	6.445	6.59645	5.875	0.140173	-0.197334	-0.302397
HLA-E	5.87652	5.82	7.94996	7.17673	6.97	7.52	6.57723	6.31277	7.00547	6.18744	5.83	5.92	5.84826	7.56334	7.245	6.445	6.59645	5.875	0.140173	-0.197334	-0.302397
HLA-E	5.87652	5.82	7.94996	7.17673	6.97	7.52	6.57723	6.31277	7.00547	6.18744	5.83	5.92	5.84826	7.56334	7.245	6.445	6.59645	5.875	0.140173	-0.197334	-0.302397
HLA-E	5.87652	5.82	7.94996	7.17673	6.97	7.52	6.57723	6.31277	7.00547	6.18744	5.83	5.92	5.84826	7.56334	7.245	6.445	6.59645	5.875	0.140173	-0.197334	-0.302397
HLA-E	4.73568	4.66781	6.43615	5.86158	6.97	7.52	5.23534	5.11424	5.59615	4.82147	5.83	5.92	4.70174	6.14886	7.245	5.17479	5.20881	5.875	0.138304	-0.239366	-0.302397
HLA-E	4.73568	4.66781	6.43615	5.86158	6.97	7.52	5.23534	5.11424	5.59615	4.82147	5.83	5.92	4.70174	6.14886	7.245	5.17479	5.20881	5.875	0.138304	-0.239366	-0.302397
HLA-E	4.7316	4.66295	6.43615	5.86158	6.97	7.52	5.23534	5.11424	5.59615	4.81602	5.83	5.92	4.69727	6.14886	7.245	5.17479	5.20608	5.875	0.139676	-0.240121	-0.302397
CTNNA1	27.9929	26.8335	21.3991	28.4627	23.62	23.19	29.6041	32.1186	20.2916	27.2777	18.76	19.2	27.4132	24.9309	23.405	30.8614	23.7847	18.98	0.17093	-0.0679042	-0.302337
ZFP42	27.8926	24.4237	24.3636	27.9371	25.64	23.71	26.6981	23.6903	19.9512	25.4652	20.02	20	26.1581	26.1504	24.675	25.1942	22.7082	20.01	-0.0541689	-0.203617	-0.302329
MAD2L1	32.5275	31.9746	34.5188	22.4103	26.1	38.46	41.2193	41.1448	30.3655	24.0543	23.39	28.97	32.2511	28.4646	32.28	41.1821	27.2099	26.18	0.35267	-0.0650346	-0.302175
RNF14	10.4324	11.0391	9.98577	10.6021	9.56	9.82	9.57546	9.95597	9.24404	8.96682	8.09	7.63	10.7357	10.2939	9.69	9.76572	9.10543	7.86	-0.136625	-0.176996	-0.301967
CENPH	13.4548	11.9148	11.9644	11.2834	8.74	11.17	13.8412	12.7609	10.3457	8.18712	7.77	8.38	12.6848	11.6239	9.955	13.3011	9.26641	8.075	0.0684394	-0.327012	-0.301959
GLRX3	47.5331	51.2206	41.1636	40.3952	36.22	46.63	41.7419	50.0462	35.1151	37.561	31.61	35.6	49.3769	40.7794	41.425	45.8941	36.338	33.605	-0.105528	-0.16636	-0.301826
QRSL1	16.0666	16.1577	16.146	15.6734	15.83	17.59	16.8626	18.7682	15.2446	14.8045	13.4	13.72	16.1121	15.9097	16.71	17.8154	15.0245	13.56	0.144976	-0.0825849	-0.301355
SLC35B1	14.3037	14.9942	17.4915	15.2951	17.69	18.07	14.399	15.9168	15.1545	12.3434	14.23	14.8	14.6489	16.3933	17.88	15.1579	13.749	14.515	0.0492726	-0.253785	-0.300802
PLBD1	9.98121	9.85599	10.6282	10.696	12.8	12.76	11.0212	8.9213	13.9661	9.41294	10.57	10.18	9.9186	10.6621	12.78	9.97125	11.6895	10.375	0.00763787	0.132724	-0.300776
HLA-E	5.87652	5.82	7.94996	7.17673	6.97	7.49	6.57723	6.31277	7.00547	6.18744	5.82	5.92	5.84826	7.56334	7.23	6.445	6.59645	5.87	0.140173	-0.197334	-0.300635
HLA-E	5.87652	5.82	7.94996	7.17673	6.97	7.49	6.57723	6.31277	7.00547	6.18744	5.82	5.92	5.84826	7.56334	7.23	6.445	6.59645	5.87	0.140173	-0.197334	-0.300635
HLA-E	5.87652	5.82	7.94996	7.17673	6.97	7.49	6.57723	6.31277	7.00547	6.18744	5.82	5.92	5.84826	7.56334	7.23	6.445	6.59645	5.87	0.140173	-0.197334	-0.300635
HLA-E	5.87652	5.82	7.94996	7.17673	6.97	7.49	6.57723	6.31277	7.00547	6.18744	5.82	5.92	5.84826	7.56334	7.23	6.445	6.59645	5.87	0.140173	-0.197334	-0.300635
HLA-E	4.73568	4.66781	6.43615	5.86158	6.97	7.49	5.23534	5.11424	5.59615	4.82147	5.82	5.92	4.70174	6.14886	7.23	5.17479	5.20881	5.87	0.138304	-0.239366	-0.300635
HLA-E	4.73568	4.66781	6.43615	5.86158	6.97	7.49	5.23534	5.11424	5.59615	4.82147	5.82	5.92	4.70174	6.14886	7.23	5.17479	5.20881	5.87	0.138304	-0.239366	-0.300635
HLA-E	4.7316	4.66295	6.43615	5.86158	6.97	7.49	5.23534	5.11424	5.59615	4.81602	5.82	5.92	4.69727	6.14886	7.23	5.17479	5.20608	5.87	0.139676	-0.240121	-0.300635
CTBP2	20.914	19.958	17.9133	21.0848	19.59	20.04	20.3561	19.8748	14.3839	19.0441	15.38	16.8	20.436	19.4991	19.815	20.1155	16.714	16.09	-0.0228088	-0.222347	-0.300429
C20orf24	44.8838	70.9961	70.8189	62.4557	67.92	82.17	65.6386	75.6868	78.9292	56.618	52.34	69.55	57.9399	66.6373	75.045	70.6627	67.7736	60.945	0.28639	0.0243935	-0.300248
LAMTOR2	18.3626	24.8681	21.8918	29.9594	32.39	34.31	23.039	25.0487	25.7241	20.9907	29.05	25.13	21.6153	25.9256	33.35	24.0438	23.3574	27.09	0.153612	-0.150498	-0.299926
TRAM1	65.9335	62.3425	75.3108	76.6845	68.96	71.45	59.6511	63.7145	59.9728	64.7235	57.13	56.93	64.138	75.9976	70.205	61.6828	62.3482	57.03	-0.0563111	-0.285608	-0.299853
HLA-E	5.87652	5.82	7.94996	7.17673	6.97	7.49	6.57723	6.31277	7.00547	6.18744	5.83	5.92	5.84826	7.56334	7.23	6.445	6.59645	5.875	0.140173	-0.197334	-0.299407
HLA-E	5.87652	5.82	7.94996	7.17673	6.97	7.49	6.57723	6.31277	7.00547	6.18744	5.83	5.92	5.84826	7.56334	7.23	6.445	6.59645	5.875	0.140173	-0.197334	-0.299407
HLA-E	5.87652	5.82	7.94996	7.17673	6.97	7.49	6.57723	6.31277	7.00547	6.18744	5.83	5.92	5.84826	7.56334	7.23	6.445	6.59645	5.875	0.140173	-0.197334	-0.299407
HLA-E	5.87652	5.82	7.94996	7.17673	6.97	7.49	6.57723	6.31277	7.00547	6.18744	5.83	5.92	5.84826	7.56334	7.23	6.445	6.59645	5.875	0.140173	-0.197334	-0.299407
HLA-E	4.73568	4.66781	6.43615	5.86158	6.97	7.49	5.23534	5.11424	5.59615	4.82147	5.83	5.92	4.70174	6.14886	7.23	5.17479	5.20881	5.875	0.138304	-0.239366	-0.299407
HLA-E	4.73568	4.66781	6.43615	5.86158	6.97	7.49	5.23534	5.11424	5.59615	4.82147	5.83	5.92	4.70174	6.14886	7.23	5.17479	5.20881	5.875	0.138304	-0.239366	-0.299407
HLA-E	4.7316	4.66295	6.43615	5.86158	6.97	7.49	5.23534	5.11424	5.59615	4.81602	5.83	5.92	4.69727	6.14886	7.23	5.17479	5.20608	5.875	0.139676	-0.240121	-0.299407
STAG1	27.2208	26.3089	28.191	25.0827	25.12	25.47	27.0542	27.4946	24.6173	22.1599	20.35	20.76	26.7649	26.6369	25.295	27.2744	23.3886	20.555	0.0272079	-0.187618	-0.299363
SUMO3	49.2025	56.9881	53.3096	47.8257	43.98	48.58	46.2125	45.8136	42.1279	33.0331	35.99	39.23	53.0953	50.5677	46.28	46.013	37.5805	37.61	-0.206541	-0.42823	-0.299273
HEATR6	3.28749	2.38582	2.97755	3.05764	3.01	2.82	3.1367	2.73835	2.84384	2.94395	2.41	2.33	2.83666	3.0176	2.915	2.93752	2.8939	2.37	0.0504104	-0.0603866	-0.298609
CPNE1	22.2723	22.2081	22.3914	20.0528	22.01	23.42	28.3501	25.7804	25.3566	21.6287	18.85	18.09	22.2402	21.2221	22.715	27.0652	23.4927	18.47	0.283272	0.146642	-0.298461
MSRA	1.64026	1.16704	2.38336	2.26136	1.73	2.5	1.71345	1.42946	2.09227	1.42992	1.82	1.62	1.40365	2.32236	2.115	1.57146	1.7611	1.72	0.162918	-0.399119	-0.298249
FOXI1	19.4088	23.0129	20.5072	17.4662	15.28	14.29	19.7351	17.8521	19.045	20.7479	14.3	9.75	21.2109	18.9867	14.785	18.7936	19.8965	12.025	-0.174561	0.0675219	-0.298097
HENMT1	20.8308	24.2596	26.2087	21.6298	21.08	23.01	18.0264	16.2828	18.3622	15.7233	19.12	16.74	22.5452	23.9193	22.045	17.1546	17.0428	17.93	-0.394225	-0.489014	-0.298076
ATL2	38.1197	41.6801	43.7573	36.778	43.02	48.49	39.1806	41.4679	38.0758	36.5832	36.37	38.06	39.8999	40.2677	45.755	40.3242	37.3295	37.215	0.0152626	-0.109305	-0.298045
ATXN7L2	1.42451	1.31822	1.65017	1.35009	1.97	1.46	1.97733	1.56879	1.69077	1.68799	1.54	1.25	1.37137	1.50013	1.715	1.77306	1.68938	1.395	0.370629	0.171406	-0.297943
UBTD1	1.15013	2.22047	1.59547	1.47238	2.33	2.71	1.03681	2.02358	1.56792	2.26219	1.53	2.57	1.6853	1.53392	2.52	1.53019	1.91505	2.05	-0.13929	0.320158	-0.2978
MTFR2	10.8133	9.86015	12.2149	8.35481	7.49	11.92	9.61832	9.5489	10.3899	6.40235	6.7	9.09	10.3367	10.2849	9.705	9.58361	8.39612	7.895	-0.109138	-0.292726	-0.297789
CEP97	3.86141	4.30588	4.88178	3.43907	5.86	5.99	3.8433	4.10895	4.28937	4.06979	4.39	5.25	4.08364	4.16043	5.925	3.97612	4.17958	4.82	-0.0384943	0.00662706	-0.297782
NFE2L2	66.5678	63.2841	61.5961	73.9526	76.76	80.7	64.4342	65.2008	57.3793	69.0349	64.43	63.67	64.926	67.7743	78.73	64.8175	63.2071	64.05	-0.00241184	-0.100653	-0.297715
C1orf109	24.2831	21.7842	22.7617	20.9242	29.05	30.01	27.6509	27.6677	22.9586	24.4504	20.82	27.23	23.0337	21.843	29.53	27.6593	23.7045	24.025	0.264022	0.117993	-0.297645
CXorf38	2.98718	3.09332	3.1703	2.82718	3.54	4.56	3.88699	3.78036	3.70904	2.84156	3.03	3.56	3.04025	2.99874	4.05	3.83367	3.2753	3.295	0.334538	0.127271	-0.297643
TIMP2	13.398	12.8726	19.5453	15.8921	20.25	19.42	13.5024	12.315	14.9115	14.1235	14.71	17.57	13.1353	17.7187	19.835	12.9087	14.5175	16.14	-0.0251054	-0.28748	-0.297408
NDUFB2	26.5784	27.7136	31.7772	30.8146	40.89	46.03	23.3242	25.8	34.0677	23.8176	36.94	33.79	27.146	31.2959	43.46	24.5621	28.9427	35.365	-0.144306	-0.112777	-0.297366
PRPF38B	41.7993	43.8111	35.2805	35.1361	48.64	45.23	51.2094	50.1324	34.9241	36.5073	38.79	37.6	42.8052	35.2083	46.935	50.6709	35.7157	38.195	0.243371	0.0206428	-0.29728
PHF13	4.64056	4.60792	4.43687	4.76694	5.25	5.55	4.54812	4.71237	2.48911	3.46311	4.45	4.34	4.62424	4.60191	5.4	4.63025	2.97611	4.395	0.00187226	-0.628803	-0.297096
OPTN	20.1556	18.5721	20.8528	25.0467	20.05	19.39	18.1185	16.899	17.6812	17.6139	16.95	15.15	19.3638	22.9498	19.72	17.5087	17.6476	16.05	-0.14529	-0.379011	-0.297086
PLEKHF2	9.17419	9.4473	10.0742	9.8485	9.62	9.19	9.18451	8.97007	8.33596	9.65236	7.53	7.78	9.31075	9.96135	9.405	9.07729	8.99416	7.655	-0.036635	-0.147353	-0.297026
TMEM56	8.61247	7.72879	12.2488	10.686	11.41	11.22	8.77141	7.03055	10.1086	7.55076	10.19	8.23	8.17063	11.4674	11.315	7.90098	8.82968	9.21	-0.0484157	-0.377105	-0.296964
IST1	9.76819	10.3192	10.4834	9.22954	12.45	12.94	10.5204	11.7539	9.21123	9.53164	9.58	11.09	10.0437	9.85647	12.695	11.1372	9.37143	10.335	0.14909	-0.0728011	-0.296722
PARVA	6.59347	6.64499	8.13861	6.80711	8.21	7.99	6.80407	6.58851	7.23061	6.56358	6.19	7	6.61923	7.47286	8.1	6.69629	6.8971	6.595	0.0166986	-0.115672	-0.296549
PCYT2	4.17072	4.62224	3.70734	5.18502	4.62	4.53	4.0815	4.13351	3.47502	3.62303	3.89	3.56	4.39648	4.44618	4.575	4.1075	3.54903	3.725	-0.0980866	-0.325144	-0.296531
ATN1	11.6619	11.6973	12.843	10.3045	15	13.97	13.614	12.7901	12.6082	10.3511	11.36	12.23	11.6796	11.5738	14.485	13.202	11.4796	11.795	0.176771	-0.0117777	-0.296384
SMC3	53.3987	50.0891	50.3134	36.6806	50.28	49.25	57.3917	53.3921	44.7272	36.4137	38.93	42.12	51.7439	43.497	49.765	55.3919	40.5705	40.525	0.0982862	-0.100487	-0.296319
DCLRE1C	5.51245	5.68695	5.62726	4.73379	5.96	6.16	5.16698	4.51958	4.92643	4.03162	4.95	4.92	5.5997	5.18052	6.06	4.84328	4.47903	4.935	-0.209365	-0.209914	-0.296268
SMIM7	34.949	35.2325	40.6507	38.4513	38.54	42.65	36.5564	39.7576	34.5492	32.548	33.53	32.6	35.0907	39.551	40.595	38.157	33.5486	33.065	0.120857	-0.237462	-0.295997
SMAD3	9.05285	8.41156	9.35623	18.9177	9.47	9.13	10.6971	8.54551	7.40953	18.0283	8.68	6.47	8.73221	14.137	9.3	9.6213	12.7189	7.575	0.139887	-0.152497	-0.295985
PRKCSH	82.9352	86.3861	89.2729	84.9013	100.3	97.72	69.2144	77.198	83.458	63.165	79.47	81.84	84.6607	87.0871	99.01	73.2062	73.3115	80.655	-0.209726	-0.24842	-0.29581
LDAH	4.52939	5.39392	4.94064	3.86615	5.16	5.74	4.45284	4.48807	4.54896	3.55179	4.34	4.54	4.96165	4.40339	5.45	4.47045	4.05037	4.44	-0.1504	-0.120561	-0.295697
TRIM35	3.68279	3.05448	3.69137	3.63961	4.3	4.18	4.52046	3.41613	3.35716	3.47553	3.39	3.52	3.36864	3.66549	4.24	3.96829	3.41634	3.455	0.236355	-0.101552	-0.295379
VPS11	11.4823	11.0345	10.4922	11.7438	11.66	12.65	10.1567	9.73527	12.4998	9.46418	9.57	10.24	11.2584	11.118	12.155	9.94599	10.982	9.905	-0.178816	-0.0177578	-0.295321
MED16	1.80086	1.86589	2.01777	2.43492	3.12	3.48	1.97848	2.20401	2.72988	2.28763	2.98	2.4	1.83338	2.22635	3.3	2.09125	2.50875	2.69	0.18986	0.172294	-0.29486
SUMO1	71.7722	71.2726	64.3853	69.672	67.8	72.55	60.2584	66.789	53.3992	53.7705	56.35	58.09	71.5224	67.0286	70.175	63.5237	53.5849	57.22	-0.1711	-0.322953	-0.294438
JAGN1	6.47003	6.17069	5.43402	4.10825	6.73	7.3	5.34478	6.53141	5.59494	4.08583	5.65	5.79	6.32036	4.77113	7.015	5.93809	4.84038	5.72	-0.0900066	0.0207893	-0.294428
ASAP2	25.4325	26.4481	28.773	31.2763	29.04	28.58	30.357	26.8002	25.365	27.0293	20.83	26.16	25.9403	30.0247	28.81	28.5786	26.1972	23.495	0.13974	-0.196738	-0.294216
PRDX2	62.2185	66.98	76.7365	75.8274	104.36	113.78	49.5836	55.6466	78.0402	59.0682	89.87	88.03	64.5992	76.2819	109.07	52.6151	68.5542	88.95	-0.296041	-0.154097	-0.294188
CCNB1	43.1838	48.146	38.805	34.357	35.47	46.62	45.1749	49.598	34.1776	27.2706	30.3	36.66	45.6649	36.581	41.045	47.3864	30.7241	33.48	0.0533889	-0.251724	-0.293907
AZIN1	65.7384	70.1509	72.1418	121.647	75.41	72.99	81.1008	87.8447	68.989	112.83	59.85	61.2	67.9446	96.8944	74.2	84.4727	90.9095	60.525	0.314126	-0.0919822	-0.293888
PIBF1	7.6104	8.43838	7.82577	5.99687	7.81	9.72	9.61872	10.0154	7.74405	7.00892	6.61	7.69	8.02439	6.91132	8.765	9.81706	7.37648	7.15	0.2909	0.0939722	-0.293811
TMEM170B	3.68355	4.149	4.77808	5.51117	5.42	4.73	3.24347	3.7572	4.03198	5.4539	4.39	3.89	3.91627	5.14462	5.075	3.50034	4.74294	4.14	-0.161989	-0.117284	-0.293777
RHOQ	14.8441	14.1713	14.7503	12.4515	13.37	11.5	12.2154	11.5609	14.197	13.1809	8.35	11.94	14.5077	13.6009	12.435	11.8881	13.6889	10.145	-0.287295	0.00930967	-0.293638
IDH2	27.7878	28.7459	29.9692	32.0224	41.77	42.53	24.0811	22.8057	32.3837	27.5727	36.1	32.68	28.2669	30.9958	42.15	23.4434	29.9782	34.39	-0.269929	-0.048159	-0.293544
H2AFX	6.81211	9.24561	9.7203	6.69414	12.88	17.04	7.23136	8.38851	8.729	5.54779	11.86	12.56	8.02886	8.20722	14.96	7.80993	7.13839	12.21	-0.0398846	-0.201294	-0.293047
B4GALNT4	1.15355	1.48942	1.49234	1.58858	1.72	1.49	1.32888	1.39453	1.07289	0.842106	1.31	1.31	1.32149	1.54046	1.605	1.36171	0.9575	1.31	0.0432541	-0.686018	-0.293006
RAB27A	6.12715	6.08495	7.63938	6.54363	7.6	8.56	5.9423	5.99758	7.53581	6.5649	6.37	6.82	6.10605	7.0915	8.08	5.96994	7.05035	6.595	-0.032523	-0.00839593	-0.292983
PSMG3	20.4693	25.654	25.3075	26.4926	34.04	35.56	24.3266	20.5417	25.3706	21.1771	30.24	26.57	23.0617	25.9001	34.8	22.4342	23.2739	28.405	-0.0397992	-0.154245	-0.292942
SLC25A14	13.8929	14.9149	16.6575	14.9025	12.93	14.36	15.5485	14.5632	13.165	12.23	10.85	11.43	14.4039	15.78	13.645	15.0558	12.6975	11.14	0.0638647	-0.313553	-0.292623
SPNS1	1.75454	1.59764	1.5728	1.93592	3.17	3.48	1.35906	1.5362	2.60925	1.79831	2.68	2.75	1.67609	1.75436	3.325	1.44763	2.20378	2.715	-0.211407	0.329035	-0.292402
S1PR2	2.81908	3.53524	3.39011	3.92417	4.99	4.99	3.41114	3.58514	2.68359	2.76387	4.1	4.05	3.17716	3.65714	4.99	3.49814	2.72373	4.075	0.13885	-0.425132	-0.29224
GINS2	15.2443	18.943	20.1053	12.6772	16.56	20.82	16.0784	15.3513	16.9149	12.071	15	15.53	17.0937	16.3912	18.69	15.7149	14.493	15.265	-0.121332	-0.177575	-0.292039
C22orf29	4.06794	3.69824	5.30918	4.72883	4.91	4.7	4.58937	3.57872	4.00803	5.7603	3.61	4.24	3.88309	5.019	4.805	4.08404	4.88416	3.925	0.0727936	-0.0392894	-0.291844
[truncated: 11,943 more rows]

## Sheet: SKBR3
TableS2. RNA-seq analysis of gene expression in MAGEA12 knock-down cells
rpkm+0.1, avg>1 only
Gene	siCTL_24h_rep1	siCTL_24h_rep2	siCTL_48h_rep1	siCTL_48h_rep2	siCTL_72h_rep1	siCTL_72h_rep2	siMAGEA12_24h_rep1	siMAGEA12_24h_rep2	siMAGEA12_48h_rep1	siMAGEA12_48h_rep2	siMAGEA12_72h_rep1	siCTL_72h_rep2	siCTL_24h_avg	siCTL_48h_avg	siCTL_72h_avg	siMAGEA12_24h_avg	siMAGEA12_48h_avg	siMAGEA12_72h_avg	log2fc_24h	log2fc_48h	log2fc_72h
HNRNPF	0.1	0.1	128.205	125.21	0.1	134.951	132.361	130.272	0.1	127.516	0.1	0.1	0.1	126.707	67.5255	131.316	63.808	0.1	10.3588	-0.989693	-9.39929
WDR77	0.1	12.8324	10.1935	9.96685	9.57067	9.96391	12.5023	11.0894	9.50934	11.5493	0.1	0.1	6.4662	10.0802	9.76729	11.7958	10.5293	0.1	0.867289	0.0628916	-6.60989
ATG4D	4.04125	3.2858	3.09444	5.40177	3.32186	5.28952	4.30869	3.45733	4.75252	4.10813	0.1	0.1	3.66352	4.2481	4.30569	3.88301	4.43032	0.1	0.083943	0.0605931	-5.42817
MYZAP	0.1	2.64308	3.76972	0.1	3.99117	3.44536	0.1	0.1	0.1	0.1	0.1	0.1	1.37154	1.93486	3.71826	0.1	0.1	0.1	-3.77772	-4.27416	-5.21656
TUBB6	8.74368	0.1	0.1	5.06938	5.65811	0.1	0.1	7.39261	0.1	0.1	0.1	0.1	4.42184	2.58469	2.87905	3.7463	0.1	0.1	-0.239178	-4.69192	-4.84752
RPL17-C18orf32	0.1	0.1	0.1	10.1666	5.48364	0.1	5.90228	0.1	0.1	0.1	0.1	0.1	0.1	5.1333	2.79182	3.00114	0.1	0.1	4.90744	-5.68181	-4.80313
MAGEA3	40.1582	35.9278	35.5631	37.0048	35.1583	35.8866	7.51966	6.98	3.90058	3.84426	4.41671	3.70536	38.043	36.284	35.5225	7.24983	3.87242	4.06103	-2.39161	-3.22802	-3.12881
MAGEA12	6.87368	9.57837	6.77347	8.60893	7.50928	7.67558	1.13919	1.1576	0.884598	0.777994	0.940732	0.866743	8.22602	7.6912	7.59243	1.1484	0.831296	0.903737	-2.84058	-3.20977	-3.07059
INSL4	2.55646	1.51918	3.5297	6.10683	6.05685	4.86838	3.15401	2.55645	0.343708	2.30168	0.744334	0.784716	2.03782	4.81827	5.46261	2.85523	1.32269	0.764525	0.48658	-1.86503	-2.83696
MAGEA6	35.4493	34.4195	32.057	32.8164	30.5418	34.7785	5.91298	6.96153	3.47593	3.79185	5.34661	4.44662	34.9344	32.4367	32.6602	6.43725	3.63389	4.89661	-2.44013	-3.15804	-2.73767
MMP13	0.658389	0.955876	1.16532	1.42643	2.96577	3.15821	0.950067	0.465611	0.733125	0.493229	0.692841	0.581761	0.807133	1.29588	3.06199	0.707839	0.613177	0.637301	-0.189384	-1.07955	-2.26442
DTX3L	4.71294	4.20465	4.96216	4.41818	7.80351	7.90893	2.85232	2.1197	1.88213	1.59395	1.70705	1.82138	4.4588	4.69017	7.85622	2.48601	1.73804	1.76422	-0.842822	-1.43218	-2.15481
CTSS	1.12758	0.948092	1.90897	1.45689	3.68395	3.92731	0.966903	0.656602	0.550607	0.843068	0.918201	0.816069	1.03784	1.68293	3.80563	0.811752	0.696837	0.867135	-0.354467	-1.27208	-2.13381
CCL2	17.1735	13.5786	10.577	17.5262	26.7685	27.2984	12.6251	9.68835	7.46471	9.91366	5.1301	7.85938	15.376	14.0516	27.0335	11.1567	8.68919	6.49474	-0.462771	-0.693442	-2.0574
LOC730183	1.70363	0.982352	0.911226	1.40713	1.06019	1.65645	1.76144	0.768178	0.630327	1.53731	0.333687	0.348332	1.34299	1.15918	1.35832	1.26481	1.08382	0.341009	-0.0865301	-0.0969789	-1.99394
PIGR	0.469426	0.770779	3.04525	1.47312	5.87325	5.31105	0.581163	0.428378	0.539815	0.563554	1.75809	1.22128	0.620103	2.25918	5.59215	0.504771	0.551685	1.48969	-0.296879	-2.03389	-1.9084
NEURL3	1.11533	0.809136	1.01906	0.558684	2.70599	2.83046	1.41872	1.01183	0.807277	0.730454	0.715712	0.826184	0.962233	0.78887	2.76823	1.21527	0.768865	0.770948	0.336823	-0.0370563	-1.84426
HIST1H3E	0.493125	1.72229	1.05457	1.63811	1.8654	1.24468	0.449111	1.08281	2.05012	2.2141	0.1	0.830534	1.10771	1.34634	1.55504	0.765961	2.13211	0.465267	-0.532235	0.663237	-1.74082
TAPBPL	2.2165	2.77968	3.43969	3.59939	4.38555	4.62741	2.25768	2.22365	1.65209	1.71262	1.56908	1.17572	2.49809	3.51954	4.50648	2.24066	1.68236	1.3724	-0.156898	-1.0649	-1.7153
ANP32E	14.3276	13.3322	12.1418	11.5033	11.5882	11.9152	8.61809	7.51998	4.72564	4.66403	3.84617	3.61737	13.8299	11.8225	11.7517	8.06903	4.69483	3.73177	-0.777323	-1.33239	-1.65494
CDH5	13.5908	12.705	11.4262	12.1754	22.1157	21.1491	12.1708	12.212	7.49932	6.03173	7.68924	6.13092	13.1479	11.8008	21.6324	12.1914	6.76553	6.91008	-0.108969	-0.802611	-1.64642
SAA2	2.39971	1.34958	2.36432	2.18273	6.17973	4.59212	1.5747	1.53769	0.863892	1.39549	1.33117	2.1362	1.87465	2.27353	5.38592	1.55619	1.12969	1.73369	-0.268595	-1.009	-1.63535
TFF1	1.50688	1.26114	1.80807	2.16417	2.62715	0.782746	1.34937	2.7379	1.49578	3.25241	0.715047	0.426797	1.38401	1.98612	1.70495	2.04364	2.3741	0.570922	0.562283	0.257425	-1.57836
GBP1	3.23645	3.34304	4.21811	3.9779	8.6142	8.9931	2.25939	2.69902	1.58593	2.07412	3.11964	2.78499	3.28974	4.098	8.80365	2.47921	1.83003	2.95232	-0.408098	-1.16306	-1.57626
SOCS2	2.6385	2.9061	3.35244	3.08883	3.65575	4.02323	2.74279	2.32309	1.42364	0.94786	1.30252	1.29903	2.7723	3.22064	3.83949	2.53294	1.18575	1.30078	-0.13027	-1.44155	-1.56154
S100A8	82.2545	78.6383	143.937	119.24	163.056	190.67	73.62	63.2753	57.0601	57.8128	65.5522	55.8023	80.4464	131.588	176.863	68.4476	57.4365	60.6773	-0.233027	-1.19599	-1.5434
B4GALT5	40.4523	41.3528	57.5612	50.7245	74.5647	72.5249	27.9133	26.8001	25.0154	24.9133	25.459	26.7085	40.9026	54.1428	73.5448	27.3567	24.9644	26.0838	-0.580297	-1.1169	-1.49547
ADCK5	1.84396	0.1	1.29526	1.91587	1.41369	2.9393	1.64871	0.1	1.21626	1.46139	1.47725	0.1	0.97198	1.60557	2.1765	0.874355	1.33883	0.788625	-0.152707	-0.262114	-1.4646
RCN1	2.13941	1.46088	2.02286	1.54305	3.76335	3.63767	1.91108	1.76334	1.69283	2.35569	1.23817	1.51109	1.80015	1.78296	3.70051	1.83721	2.02426	1.37463	0.0294034	0.183124	-1.42868
PPM1H	13.6076	12.5728	12.3894	13.6229	14.8893	14.1108	5.38508	5.965	5.20834	4.89471	5.43509	5.3656	13.0902	13.0061	14.5	5.67504	5.05152	5.40034	-1.20578	-1.3644	-1.42493
PARP14	1.57255	1.4118	1.81077	1.35417	2.77509	2.91308	1.46402	1.27982	0.921568	1.12952	1.15103	0.968698	1.49218	1.58247	2.84408	1.37192	1.02554	1.05986	-0.12122	-0.625789	-1.42409
CDKN2AIP	20.7785	22.2292	39.5467	44.1614	41.4462	39.8498	17.4107	16.6781	24.9178	26.1647	16.1472	14.1915	21.5038	41.8541	40.648	17.0444	25.5412	15.1694	-0.335297	-0.712538	-1.42203
PLEKHA1	12.0714	11.9564	10.3778	10.1089	11.6712	13.0194	7.13676	6.3232	5.66254	4.98579	4.70102	4.68164	12.0139	10.2433	12.3453	6.72998	5.32416	4.69133	-0.83603	-0.94406	-1.39589
GNG10	22.0426	21.5059	26.4242	21.733	26.9554	27.5339	14.7705	12.3018	9.13729	9.77884	10.9501	9.8675	21.7743	24.0786	27.2447	13.5361	9.45806	10.4088	-0.685806	-1.34813	-1.38817
C8orf4	3.90174	1.92189	11.453	11.6156	16.0159	16.4665	2.71376	2.39943	7.2785	6.91486	6.15829	6.481	2.91182	11.5343	16.2412	2.5566	7.09668	6.31964	-0.187695	-0.700714	-1.36174
PLAU	7.62593	7.75945	5.59348	7.32585	9.26349	9.95887	7.84939	6.91026	4.13103	2.7071	3.49104	4.00386	7.69269	6.45966	9.61118	7.37983	3.41906	3.74745	-0.0599016	-0.917857	-1.3588
SCNM1	9.69217	6.28415	3.45474	4.66917	3.57113	7.89452	8.88879	7.38087	2.71146	5.84611	4.38777	0.1	7.98816	4.06195	5.73283	8.13483	4.27879	2.24388	0.026249	0.0750269	-1.35325
ALDH1A3	33.9727	35.4142	47.7774	47.1555	63.4473	57.2134	27.3441	25.0691	22.726	22.8151	24.0266	23.2845	34.6934	47.4665	60.3303	26.2066	22.7706	23.6556	-0.404733	-1.05974	-1.35071
E2F5	2.67616	2.53307	3.14169	0.1	2.32047	2.83656	0.1	2.18747	2.48066	0.1	1.97612	0.1	2.60461	1.62085	2.57852	1.14374	1.29033	1.03806	-1.18732	-0.329006	-1.31265
VPS16	15.0014	10.2959	9.48269	9.94471	9.27976	14.579	9.51531	10.7338	13.437	10.0761	0.1	9.52582	12.6486	9.7137	11.9294	10.1246	11.7565	4.81291	-0.321125	0.275369	-1.30954
BIRC3	1.68386	1.71552	1.2066	1.06461	3.15978	3.18904	1.6525	1.45724	1.46383	1.19817	1.10597	1.46056	1.69969	1.13561	3.17441	1.55487	1.331	1.28327	-0.128478	0.229049	-1.30667
FA2H	4.52288	5.09129	5.05879	4.64687	4.5993	4.9184	1.62298	1.83003	1.53281	1.83937	2.11247	1.77733	4.80708	4.85283	4.75885	1.7265	1.68609	1.9449	-1.47731	-1.52514	-1.29092
IFI27	3.08587	0.380441	1.12481	0.1	0.505458	0.755212	1.98371	0.476202	1.78329	3.41017	0.1	0.415713	1.73316	0.612405	0.630335	1.22996	2.59673	0.257856	-0.494794	2.08414	-1.28955
CTXN1	0.669316	0.569875	1.53999	1.58497	1.46353	2.58655	1.36394	1.44421	0.758963	0.950446	0.763701	0.893459	0.619595	1.56248	2.02504	1.40408	0.854704	0.82858	1.18022	-0.87034	-1.28924
CXADR	8.48615	8.75918	8.83716	8.15116	11.1925	10.6165	6.94401	6.66871	5.24947	5.59821	4.64235	4.30172	8.62266	8.49416	10.9045	6.80636	5.42384	4.47203	-0.34125	-0.647157	-1.28592
GBP3	4.23775	4.58039	6.20773	4.44129	7.9137	9.19612	4.62245	3.0029	2.39816	3.41237	3.50135	3.51737	4.40907	5.32451	8.55491	3.81267	2.90526	3.50936	-0.209671	-0.873979	-1.28554
MDK	2.28292	1.73399	5.20339	5.03387	4.02323	7.23135	2.38881	2.08447	3.41718	3.1214	2.7462	1.97396	2.00846	5.11863	5.62729	2.23664	3.26929	2.36008	0.155247	-0.64678	-1.2536
EGFL7	1.74711	0.62866	1.21096	1.44257	1.7437	1.07695	0.587567	0.710038	1.37098	0.756121	0.660052	0.525108	1.18789	1.32676	1.41033	0.648802	1.06355	0.59258	-0.872544	-0.319024	-1.25095
ITGB6	37.0701	39.8041	56.8159	49.0187	77.0781	79.225	29.6561	28.6665	28.2851	25.5634	32.676	33.2799	38.4371	52.9173	78.1515	29.1613	26.9243	32.978	-0.398444	-0.974833	-1.24477
PHF6	9.44298	10.9187	9.1621	5.41982	8.91185	9.2744	8.64522	6.80755	3.56302	3.74635	4.53543	3.15556	10.1808	7.29096	9.09313	7.72639	3.65469	3.84549	-0.397991	-0.996362	-1.24161
GRAMD1A	2.13753	2.39382	3.35238	3.62721	5.61444	3.91407	1.9846	2.02488	2.53141	1.6561	2.39953	1.67687	2.26567	3.48979	4.76425	2.00474	2.09376	2.0382	-0.176526	-0.73705	-1.22496
TIMP1	2.22003	1.84973	1.47275	2.17367	1.11551	2.29484	1.85717	2.22003	0.941325	1.24009	0.965028	0.493961	2.03488	1.82321	1.70518	2.0386	1.09071	0.729494	0.00263501	-0.741216	-1.22495
LGALSL	3.864	3.75477	3.44336	3.13197	3.60488	4.02189	2.55779	2.59088	1.74749	2.08448	1.69711	1.56577	3.80938	3.28767	3.81339	2.57434	1.91599	1.63144	-0.565358	-0.778977	-1.22493
HMGB1	52.7768	56.0625	53.2118	48.7546	47.6555	48.8382	0.1	51.2957	0.1	45.038	41.2765	0.1	54.4197	50.9832	48.2469	25.6979	22.569	20.6883	-1.08248	-1.17568	-1.22162
GBP2	1.45286	1.30083	1.7115	1.49818	3.63055	3.29595	1.12006	0.865771	1.49284	1.40406	1.68459	1.28585	1.37685	1.60484	3.46325	0.992916	1.44845	1.48522	-0.471623	-0.14792	-1.22145
BASP1	6.88612	7.67213	8.4569	6.02187	10.255	11.5941	6.24452	7.80299	4.18993	4.98614	4.92623	4.48843	7.27912	7.23938	10.9245	7.02375	4.58803	4.70733	-0.0515225	-0.657991	-1.21459
C12orf75	3.731	3.52489	2.82897	3.48246	3.67172	3.45636	3.17093	2.33335	1.38656	1.57223	1.68736	1.38522	3.62794	3.15571	3.56404	2.75214	1.4794	1.53629	-0.398599	-1.09296	-1.21406
ANXA3	31.4866	30.2827	24.4551	26.8411	51.8234	54.1344	28.9185	27.794	21.0942	19.3209	22.4514	23.3244	30.8847	25.6481	52.9789	28.3563	20.2076	22.8879	-0.123223	-0.343958	-1.21083
CDKN2B	8.24343	8.1562	12.9495	11.0289	20.8967	19.4205	7.12474	6.92045	8.11119	6.30522	8.50198	9.10576	8.19982	11.9892	20.1586	7.02259	7.2082	8.80387	-0.223587	-0.734023	-1.19519
SCD	101.868	103.032	190.484	154.629	201.359	208.572	53.1848	48.1846	78.5258	76.583	89.6129	90.5516	102.45	172.556	204.965	50.6847	77.5544	90.0822	-1.0153	-1.15379	-1.18607
PLEKHA3	5.06086	5.18139	5.71958	4.99568	6.1468	6.11864	5.13479	4.27095	3.48369	3.79204	2.84965	2.56928	5.12112	5.35763	6.13272	4.70287	3.63787	2.70946	-0.122919	-0.558503	-1.17852
ANKRD46	4.61096	4.119	5.91351	5.53702	6.40517	5.53524	3.01894	2.67926	2.83765	3.55522	2.54815	2.73928	4.36498	5.72527	5.9702	2.8491	3.19644	2.64372	-0.615469	-0.840879	-1.17521
DAZAP2	60.1434	64.0946	62.3151	58.7693	78.6453	75.0175	52.1843	50.3943	37.8041	40.6517	35.2845	32.9818	62.119	60.5422	76.8314	51.2893	39.2279	34.1332	-0.276377	-0.626061	-1.17052
KLC3	2.32003	1.85569	1.99759	2.07101	1.89918	1.89378	1.36026	1.68568	0.1	1.93246	0.1	1.59408	2.08786	2.0343	1.89648	1.52297	1.01623	0.84704	-0.455137	-1.00131	-1.16282
FLNB	54.5127	53.5479	36.27	38.9167	43.9123	41.939	47.7234	46.9136	36.6839	38.1311	0.1	38.7113	54.0303	37.5934	42.9257	47.3185	37.4075	19.4057	-0.191364	-0.00714993	-1.14536
GPRC5A	32.3853	32.0941	24.6902	25.3041	46.5219	44.6391	28.6361	27.8885	14.4236	13.4136	20.1448	21.2954	32.2397	24.9972	45.5805	28.2623	13.9186	20.7201	-0.189959	-0.84475	-1.13739
MARVELD2	6.24846	6.02776	4.82737	5.16254	5.99776	6.52326	5.25047	4.0199	2.92117	3.64054	2.75303	2.96515	6.13811	4.99495	6.26051	4.63518	3.28085	2.85909	-0.405168	-0.6064	-1.13072
APOL6	3.91296	3.6216	3.29027	2.89224	5.02848	4.20546	3.29796	3.6053	2.0615	1.96696	2.0756	2.14318	3.76728	3.09126	4.61697	3.45163	2.01423	2.10939	-0.126245	-0.617964	-1.13012
FPR3	0.841851	0.542198	2.22658	1.63188	2.98723	3.78013	0.575796	0.512138	1.32667	0.912665	1.75761	1.36368	0.692025	1.92923	3.38368	0.543967	1.11967	1.56065	-0.347304	-0.784955	-1.11645
OPTN	12.0245	10.485	9.81112	8.10933	13.7013	14.2457	10.4318	10.296	5.87116	5.90888	6.29234	6.6212	11.2547	8.96022	13.9735	10.3639	5.89002	6.45677	-0.118967	-0.605262	-1.11381
KTN1	94.0347	92.6466	78.2766	72.7244	85.7692	84.5649	63.6498	59.3589	44.5506	41.6303	39.2476	40.2436	93.3406	75.5005	85.167	61.5044	43.0905	39.7456	-0.601817	-0.809118	-1.0995
TNRC6A	9.4174	9.22931	11.7267	10.8956	16.3876	15.7956	7.59447	6.84819	6.63366	6.82235	7.48951	7.55603	9.32335	11.3111	16.0916	7.22133	6.728	7.52277	-0.368585	-0.749495	-1.09697
OLR1	38.9838	39.9628	48.6781	54.295	113.671	117.077	37.7914	33.7796	38.7684	38.4477	53.3479	55.3361	39.4733	51.4866	115.374	35.7855	38.6081	54.342	-0.141502	-0.415294	-1.08618
TEN1	13.0455	17.0705	14.0059	15.3079	18.2252	17.0949	15.4195	12.4617	0.1	0.1	0.1	16.5646	15.058	14.6569	17.6601	13.9406	0.1	8.3323	-0.111238	-7.19544	-1.0837
SHISA4	1.21522	1.30363	1.71435	1.94602	2.33349	1.68096	1.39509	1.52976	1.12131	1.71466	0.925069	0.976778	1.25943	1.83019	2.00723	1.46243	1.41799	0.950924	0.215597	-0.368147	-1.0778
AFAP1L2	0.842335	0.997129	1.76847	1.47005	2.38057	2.3598	0.994662	0.851171	1.14878	0.81061	1.13982	1.10996	0.919732	1.61926	2.37019	0.922916	0.979695	1.12489	0.00498659	-0.72493	-1.07522
ATP1A3	1.79083	1.57162	1.425	1.48076	1.1216	1.29352	1.19202	1.56026	1.10714	1.1746	0.47631	0.671278	1.68122	1.45288	1.20756	1.37614	1.14087	0.573794	-0.288886	-0.348781	-1.07349
GPR137B	10.8564	9.69866	13.0266	12.3836	13.3406	13.3487	5.87009	4.83209	6.97966	5.48319	5.59011	7.10102	10.2775	12.7051	13.3446	5.35109	6.23142	6.34556	-0.941589	-1.02777	-1.07244
SYTL4	7.58675	7.63832	7.03887	5.92645	6.85007	6.18398	3.47519	3.12553	3.05495	2.71848	3.00179	3.21001	7.61253	6.48266	6.51703	3.30036	2.88672	3.1059	-1.20575	-1.16716	-1.0692
C20orf196	1.28336	1.7165	1.88794	1.43753	1.80281	2.0919	0.868442	1.02045	1.35565	1.03077	1.10616	0.750515	1.49993	1.66274	1.94735	0.944446	1.19321	0.928338	-0.667354	-0.478708	-1.06879
SLC16A2	26.3568	26.7101	24.3409	26.0317	25.3978	26.5731	22.5351	21.3015	13.845	14.914	13.2153	11.6474	26.5335	25.1863	25.9855	21.9183	14.3795	12.4313	-0.275676	-0.808626	-1.06372
CASD1	8.7492	11.6747	10.7002	10.7751	11.2989	10.5868	7.51432	6.83017	6.73199	5.43111	5.18133	5.29698	10.2119	10.7376	10.9428	7.17225	6.08155	5.23916	-0.509762	-0.820167	-1.06258
PSMB10	11.3871	10.6577	9.76858	9.79088	12.9407	14.7067	9.56656	9.08786	6.44558	5.49543	6.67918	6.62542	11.0224	9.77973	13.8237	9.32721	5.9705	6.6523	-0.240921	-0.711942	-1.05522
SERPINA3	5.46118	5.48146	3.0466	4.1038	6.15138	6.39337	5.56865	5.65436	2.86726	2.69737	2.3804	3.66767	5.47132	3.5752	6.27238	5.6115	2.78232	3.02404	0.0364988	-0.361738	-1.05254
IRF1	9.32967	8.1046	9.17108	8.75937	11.9271	13.0627	8.41816	7.79761	4.97046	4.9114	6.15895	5.91984	8.71713	8.96523	12.4949	8.10788	4.94093	6.03939	-0.104528	-0.859557	-1.04886
SMIM20	3.94923	4.60914	4.47179	2.1647	3.44562	2.75135	2.96694	2.68684	2.19422	2.65968	1.29422	1.71518	4.27919	3.31825	3.09849	2.82689	2.42695	1.5047	-0.59812	-0.451276	-1.04209
KRT80	43.0977	41.9739	47.741	55.2419	66.5319	65.8551	34.5293	34.0146	31.9344	29.1985	30.9253	33.5558	42.5358	51.4915	66.1935	34.272	30.5665	32.2405	-0.311649	-0.752384	-1.03781
C19orf71	0.747966	1.88263	0.886685	0.945059	2.23387	0.938538	1.25084	0.639971	0.742855	0.874347	1.04424	0.501367	1.3153	0.915872	1.5862	0.945406	0.808601	0.772803	-0.476385	-0.179718	-1.03741
PDIA6	142.047	150.703	139.107	135.669	147.82	142.811	104.518	100.755	77.106	77.9889	63.6893	78.0855	146.375	137.388	145.315	102.636	77.5474	70.8874	-0.512125	-0.825105	-1.03559
NET1	40.1593	42.2605	50.659	46.6217	43.4497	44.6328	29.1225	27.7599	28.6378	26.561	22.1952	21.0382	41.2099	48.6403	44.0413	28.4412	27.5994	21.6167	-0.535009	-0.817517	-1.02671
SAA1	1.96193	1.63671	4.3228	3.28711	6.23165	8.98516	2.02905	3.0739	3.48661	1.21254	3.35592	4.13663	1.79932	3.80496	7.6084	2.55147	2.34958	3.74627	0.50388	-0.69548	-1.02214
CXCL16	4.54479	4.19589	3.68747	4.27799	6.58541	7.831	5.52154	4.55929	2.98036	3.58019	3.45538	3.64884	4.37034	3.98273	7.2082	5.04041	3.28028	3.55211	0.205797	-0.279941	-1.02096
S100A9	457.625	457.972	701.924	681.049	906.851	937.921	398.222	435.095	463.154	448.775	462.66	452.638	457.798	691.486	922.386	416.659	455.965	457.649	-0.135847	-0.60078	-1.01113
MFAP2	2.28332	0.953248	1.56488	1.44415	2.16413	2.10755	1.52375	1.82367	1.24005	0.820598	1.18162	0.951219	1.61828	1.50452	2.13584	1.67371	1.03032	1.06642	0.0485848	-0.5462	-1.00203
TNFAIP3	4.97196	5.61503	5.02462	6.59232	7.84779	7.21464	6.56991	6.09682	5.33263	3.96589	3.77355	3.7546	5.2935	5.80847	7.53121	6.33336	4.64926	3.76408	0.258752	-0.321157	-1.00059
C1orf106	4.77242	4.34585	5.32813	5.23276	8.94219	9.12362	4.40762	3.67532	3.40991	3.7628	4.83177	4.21651	4.55913	5.28045	9.0329	4.04147	3.58636	4.52414	-0.17388	-0.558141	-0.997546
SRD5A3	15.7981	16.2365	22.5499	17.2382	25.7199	26.8827	13.2368	12.2981	11.9026	13.0187	13.2602	13.2079	16.0173	19.8941	26.3013	12.7675	12.4606	13.234	-0.327161	-0.674958	-0.990879
PDGFB	12.146	13.9834	16.6276	16.1861	20.0099	20.2998	11.5135	11.9114	8.74508	9.35183	10.7754	9.61542	13.0647	16.4068	20.1549	11.7125	9.04846	10.1954	-0.157631	-0.858555	-0.983207
NT5E	11.8999	10.4254	17.9061	14.8534	25.7384	25.2547	8.1192	8.15663	8.83355	8.73402	13.0549	12.7819	11.1626	16.3798	25.4965	8.13791	8.78378	12.9184	-0.455948	-0.898999	-0.980875
ABCB10	6.82501	6.51124	5.61536	5.04016	6.13999	6.49396	5.34081	4.21734	3.17727	2.92924	3.29197	3.13497	6.66812	5.32776	6.31697	4.77907	3.05326	3.21347	-0.48055	-0.803181	-0.975102
ANKRD13A	20.4843	21.1465	21.9724	17.2317	30.0297	28.2661	17.7213	17.3124	13.5823	14.3181	15.0825	14.5878	20.8154	19.602	29.1479	17.5169	13.9502	14.8351	-0.248908	-0.490719	-0.974372
RASA2	9.32536	10.3305	8.19682	8.79495	10.6062	10.3237	8.63188	7.89439	6.21233	5.55422	5.37524	5.30868	9.82793	8.49588	10.4649	8.26313	5.88327	5.34196	-0.250198	-0.530145	-0.970124
WEE1	21.1961	21.9602	20.3193	22.3295	24.307	26.3887	17.3361	16.7998	16.309	14.4152	12.5519	13.4856	21.5782	21.3244	25.3479	17.068	15.3621	13.0188	-0.338281	-0.47313	-0.961272
CX3CL1	12.2091	11.9147	15.7007	23.8515	18.4671	20.5424	12.2261	11.6401	13.9348	13.9839	10.603	9.45089	12.0619	19.7761	19.5048	11.9331	13.9594	10.0269	-0.0154883	-0.502526	-0.959943
FYTTD1	22.9077	23.3717	24.0369	19.9227	24.6928	23.324	23.7439	20.5446	17.0428	15.2533	12.2555	12.4351	23.1397	21.9798	24.0084	22.1442	16.148	12.3453	-0.063438	-0.444818	-0.959577
OGDHL	2.24301	1.76463	2.41469	2.13457	2.25117	2.21041	1.3313	1.80693	1.13183	1.08838	1.17468	1.12482	2.00382	2.27463	2.23079	1.56912	1.11011	1.14975	-0.352802	-1.03494	-0.956235
RARRES3	9.07966	10.7721	27.2461	16.2612	33.9729	31.4758	8.39328	6.98439	10.4342	9.597	17.8439	15.9523	9.92588	21.7537	32.7244	7.68883	10.0156	16.8981	-0.36843	-1.11901	-0.953503
SDHAF4	1.36081	0.1	1.24805	1.02493	2.36477	1.32372	1.49957	1.41334	2.91445	3.20762	0.926784	0.9786	0.730405	1.13649	1.84424	1.45646	3.06103	0.952692	0.995693	1.42944	-0.952949
CMTM6	13.7377	13.7377	13.7887	12.757	15.7383	14.1984	12.7741	12.2312	9.03619	8.62784	8.00312	7.46704	13.7377	13.2729	14.9683	12.5026	8.83201	7.73508	-0.135907	-0.587664	-0.952427
SEMA7A	4.60887	4.25912	5.65465	7.49367	9.68801	9.3673	4.25127	4.35469	4.14571	3.87379	4.76698	5.09027	4.43399	6.57416	9.52765	4.30298	4.00975	4.92862	-0.043271	-0.713294	-0.950936
ARHGAP28	1.19145	1.15612	1.01387	1.31483	1.75632	1.59769	1.00241	0.758632	0.828117	0.842118	0.972032	0.764415	1.17379	1.16435	1.67701	0.88052	0.835117	0.868224	-0.414741	-0.479474	-0.949749
RRAS2	12.59	12.1453	13.3891	10.4723	12.9133	15.0609	8.13354	8.0258	7.06851	7.13028	7.53095	7.03208	12.3676	11.9307	13.9871	8.07967	7.09939	7.28151	-0.614203	-0.748911	-0.941786
HIST1H2BK	25.4299	29.6613	33.5236	34.8406	33.7084	35.5728	16.8913	17.9074	18.5052	17.6866	18.8157	17.3123	27.5456	34.1821	34.6406	17.3994	18.0959	18.064	-0.662788	-0.917578	-0.939347
DSC2	38.3181	39.0975	37.2244	35.2375	48.6173	47.0034	32.8436	30.461	22.8674	23.081	24.4901	25.5667	38.7078	36.231	47.8103	31.6523	22.9742	25.0284	-0.290314	-0.657208	-0.933757
SNAPC3	4.43648	4.78138	5.03843	3.93444	4.89834	5.016	2.88811	3.39572	3.09438	3.12645	2.64793	2.54975	4.60893	4.48644	4.95717	3.14192	3.11042	2.59884	-0.552788	-0.528462	-0.931649
ZSWIM6	1.4999	1.78624	1.25986	1.0622	1.78207	1.49544	1.94796	1.43999	1.15103	1.04951	0.811238	0.908544	1.64307	1.16103	1.63876	1.69398	1.10027	0.859891	0.0440186	-0.077549	-0.930374
INIP	7.92786	8.54604	6.68304	7.12172	6.75326	4.76973	4.77952	4.55487	3.35798	3.21441	2.97123	3.08022	8.23695	6.90238	5.7615	4.66719	3.2862	3.02573	-0.819554	-1.07068	-0.929162
GRHL3	2.75212	3.18474	2.58526	2.96962	4.39447	3.71784	2.63296	2.47682	1.69393	2.294	1.962	2.30312	2.96843	2.77744	4.05615	2.55489	1.99397	2.13256	-0.216439	-0.478116	-0.927526
IFIT5	2.11582	1.65569	2.30899	1.76445	3.08612	2.69174	1.70414	1.77984	1.84019	1.36706	1.77095	1.26757	1.88576	2.03672	2.88893	1.74199	1.60363	1.51926	-0.114406	-0.344911	-0.927166
SNX24	5.75856	6.91248	5.04763	5.38091	6.72081	5.94479	4.47961	4.33958	3.39625	3.03133	3.45886	3.23525	6.33552	5.21427	6.3328	4.40959	3.21379	3.34706	-0.522817	-0.69819	-0.919951
LIPK	1.10907	0.849536	1.81513	2.5675	3.45325	2.74433	0.368828	0.8568	1.10111	1.09485	1.77631	1.50635	0.979303	2.19131	3.09879	0.612814	1.09798	1.64133	-0.676306	-0.996944	-0.91684
POU2F3	1.66083	1.51089	1.90474	1.66304	3.1707	2.98555	1.8491	1.71038	1.57478	1.7321	1.36722	1.89552	1.58586	1.78389	3.07812	1.77974	1.65344	1.63137	0.166401	-0.109556	-0.915968
STAP2	1.86374	1.97316	1.93717	1.82662	2.89212	3.03708	2.0395	2.48166	1.51773	1.90817	1.71691	1.42773	1.91845	1.8819	2.9646	2.26058	1.71295	1.57232	0.236752	-0.135703	-0.914943
FGF1	1.09451	1.5249	2.20476	1.81409	4.45607	4.20646	1.12518	1.20798	1.40385	1.44722	2.38311	2.23067	1.3097	2.00943	4.33127	1.16658	1.42553	2.30689	-0.166956	-0.495279	-0.908839
MUC3A	0.882992	0.844142	1.49352	1.66655	2.0339	2.15534	0.811132	0.900785	0.841506	0.961277	1.18914	1.04245	0.863567	1.58004	2.09462	0.855958	0.901391	1.1158	-0.0127673	-0.809731	-0.908615
NRBF2	17.788	17.1123	16.5596	14.7818	16.3152	18.5054	16.9959	15.0467	10.4676	10.5388	8.45853	10.1108	17.4502	15.6707	17.4103	16.0213	10.5032	9.28467	-0.123248	-0.577241	-0.907019
MB21D2	3.04862	3.24012	3.25644	2.42591	3.88731	3.66965	3.05636	2.66286	1.73569	2.03236	1.95734	2.07374	3.14437	2.84117	3.77848	2.85961	1.88403	2.01554	-0.136953	-0.59267	-0.90664
NKX3-1	3.0075	2.83905	2.31993	2.16864	3.93995	3.3904	2.67466	2.52157	1.04811	1.92537	1.901	2.01759	2.92328	2.24429	3.66518	2.59811	1.48674	1.9593	-0.17012	-0.594104	-0.903547
VTN	2.00848	1.00008	0.844769	1.43339	1.8753	1.68772	0.826348	1.4064	0.979092	1.19963	1.11312	0.796631	1.50428	1.13908	1.78151	1.11637	1.08936	0.954875	-0.430251	-0.0643863	-0.899716
LUZP6	42.933	40.4888	34.4708	32.9746	34.2384	33.4482	33.1529	29.6407	20.3744	18.1474	18.3012	17.9989	41.7109	33.7227	33.8433	31.3968	19.2609	18.1501	-0.409807	-0.808045	-0.898897
PHTF2	23.5727	26.293	24.4578	23.0389	30.5952	28.5066	23.5085	20.8286	19.6723	17.8568	15.9588	15.7475	24.9329	23.7484	29.5509	22.1686	18.7645	15.8531	-0.169533	-0.339818	-0.898433
BORA	8.4585	6.11649	4.69657	5.22365	3.79983	6.00661	5.87792	7.74761	5.03864	0.1	5.18476	0.1	7.28749	4.96011	4.90322	6.81276	2.56932	2.64238	-0.0971825	-0.948986	-0.891892
BRMS1L	8.95156	8.10124	8.62047	9.45885	10.397	9.59118	8.70918	7.30066	5.57814	5.61567	4.89098	5.89619	8.5264	9.03966	9.99409	8.00492	5.5969	5.39358	-0.0910498	-0.691639	-0.889831
GLCCI1	3.87944	3.94052	4.5029	4.48058	6.41802	5.84623	3.68911	3.79569	3.22108	3.09583	3.19441	3.42894	3.90998	4.49174	6.13212	3.7424	3.15846	3.31168	-0.0631975	-0.508055	-0.888826
IGFL1	13.2953	13.0509	2.58962	6.55334	2.66242	5.81127	18.152	14.6623	5.58415	5.69371	1.50317	3.08222	13.1731	4.57148	4.23684	16.4072	5.63893	2.2927	0.31673	0.30276	-0.885946
BMF	3.71829	3.77847	8.87844	8.40325	11.2891	11.8884	2.57486	2.17077	4.51343	4.33105	5.91095	6.64132	3.74838	8.64084	11.5887	2.37282	4.42224	6.27614	-0.659668	-0.966395	-0.884777
KIF18B	3.8675	3.80312	2.89337	2.80347	2.81522	3.09918	2.01272	2.08197	1.75853	1.51278	1.45918	1.76474	3.83531	2.84842	2.9572	2.04734	1.63566	1.61196	-0.905589	-0.800293	-0.875416
SMIM13	7.98724	8.78561	8.19736	7.96772	10.5953	9.27324	9.44554	8.12501	7.61469	6.10781	4.86673	5.99588	8.38642	8.08254	9.93427	8.78527	6.86125	5.43131	0.0670315	-0.236337	-0.871115
TAPBP	10.3412	9.9217	12.545	11.5747	17.1361	15.8803	8.96909	8.9325	8.21158	7.66747	9.04055	9.04541	10.1314	12.0599	16.5082	8.95079	7.93952	9.04298	-0.178753	-0.603087	-0.868313
ARL15	3.70496	3.43813	4.47672	5.51818	4.64075	5.4337	2.8719	3.03086	2.89144	2.38538	2.40631	3.12272	3.57155	4.99745	5.03722	2.95138	2.63841	2.76452	-0.275159	-0.921523	-0.865603
RFK	24.3863	24.0803	23.5279	22.8555	27.0956	25.0332	22.0943	16.7317	18.0319	15.6892	13.6957	14.9573	24.2333	23.1917	26.0644	19.413	16.8605	14.3265	-0.319968	-0.459957	-0.863394
VAMP3	28.533	27.871	28.958	25.1644	28.9246	30.4221	23.9247	24.0448	20.1994	18.4826	16.4542	16.3609	28.202	27.0612	29.6733	23.9848	19.341	16.4076	-0.23368	-0.484563	-0.854808
HIST1H4A	1.31308	7.10837	3.78196	2.4731	4.45806	3.63218	2.25453	3.1327	2.50703	2.27453	3.81226	0.66356	4.21073	3.12753	4.04512	2.69362	2.39078	2.23791	-0.644525	-0.387542	-0.85403
PPP1R14C	24.7481	23.2076	26.2615	22.5464	28.9281	29.3608	19.9462	17.557	15.6254	15.4701	16.4052	15.9871	23.9779	24.404	29.1444	18.7516	15.5478	16.1961	-0.354689	-0.650409	-0.84757
SMIM22	17.6147	16.1913	23.5855	20.2465	17.2193	20.1357	15.0664	16.0077	12.7414	12.6018	10.6526	10.141	16.903	21.916	18.6775	15.5371	12.6716	10.3968	-0.121567	-0.790386	-0.845162
BDKRB2	5.54885	4.28625	3.03423	3.88235	5.08403	4.26747	3.89077	4.03388	2.79048	2.26053	2.84433	2.36306	4.91755	3.45829	4.67575	3.96232	2.5255	2.6037	-0.311593	-0.453487	-0.844637
CXCL1	4.99548	0.615795	0.289687	0.965989	0.848394	0.706569	4.16989	0.620794	1.44339	5.51464	0.282141	0.583891	2.80564	0.627838	0.777481	2.39534	3.47901	0.433016	-0.228097	2.47021	-0.844388
PSG5	0.882974	0.784583	0.970112	0.85458	2.04883	1.83051	0.332495	0.711697	0.95205	0.834661	1.38895	0.773475	0.833778	0.912346	1.93967	0.522096	0.893355	1.08121	-0.675349	-0.0303467	-0.843161
GNE	1.59593	1.6108	4.05895	4.50888	7.5713	7.4169	1.83219	1.61072	2.52147	3.00528	4.2992	4.06859	1.60337	4.28392	7.4941	1.72146	2.76337	4.18389	0.102526	-0.632499	-0.840909
C1orf52	4.57388	5.2172	4.88404	4.90265	5.8528	5.87455	4.10474	4.04628	3.49385	3.50857	3.40254	3.14485	4.89554	4.89335	5.86367	4.07551	3.50121	3.2737	-0.264487	-0.482967	-0.840885
MYH9	76.5866	72.9171	62.122	66.5508	94.3436	87.5055	62.4347	61.0148	44.9549	46.9227	49.258	52.2818	74.7518	64.3364	90.9245	61.7248	45.9388	50.7699	-0.27626	-0.485922	-0.840696
LXN	13.2178	14.4747	30.6807	28.7807	39.7019	42.8961	14.0985	12.7768	20.2229	19.7612	24.0026	22.1207	13.8463	29.7307	41.299	13.4376	19.9921	23.0617	-0.0432144	-0.572527	-0.840611
TMOD3	19.1909	17.6675	14.8406	14.2534	18.2284	16.0251	14.6409	12.7424	10.577	10.4209	10.0798	9.16042	18.4292	14.547	17.1268	13.6916	10.499	9.62012	-0.428697	-0.470477	-0.832124
HOXC11	2.01626	2.13343	1.66208	1.86725	2.41115	2.17245	1.36414	1.74251	1.40365	1.42494	1.10528	1.47351	2.07484	1.76466	2.2918	1.55333	1.4143	1.2894	-0.417644	-0.319311	-0.829787
TAP1	3.12234	3.37254	2.19994	2.53707	3.63886	3.48796	2.87818	3.08907	1.58875	1.52695	2.08718	1.92736	3.24744	2.3685	3.56341	2.98362	1.55785	2.00727	-0.122237	-0.60442	-0.828024
CCT8	111.788	110.725	108.041	104.309	102.136	107.286	77.9539	72.7632	63.9665	65.4555	56.4094	61.7227	111.256	106.175	104.711	75.3585	64.711	59.0661	-0.562047	-0.714361	-0.826012
EIF5A2	1.60062	1.45745	1.42932	1.64134	1.92328	2.04298	1.44096	1.2983	1.37743	1.73138	1.11075	1.13043	1.52904	1.53533	1.98313	1.36963	1.55441	1.12059	-0.158835	0.0178137	-0.823521
VLDLR	1.85309	2.12564	2.80866	2.38516	3.45425	3.36143	2.68158	2.24655	2.33206	2.4108	1.96491	1.89175	1.98937	2.59691	3.40784	2.46407	2.37143	1.92833	0.308732	-0.131039	-0.821506
GADD45A	7.80334	8.05106	8.95479	8.13121	11.7994	11.9177	10.8967	9.70736	8.81684	9.31714	7.29853	6.13427	7.9272	8.543	11.8586	10.302	9.06699	6.7164	0.378045	0.0858809	-0.820168
PRKAB1	3.11397	3.79361	2.48404	3.22672	3.38117	3.95608	3.22262	3.22052	2.59183	2.76044	1.93668	2.22151	3.45379	2.85538	3.66863	3.22157	2.67614	2.0791	-0.100416	-0.0935319	-0.819284
USP2	1.83698	2.02232	1.84926	2.30593	3.05325	2.75414	1.51123	1.4561	1.60315	1.25934	1.61782	1.67955	1.92965	2.0776	2.90369	1.48367	1.43125	1.64868	-0.379174	-0.537644	-0.816574
TGFBI	6.30889	3.82394	3.82224	3.4949	7.30435	7.47371	3.90141	3.95644	3.31387	4.35146	5.09034	3.32486	5.06642	3.65857	7.38903	3.92893	3.83266	4.2076	-0.366831	0.067068	-0.812387
FAM46A	2.63944	3.78692	2.76677	2.74708	3.66266	3.87806	2.63496	2.63326	2.15967	1.92749	1.94758	2.35616	3.21318	2.75692	3.77036	2.63411	2.04358	2.15187	-0.286686	-0.431961	-0.809111
F2RL1	8.48665	7.79429	9.21388	10.2442	9.98624	11.6921	8.61165	7.24486	6.41466	7.07989	5.66506	6.70958	8.14047	9.72904	10.8392	7.92826	6.74728	6.18732	-0.0381087	-0.527992	-0.808868
NEK7	24.9876	25.0015	20.1043	20.9229	24.3783	22.0009	23.176	20.4993	16.8648	13.6897	13.1785	13.3103	24.9946	20.5136	23.1896	21.8377	15.2773	13.2444	-0.194796	-0.425196	-0.808095
BBX	3.03948	2.79122	2.42778	1.88185	2.32617	2.52875	2.06748	1.89269	1.64879	1.62265	1.46094	1.31654	2.91535	2.15482	2.42746	1.98008	1.63572	1.38874	-0.558107	-0.397638	-0.805671
NMI	11.9945	12.7124	10.1895	10.1163	15.0985	13.0972	11.2923	11.4562	9.08724	8.00734	8.57137	7.56531	12.3534	10.1529	14.0978	11.3742	8.54729	8.06834	-0.119143	-0.248353	-0.805131
DCAF7	28.641	28.8434	22.9961	23.3292	26.8293	24.6225	15.7618	14.9479	12.2228	12.5692	16.8612	12.5891	28.7422	23.1626	25.7259	15.3548	12.396	14.7251	-0.904476	-0.901926	-0.804939
C1orf131	9.10878	8.83503	7.09139	7.79085	10.0468	8.84375	7.36356	6.71444	7.26672	7.28583	6.04805	4.76592	8.9719	7.44112	9.44526	7.039	7.27628	5.40698	-0.350044	-0.0323197	-0.804767
PDLIM7	7.20731	5.32571	6.88177	6.41043	7.49094	9.13345	5.71278	5.79563	4.06035	4.51432	5.15215	4.36531	6.26651	6.6461	8.31219	5.7542	4.28733	4.75873	-0.123046	-0.632427	-0.804653
GABRP	2.0702	1.93933	7.43283	3.79627	7.81625	6.43234	1.41939	1.39193	2.08671	2.47378	3.99709	4.18131	2.00476	5.61455	7.1243	1.40566	2.28024	4.0892	-0.512185	-1.29998	-0.800929
TMEM40	3.50448	3.33503	2.512	3.0333	3.66262	4.01073	3.96228	4.4145	3.71985	3.51917	2.42014	1.99012	3.41976	2.77265	3.83667	4.18839	3.61951	2.20513	0.292503	0.384529	-0.798993
ZNF789	4.01166	4.83897	6.42519	7.24503	9.19659	6.51851	4.94296	3.09056	6.14869	3.86327	4.90072	4.1346	4.42531	6.83511	7.85755	4.01676	5.00598	4.51766	-0.139748	-0.449312	-0.798504
MXD1	4.63798	4.54855	4.60879	5.0279	5.65631	5.61908	4.01477	4.6534	4.28979	3.22104	3.43614	3.0773	4.59326	4.81834	5.63769	4.33408	3.75542	3.25672	-0.0837926	-0.359565	-0.791686
NFKBIZ	1.94394	1.29895	5.61199	4.77302	4.31563	3.89632	1.68785	1.67793	4.67348	3.83107	2.42071	2.33243	1.62145	5.1925	4.10597	1.68289	4.25228	2.37657	0.0536608	-0.288196	-0.788844
TMEM154	1.89802	2.07862	2.80848	2.54264	3.71851	3.91342	1.72629	2.18104	1.91688	2.36809	2.31256	2.11092	1.98832	2.67556	3.81597	1.95366	2.14249	2.21174	-0.0253669	-0.320556	-0.786866
TNFAIP8	4.22364	4.33123	3.58422	2.87981	4.30409	3.66923	4.30594	2.70049	1.9797	2.59726	2.19507	2.42992	4.27743	3.23202	3.98666	3.50321	2.28848	2.3125	-0.288066	-0.498044	-0.78573
GADD45B	11.8527	13.7648	34.8866	33.2444	23.1373	26.2444	11.5272	11.8956	23.2498	24.0123	14.8012	13.8893	12.8087	34.0655	24.6909	11.7114	23.6311	14.3453	-0.129216	-0.527628	-0.783403
GMPR	1.24904	1.36446	1.21603	0.924203	0.650401	1.36394	1.05237	1.75973	0.631991	0.786579	0.501863	0.669398	1.30675	1.07012	1.00717	1.40605	0.709285	0.58563	0.105666	-0.593331	-0.782245
GGT1	4.05626	3.41082	5.66713	3.89395	5.25424	4.94117	2.56917	3.11855	2.57859	2.89049	3.02574	2.90456	3.73354	4.78054	5.0977	2.84386	2.73454	2.96515	-0.392694	-0.805875	-0.781743
VPS4B	15.8346	16.8674	14.5616	14.2852	15.1399	15.0037	11.1269	10.4344	8.09332	9.25397	9.1611	8.40793	16.351	14.4234	15.0718	10.7806	8.67365	8.78451	-0.600935	-0.733701	-0.778817
UBA6	13.4743	14.7294	11.6495	11.2031	14.1164	12.5355	11.4637	11.4192	8.49458	9.05081	7.51211	8.05123	14.1018	11.4263	13.3259	11.4414	8.77269	7.78167	-0.301615	-0.381266	-0.776087
EFNA1	54.0483	52.431	57.9677	58.2971	59.5637	65.9342	48.1575	48.6374	42.8364	37.8983	36.0061	37.2973	53.2397	58.1324	62.7489	48.3974	40.3674	36.6517	-0.13757	-0.526154	-0.775711
NAIF1	1.98385	2.09533	1.92972	2.21905	2.46874	1.92843	1.66141	1.59138	1.47059	1.05679	1.33535	1.23773	2.03959	2.07439	2.19859	1.6264	1.26369	1.28654	-0.326601	-0.715038	-0.773079
MAP3K14	1.69252	1.25973	1.20889	1.56606	1.80374	1.6684	1.45183	1.68081	1.1688	0.918626	1.02144	1.01391	1.47613	1.38748	1.73607	1.56632	1.04371	1.01768	0.0855641	-0.410737	-0.770542
STEAP4	5.40635	4.87848	5.50104	5.55215	11.9896	11.5182	4.7169	4.49927	4.75298	3.94315	6.8968	6.89806	5.14241	5.52659	11.7539	4.60808	4.34807	6.89743	-0.158279	-0.346017	-0.769009
SYT1	1.86396	1.77227	1.83643	1.82538	2.13388	2.25428	0.96791	1.11308	1.23517	0.997329	1.32968	1.2517	1.81812	1.83091	2.19408	1.04049	1.11625	1.29069	-0.805173	-0.713897	-0.765474
MVP	7.69081	6.84171	8.10271	7.61802	7.92984	8.76737	6.02092	6.59328	5.30449	5.70003	4.70575	5.12029	7.26626	7.86036	8.3486	6.3071	5.50226	4.91302	-0.204236	-0.514572	-0.764925
CPA4	4.74485	4.13948	3.5954	5.88234	4.73716	4.19837	4.49754	3.6828	3.18484	3.88463	2.18094	3.0782	4.44216	4.73887	4.46776	4.09017	3.53473	2.62957	-0.119102	-0.422941	-0.764726
ACVR2A	2.72252	2.3958	2.61249	2.33658	2.90332	2.4574	2.12246	1.98006	1.90862	1.95166	1.32193	1.83366	2.55916	2.47454	2.68036	2.05126	1.93014	1.5778	-0.31916	-0.358452	-0.764517
UBA7	1.45479	1.19153	2.17561	2.05618	2.33077	2.35416	0.84478	1.25587	1.06007	0.736046	1.36915	1.38875	1.32316	2.1159	2.34247	1.05032	0.898059	1.37895	-0.333152	-1.23639	-0.764457
SEC23A	23.7274	23.7417	22.4259	22.3477	26.3225	26.2969	20.421	18.5718	17.7423	17.7679	15.5757	15.4441	23.7346	22.3868	26.3097	19.4964	17.7551	15.5099	-0.283781	-0.334415	-0.762405
SLC35D2	15.8461	17.1751	17.1596	19.5075	20.6473	24.452	11.9512	10.7254	11.8038	12.251	14.1452	12.4559	16.5106	18.3336	22.5496	11.3383	12.0274	13.3005	-0.542188	-0.608161	-0.761619
PAPLN	3.53693	3.39958	2.78092	2.97404	3.66666	3.3494	2.94655	2.86022	2.13176	2.41433	2.17084	1.9697	3.46826	2.87748	3.50803	2.90339	2.27304	2.07027	-0.256474	-0.34018	-0.760842
SLC35F6	13.3233	13.9931	13.2213	13.2964	15.1094	15.2439	11.7228	11.356	8.41675	7.90426	8.70623	9.25817	13.6582	13.2588	15.1766	11.5394	8.16051	8.9822	-0.243199	-0.700225	-0.756713
IFITM3	38.905	33.6222	50.2038	39.4739	44.3243	50.8453	32.9838	28.9953	32.5599	32.3797	32.1914	24.2378	36.2636	44.8389	47.5848	30.9896	32.4698	28.2146	-0.22674	-0.465651	-0.754059
MYOF	30.9293	30.66	25.5261	27.2423	36.52	36.9472	29.6516	28.2153	22.1698	21.5283	22.0908	21.5158	30.7947	26.3842	36.7336	28.9335	21.8491	21.8033	-0.0899414	-0.272104	-0.752554
PASK	1.50685	0.1	1.39813	1.65013	2.61599	2.04624	0.1	0.1	1.62457	0.1	1.47525	1.29325	0.803425	1.52413	2.33112	0.1	0.862285	1.38425	-3.00616	-0.821749	-0.751916
FERMT2	27.6778	27.487	28.7014	28.1398	40.6188	38.4	27.0364	25.804	21.3908	22.2625	23.2652	23.6701	27.5824	28.4206	39.5094	26.4202	21.8267	23.4676	-0.0621066	-0.380846	-0.751523
IQCK	0.1	2.67568	2.8023	0.1	2.78191	3.06865	1.93308	1.91394	1.85447	0.1	1.52367	1.96408	1.38784	1.45115	2.92528	1.92351	0.977235	1.74388	0.4709	-0.570419	-0.746278
MAPK1	24.3745	25.2048	20.1951	21.0624	24.1089	22.7745	19.8643	17.1986	14.6752	14.7933	13.9732	14.011	24.7897	20.6288	23.4417	18.5314	14.7342	13.9921	-0.419762	-0.485483	-0.744465
AMOTL2	19.2569	20.3499	20.5899	22.0834	27.2578	27.4229	16.0929	16.6984	16.0831	15.4371	16.9656	15.7666	19.8034	21.3366	27.3404	16.3957	15.7601	16.3661	-0.272435	-0.437057	-0.740321
TGFB2	3.60293	3.48191	3.41851	3.68206	7.23438	7.20883	2.52515	3.05285	3.01364	2.87491	4.09086	4.57111	3.54242	3.55028	7.22161	2.789	2.94428	4.33099	-0.344987	-0.270022	-0.737624
SENP5	12.1471	12.9839	10.8578	10.5955	13.671	12.6615	10.4124	9.35224	7.51403	7.98002	8.17766	7.61689	12.5655	10.7266	13.1662	9.88232	7.74702	7.89727	-0.346546	-0.469485	-0.737418
FAM49B	17.3615	19.1546	19.2171	16.2265	19.4673	21.0625	16.6251	13.9889	12.9229	12.7845	12.4541	11.8566	18.2581	17.7218	20.2649	15.307	12.8537	12.1554	-0.254341	-0.463341	-0.737392
GLO1	72.7251	71.776	74.1176	74.0144	70.5143	73.1267	51.5791	45.6381	46.0988	48.3945	41.5911	44.6471	72.2506	74.066	71.8205	48.6086	47.2467	43.1191	-0.571797	-0.648599	-0.736069
WDR82	9.61606	8.88505	8.70542	8.32841	10.3759	11.1095	8.00616	7.2125	5.91546	5.33175	6.57609	6.32491	9.25055	8.51692	10.7427	7.60933	5.6236	6.4505	-0.28177	-0.598836	-0.735874
IL6ST	15.3295	15.8094	12.5068	13.4348	17.8359	18.0685	15.9673	14.5085	11.7606	10.543	10.7526	10.8416	15.5694	12.9708	17.9522	15.2379	11.1518	10.7971	-0.0310539	-0.217991	-0.733517
TBCEL	5.55006	4.53097	4.51053	4.39651	5.89596	5.49247	3.85582	4.12201	4.69949	3.89118	3.49017	3.37513	5.04051	4.45352	5.69421	3.98891	4.29533	3.43265	-0.337575	-0.0521754	-0.730174
TGFBR2	6.62166	5.84509	6.30574	6.55425	9.84812	9.75491	5.87936	5.97319	5.92246	6.66059	6.46036	5.3629	6.23337	6.42999	9.80151	5.92627	6.29153	5.91163	-0.0728879	-0.0314079	-0.729449
PTGFRN	21.3682	21.3916	19.5258	18.8324	23.3435	21.1726	17.0925	15.8542	13.646	12.9112	14.1042	12.7557	21.3799	19.1791	22.2581	16.4733	13.2786	13.4299	-0.376121	-0.530432	-0.728873
SKAP2	7.33756	7.73305	5.97877	5.6877	5.84035	5.61722	6.3801	5.94997	5.22721	4.36585	3.23959	3.68852	7.5353	5.83324	5.72879	6.16503	4.79653	3.46406	-0.289557	-0.282305	-0.725767
GGTLC2	0.803498	1.87932	2.53667	2.3937	1.8248	2.33388	1.47736	1.37964	0.984023	1.43112	1.2527	1.26204	1.34141	2.46518	2.07934	1.4285	1.20757	1.25737	0.0907518	-1.02959	-0.725716
AK6	32.6816	21.8211	24.8957	24.3543	26.6734	24.2594	20.1926	18.8784	20.6871	16.2046	15.3595	15.4418	27.2514	24.625	25.4664	19.5355	18.4459	15.4006	-0.48023	-0.416827	-0.725604
UBE2V2	39.0907	43.0489	38.4322	32.88	39.5263	37.796	36.1104	30.8804	30.6314	30.103	24.945	21.9073	41.0698	35.6561	38.6611	33.4954	30.3672	23.4261	-0.294115	-0.231635	-0.722765
GPRIN2	6.85816	7.0082	5.48216	5.49744	8.0074	7.32129	6.37683	6.66181	5.14402	3.76767	4.65367	4.65102	6.93318	5.4898	7.66434	6.51932	4.45585	4.65235	-0.0887957	-0.301055	-0.720204
PCMTD1	8.5097	8.61402	9.76071	8.41491	8.30176	9.79278	6.27023	6.84555	7.76621	6.51564	5.29408	5.69174	8.56186	9.08781	9.04727	6.55789	7.14092	5.49291	-0.384693	-0.347822	-0.719912
NFKBIA	52.6293	58.3515	72.6855	81.9629	92.2075	89.1253	56.0059	52.838	58.3913	57.6142	52.5345	57.669	55.4904	77.3242	90.6664	54.422	58.0028	55.1018	-0.0280496	-0.414799	-0.71847
FANCA	1.43244	1.94459	1.39442	1.35503	1.38567	3.73231	1.34938	1.38254	1.16669	1.10128	1.58476	1.52812	1.68852	1.37473	2.55899	1.36596	1.13399	1.55644	-0.30584	-0.277741	-0.717325
IRS1	1.55657	1.28277	1.54752	1.16854	2.58981	2.25479	1.34134	1.28444	1.21878	1.08965	1.5276	1.42061	1.41967	1.35803	2.4223	1.31289	1.15422	1.47411	-0.11281	-0.234601	-0.716538
TSPAN14	21.0482	20.0002	21.3746	20.1989	30.1823	28.8672	18.7914	19.2162	12.8115	14.3163	18.0715	17.89	20.5242	20.7868	29.5248	19.0038	13.5639	17.9808	-0.111038	-0.615892	-0.715472
SERTAD2	5.80249	6.35463	4.67758	4.5769	7.058	5.81679	6.99643	6.1964	4.30591	4.92523	4.08546	3.76008	6.07856	4.62724	6.43739	6.59641	4.61557	3.92277	0.117953	-0.0036431	-0.714604
RCOR1	10.3733	10.069	8.73661	8.34729	10.2512	9.77318	8.88642	8.36016	6.08282	6.88043	6.304	5.90436	10.2212	8.54195	10.0122	8.62329	6.48162	6.10418	-0.24525	-0.39821	-0.713888
PAPD4	9.91044	10.0201	9.32552	9.32171	11.5178	10.6818	9.42902	8.03678	7.2404	6.43522	6.51885	7.01661	9.96526	9.32362	11.0998	8.7329	6.83781	6.76773	-0.190447	-0.447355	-0.71379
HIPK3	23.6673	23.4872	19.8734	21.3943	26.0856	24.3926	22.055	20.4695	17.061	16.6484	15.2886	15.509	23.5772	20.6339	25.2391	21.2623	16.8547	15.3988	-0.149101	-0.291862	-0.712843
CACNG4	10.2029	11.2604	12.1016	12.4752	17.5217	15.9097	7.6915	8.13048	8.11855	8.56993	10.3739	10.0357	10.7316	12.2884	16.7157	7.91099	8.34424	10.2048	-0.439942	-0.558445	-0.711953
NCOA3	33.8474	34.636	33.2673	30.8846	44.2544	44.2101	31.3143	29.5674	25.4946	23.2279	25.7463	28.2689	34.2417	32.0759	44.2323	30.4409	24.3613	27.0076	-0.169746	-0.396904	-0.711733
SKIL	40.3762	39.956	56.5021	48.3964	78.7272	73.2736	38.1245	35.8243	41.5235	37.0909	45.878	46.9406	40.1661	52.4492	76.0004	36.9744	39.3072	46.4093	-0.119452	-0.416129	-0.711593
ALPP	2.29302	2.43352	1.16721	1.73095	2.21614	1.54246	1.29103	1.77648	1.03502	1.75692	1.01911	1.27879	2.36327	1.44908	1.8793	1.53376	1.39597	1.14895	-0.623716	-0.0538683	-0.709881
NCBP2	40.0137	43.3207	39.5733	37.9637	42.916	41.6632	34.8651	33.1912	25.976	23.8883	24.9124	26.8803	41.6672	38.7685	42.2896	34.0281	24.9322	25.8964	-0.292183	-0.636878	-0.707554
MFSD1	35.4731	38.6562	35.9678	36.7115	38.2085	37.8715	32.8408	29.5068	27.0096	25.3496	22.961	23.6602	37.0647	36.3397	38.04	31.1738	26.1796	23.3106	-0.24971	-0.473101	-0.706531
ACER2	0.933343	0.850311	1.20373	1.24857	2.17527	1.97501	0.638213	0.920715	1.15225	1.15246	1.45789	1.08546	0.891827	1.22615	2.07514	0.779464	1.15236	1.27168	-0.194281	-0.0895503	-0.706479
ADM	9.66318	8.53095	10.0393	10.0209	12.5281	13.4602	10.78	12.3558	10.7378	10.0349	7.89138	8.04311	9.09706	10.0301	12.9942	11.5679	10.3864	7.96725	0.346654	0.0503527	-0.705709
BACH1	8.04191	6.89361	5.98632	5.72042	7.50915	7.8785	6.8475	7.20066	4.65885	4.94815	4.81365	4.6216	7.46776	5.85337	7.69383	7.02408	4.8035	4.71762	-0.0883663	-0.285181	-0.70564
ERLEC1	37.7979	39.8267	32.3199	33.1671	31.3436	38.6716	32.039	26.1925	23.9429	25.8052	21.2289	21.7139	38.8123	32.7435	35.0076	29.1158	24.8741	21.4714	-0.414714	-0.396567	-0.705252
LMO4	3.39526	3.07416	3.41054	3.1724	3.80383	4.51406	3.76219	3.23146	3.02514	2.74259	2.72845	2.37393	3.23471	3.29147	4.15895	3.49683	2.88387	2.55119	0.112409	-0.190728	-0.705047
EFR3B	8.99903	10.4602	8.67781	8.60351	13.3381	13.4521	10.4731	9.84555	7.10266	6.45726	8.1712	8.29055	9.72961	8.64066	13.3951	10.1593	6.77996	8.23087	0.0623499	-0.349865	-0.702588
PXDC1	14.017	14.0832	14.8844	17.609	16.313	17.425	15.1904	12.9581	11.0057	12.212	10.3284	10.4072	14.0501	16.2467	16.869	14.0742	11.6089	10.3678	0.00247765	-0.484922	-0.702265
BMP3	5.44744	5.82996	4.21542	3.29148	4.72366	3.84744	4.80045	4.67703	2.16815	2.19584	2.52491	2.74426	5.6387	3.75345	4.28555	4.73874	2.182	2.63459	-0.250859	-0.782569	-0.701905
OAS3	2.76355	2.7097	2.20857	1.53215	2.6881	2.41307	2.53451	2.83883	1.78443	1.66361	1.67981	1.46042	2.73663	1.87036	2.55058	2.68667	1.72402	1.57011	-0.0265786	-0.117539	-0.699958
TMEM170A	4.68191	4.7417	4.05612	4.44083	6.23275	5.16872	4.04643	3.40302	3.84387	3.57829	3.30072	3.71987	4.71181	4.24848	5.70073	3.72473	3.71108	3.5103	-0.339146	-0.195106	-0.699556
CALD1	6.05891	5.85307	7.14874	7.42728	10.0915	10.4681	5.78974	5.7303	6.19179	5.49978	6.31867	6.34315	5.95599	7.28801	10.2798	5.76002	5.84578	6.33091	-0.0482675	-0.318128	-0.699327
SMAD3	8.07197	7.41646	7.65235	8.19086	11.7893	12.4025	6.76742	6.40182	6.48526	6.10884	7.51317	7.39047	7.74422	7.9216	12.0959	6.58462	6.29705	7.45182	-0.234019	-0.331117	-0.698853
RGL1	2.51159	2.27498	3.85506	3.65495	6.62847	6.41129	2.65676	2.05223	2.53281	2.39834	3.68825	4.35186	2.39329	3.755	6.51988	2.3545	2.46558	4.02005	-0.0235745	-0.606891	-0.69763
ARPC5	51.3451	54.0105	48.2271	45.9271	47.7644	49.8148	47.1533	44.4367	33.6684	31.9386	31.3466	28.8245	52.6778	47.0771	48.7896	45.795	32.8035	30.0856	-0.202005	-0.521176	-0.697503
LRG1	2.0109	1.7297	2.03332	2.09371	2.846	2.38744	1.79695	1.10853	1.67985	1.58434	1.82647	1.40202	1.8703	2.06351	2.61672	1.45274	1.6321	1.61424	-0.364493	-0.338379	-0.6969
PSG4	10.8012	11.3618	13.3279	11.2361	26.9875	27.1184	9.19774	7.78176	10.6142	10.2744	16.4563	16.928	11.0815	12.282	27.053	8.48975	10.4443	16.6922	-0.384359	-0.23383	-0.696616
TET3	5.55736	5.57793	4.0765	4.80691	5.99946	6.11001	4.1824	4.09518	3.22946	3.23238	3.74333	3.73021	5.56764	4.4417	6.05473	4.13879	3.23092	3.73677	-0.427858	-0.459169	-0.696272
GPR37	4.29305	4.45448	2.88135	3.84825	4.19016	3.95408	3.89758	4.03387	2.68966	2.43951	2.57648	2.47367	4.37376	3.3648	4.07212	3.96572	2.56459	2.52508	-0.141291	-0.391795	-0.689454
HES2	3.46186	3.91855	4.60475	4.40385	5.73921	5.78619	2.58058	2.55135	3.12552	2.99206	3.76346	3.389	3.69021	4.5043	5.7627	2.56597	3.05879	3.57623	-0.524199	-0.558342	-0.688305
MYL9	8.39944	9.28305	8.45589	10.1554	11.7226	15.2405	7.91965	7.45847	5.92404	6.54077	8.32998	8.41532	8.84125	9.30565	13.4815	7.68906	6.2324	8.37265	-0.201442	-0.578317	-0.68723
PSMB8	1.21021	1.46763	1.50285	1.37461	1.81514	2.08887	1.5474	1.40081	1.08818	0.765244	1.37361	1.05289	1.33892	1.43873	1.95201	1.47411	0.926712	1.21325	0.13877	-0.634603	-0.68608
PPP3CC	3.24631	3.71082	2.7863	3.15665	3.59755	2.89975	2.49088	2.39073	2.71285	1.95289	1.81622	2.22231	3.47857	2.97147	3.24865	2.44081	2.33287	2.01927	-0.511135	-0.349073	-0.68601
RNF138	12.4634	11.3585	9.59955	9.95507	8.7904	10.331	9.60476	9.10686	6.87665	5.94734	6.19639	5.69566	11.9109	9.77731	9.5607	9.35581	6.41199	5.94602	-0.348354	-0.608664	-0.685191
USP6NL	12.5945	12.9777	10.9437	10.1765	13.8793	14.1368	11.8021	11.4281	8.37932	8.23041	8.21523	9.21448	12.7861	10.5601	14.008	11.6151	8.30486	8.71486	-0.138575	-0.346595	-0.684708
DNMBP	1.35403	1.36446	0.801205	0.913369	1.49061	1.56968	1.12174	1.19317	0.822531	0.865954	0.847423	1.05752	1.35925	0.857287	1.53015	1.15746	0.844243	0.952473	-0.231849	-0.0221208	-0.683918
VCL	81.0003	82.446	71.6916	72.8008	97.4672	94.1787	77.0093	74.0232	56.0368	56.6939	59.4941	59.8232	81.7232	72.2462	95.8229	75.5162	56.3653	59.6587	-0.113958	-0.358113	-0.68364
SYNGR3	5.80514	6.82663	7.22442	8.55027	8.15201	8.22138	5.02165	5.30706	4.03515	3.94724	5.46829	4.74456	6.31588	7.88734	8.1867	5.16435	3.9912	5.10642	-0.290397	-0.982719	-0.680968
ZFP91	31.297	32.6627	26.0921	25.2473	27.2853	26.8507	24.2211	22.2979	16.421	16.5035	16.6112	17.2229	31.9798	25.6697	27.068	23.2595	16.4623	16.9171	-0.459343	-0.640905	-0.67811
TMEM165	85.8992	89.5282	105.644	88.8452	115.638	116.927	77.803	77.2662	67.9056	70.6512	71.897	73.4744	87.7137	97.2446	116.282	77.5346	69.2784	72.6857	-0.177962	-0.489213	-0.677891
EXO5	1.90708	1.13572	0.770372	0.983778	1.22709	0.830799	1.25899	1.52224	1.39482	1.22476	0.626668	0.659675	1.5214	0.877075	1.02894	1.39061	1.30979	0.643172	-0.129676	0.578563	-0.67789
PTPRH	2.69829	1.94445	2.15127	1.5485	2.42153	2.16452	2.51498	2.34376	1.67606	1.72895	1.45366	1.41341	2.32137	1.84989	2.29303	2.42937	1.7025	1.43354	0.0656057	-0.119777	-0.677675
PHLDB1	2.02593	2.11125	2.27122	1.79158	2.07686	2.27446	1.46966	1.18088	1.03587	1.06877	1.25125	1.46948	2.06859	2.0314	2.17566	1.32527	1.05232	1.36037	-0.642361	-0.948898	-0.677459
PIK3R3	26.6994	29.376	19.7615	16.796	22.2486	21.8774	21.9469	21.4177	12.3028	12.0201	13.876	13.7145	28.0377	18.2788	22.063	21.6823	12.1614	13.7952	-0.37085	-0.587852	-0.677457
RBMS1	9.44694	9.9798	9.82686	9.7927	12.2257	12.5347	10.4217	8.09567	7.65375	7.84921	7.31581	8.16827	9.71337	9.80978	12.3802	9.25868	7.75148	7.74204	-0.0691646	-0.339749	-0.677249
TRIM29	30.5989	30.7707	19.2197	22.4042	25.4442	25.8977	29.937	27.7128	17.244	18.6537	15.5827	16.553	30.6848	20.812	25.671	28.8249	17.9489	16.0678	-0.0902086	-0.213521	-0.67596
LONRF1	3.30416	4.36058	3.17968	3.2631	4.31008	4.56327	3.92025	3.21515	3.19058	2.91865	2.90153	2.66362	3.83237	3.22139	4.43667	3.5677	3.05462	2.78258	-0.103243	-0.0766928	-0.673058
TPST2	2.71324	2.50188	2.62373	3.23701	2.39371	3.21281	1.68227	2.12922	1.69093	2.06958	1.70979	1.81068	2.60756	2.93037	2.80326	1.90575	1.88026	1.76024	-0.452345	-0.640155	-0.671338
SOX4	14.5351	15.2002	19.5655	18.3105	26.8579	25.5083	14.2523	13.0766	15.7832	14.4798	16.1813	16.7208	14.8676	18.938	26.1831	13.6644	15.1315	16.4511	-0.121749	-0.323729	-0.670456
EDN2	11.1953	12.1831	16.2382	17.8071	11.8198	13.1026	11.7002	13.9016	12.7461	11.3496	7.5282	8.14559	11.6892	17.0227	12.4612	12.8009	12.0479	7.8369	0.131069	-0.49868	-0.669089
KLF4	13.741	12.127	17.6262	21.5953	15.072	16.283	13.6236	13.683	17.1241	14.5258	10.1348	9.58964	12.934	19.6108	15.6775	13.6533	15.825	9.86222	0.0780812	-0.309444	-0.668711
RNF144B	7.52747	6.48698	5.41483	5.35598	6.91997	7.3291	5.9405	5.42508	4.99887	4.71163	4.47175	4.49514	7.00723	5.3854	7.12453	5.68279	4.85525	4.48344	-0.302244	-0.149509	-0.668188
TRIP4	8.00425	8.60322	7.9095	7.24486	9.84292	8.45952	7.79703	8.00423	6.96843	7.13558	5.3905	6.12726	8.30373	7.57718	9.15122	7.90063	7.052	5.75888	-0.0717927	-0.103628	-0.668176
KLF3	8.88122	9.16693	9.67029	8.77977	11.1315	11.5627	9.22245	8.60641	7.47025	6.67532	6.85451	7.44996	9.02407	9.22503	11.3471	8.91443	7.07278	7.15223	-0.0176365	-0.383275	-0.665858
FAM133B	6.48904	7.46563	7.39734	6.88678	6.77758	7.43929	7.47963	6.67104	6.50606	4.66107	4.23011	4.7333	6.97734	7.14206	7.10844	7.07533	5.58357	4.4817	0.0201224	-0.355154	-0.665484
LSM11	2.2995	2.233	1.85482	1.71354	2.16011	2.1433	1.91373	2.03765	1.33135	1.46588	1.21266	1.50135	2.26625	1.78418	2.1517	1.97569	1.39861	1.35701	-0.19795	-0.351262	-0.665054
NCOA7	9.63474	9.29286	14.1701	16.3607	12.0306	14.3923	12.3483	11.162	15.6699	14.108	8.26249	8.40195	9.4638	15.2654	13.2114	11.7552	14.8889	8.33222	0.312801	-0.0360234	-0.665016
CCND1	74.5418	77.1776	80.8537	79.7317	109.945	106.917	70.1743	61.9302	62.0473	61.7173	69.179	67.6248	75.8597	80.2927	108.431	66.0522	61.8823	68.4019	-0.199726	-0.375742	-0.664669
IPMK	7.2514	7.18832	5.57012	6.2847	7.08477	6.95897	6.55583	5.87633	4.88032	4.5398	4.80066	4.08992	7.21986	5.92741	7.02187	6.21608	4.71006	4.44529	-0.215966	-0.331656	-0.659578
CARD6	0.898418	0.971529	1.24133	0.956533	1.62671	1.37988	1.54093	1.06583	0.99433	1.02337	0.955723	0.949527	0.934973	1.09893	1.5033	1.30338	1.00885	0.952625	0.479259	-0.123393	-0.658148
GMDS	5.92261	6.10698	7.12004	6.34897	7.72637	7.79206	5.90847	6.9065	6.679	7.34819	4.55457	5.28459	6.01479	6.7345	7.75921	6.40748	7.01359	4.91958	0.0912426	0.0585822	-0.657376
NEDD9	17.0873	16.6224	18.9539	17.1233	30.3022	31.0535	18.145	16.3197	13.8536	12.3177	19.3438	19.5607	16.8549	18.0386	30.6778	17.2324	13.0857	19.4522	0.0319557	-0.463102	-0.65726
CREB1	5.85637	6.44341	5.81816	5.49719	6.82359	6.67396	5.89223	5.73402	4.64739	4.27455	4.38311	4.20075	6.14989	5.65767	6.74877	5.81312	4.46097	4.29193	-0.0812467	-0.342852	-0.652999
EDN1	27.8873	26.3078	46.0861	59.9985	51.2971	49.2107	24.0412	21.9769	58.9059	55.7421	33.2937	30.6963	27.0975	53.0423	50.2539	23.0091	57.324	31.995	-0.235961	0.111996	-0.651389
CFAP45	1.67737	1.40185	1.24904	1.95145	2.02671	1.93716	1.44474	1.15158	0.913763	1.40067	1.36883	1.15523	1.53961	1.60025	1.98194	1.29816	1.15722	1.26203	-0.246097	-0.467634	-0.651163
CCDC136	0.798873	0.944604	1.32728	1.516	1.7813	1.50508	0.698463	0.661593	0.669547	0.927727	1.13468	0.958069	0.871738	1.42164	1.64319	0.680028	0.798637	1.04637	-0.358301	-0.831944	-0.6511
SLC26A2	5.1297	5.10243	5.33302	5.69226	9.39778	8.15795	6.17229	5.84064	4.98897	4.65368	5.61101	5.5778	5.11606	5.51264	8.77786	6.00646	4.82132	5.59441	0.231482	-0.193314	-0.649885
SMURF2	6.89061	7.12824	6.01733	6.12609	8.26467	8.3917	6.81119	6.238	5.47877	5.54822	5.07968	5.54441	7.00943	6.07171	8.32818	6.52459	5.51349	5.31204	-0.103408	-0.139136	-0.648735
SCML2	4.41782	5.02083	4.46568	4.38477	4.47295	4.87528	4.01412	3.48845	2.65984	2.75499	3.13227	2.83046	4.71932	4.42522	4.67412	3.75129	2.70742	2.98137	-0.331196	-0.708835	-0.64872
CD24	450.891	461.311	765.376	639.978	823.733	817.647	411.374	361.215	490.88	494.121	530.67	516.658	456.101	702.677	820.69	386.295	492.5	523.664	-0.239652	-0.512736	-0.648196
UBE2Q1	43.2853	42.8981	44.0812	41.7234	49.4482	52.4935	37.4473	36.3921	33.6836	32.0773	32.0206	33.0334	43.0917	42.9023	50.9708	36.9197	32.8804	32.527	-0.223019	-0.383825	-0.648035
TMEM51	5.2713	6.35612	6.12835	5.16141	8.38599	6.88324	4.64014	4.36004	3.94788	5.1563	4.57009	5.17737	5.81371	5.64488	7.63462	4.50009	4.55209	4.87373	-0.369505	-0.310414	-0.647529
ADORA2A	24.6358	24.2839	19.0433	19.9701	21.3992	22.8398	21.963	21.4923	12.0036	13.7322	14.0211	14.2916	24.4599	19.5067	22.1195	21.7277	12.8679	14.1563	-0.170883	-0.600193	-0.643869
C16orf87	9.55747	9.52292	13.289	9.85066	12.3438	14.241	9.48225	8.19421	9.06022	6.89652	8.22006	8.80813	9.5402	11.5698	13.2924	8.83823	7.97837	8.5141	-0.110261	-0.536202	-0.642677
ST6GAL1	6.53098	6.79791	11.789	11.598	17.7697	19.8871	7.33601	7.10875	10.64	10.702	12.3131	11.8675	6.66444	11.6935	18.8284	7.22238	10.671	12.0903	0.11599	-0.132011	-0.63906
CLIC4	29.7038	27.1934	21.9268	22.7967	34.0751	34.584	30.4096	26.9622	21.6163	21.5986	22.2121	21.9022	28.4486	22.3618	34.3295	28.6859	21.6075	22.0572	0.0119841	-0.0495043	-0.638205
RTN2	3.19991	3.11013	5.05369	3.67166	3.97952	4.72124	2.45834	2.59784	2.51574	2.66427	2.71415	2.87701	3.15502	4.36267	4.35038	2.52809	2.59001	2.79558	-0.319601	-0.752258	-0.637994
PPP4R1	16.5261	17.0211	14.4379	14.1952	17.691	15.7643	17.601	15.1123	12.0179	10.0395	11.4511	10.0492	16.7736	14.3165	16.7277	16.3567	11.0287	10.7502	-0.0363151	-0.376424	-0.637877
RELB	5.13868	5.01833	2.48225	3.84375	5.53922	4.37914	5.56412	5.55048	3.2724	2.87913	2.85345	3.52119	5.0785	3.163	4.95918	5.5573	3.07577	3.18732	0.12998	-0.0403483	-0.637758
HOXC13	10.4442	11.4328	11.7418	13.8442	15.0223	14.9821	9.57056	8.64382	8.50077	9.28923	10.4249	8.8606	10.9385	12.793	15.0022	9.10719	8.895	9.64275	-0.264337	-0.524288	-0.637658
LAMC1	1.80847	1.467	1.80213	1.68181	2.2201	2.47972	1.84882	1.68674	1.58797	1.45593	1.84465	1.17846	1.63774	1.74197	2.34991	1.76778	1.52195	1.51155	0.110237	-0.194799	-0.636572
GABRQ	1.04997	1.29912	1.3551	1.46645	1.25433	1.40167	1.09248	0.845069	1.09791	1.25194	0.881735	0.826887	1.17454	1.41078	1.328	0.968775	1.17493	0.854311	-0.277865	-0.263918	-0.636422
EIF3J	54.5581	55.4533	51.1612	44.5113	54.6505	53.3528	53.0336	47.1482	43.8613	39.7746	34.1752	35.4057	55.0057	47.8362	54.0016	50.0909	41.8179	34.7905	-0.135033	-0.193982	-0.634312
FRAS1	1.52315	1.55346	1.46884	1.7717	2.25949	2.16246	1.35804	1.22097	1.20246	1.21828	1.37272	1.47664	1.53831	1.62027	2.21098	1.28951	1.21037	1.42468	-0.254524	-0.420786	-0.634045
STAT5A	1.41624	2.02657	1.35961	1.36537	1.60623	1.98891	1.33939	1.3069	0.951405	0.714554	1.24143	1.07553	1.72141	1.36249	1.79757	1.32315	0.832979	1.15848	-0.379615	-0.709893	-0.633814
GGT5	0.931991	1.54571	2.25678	2.00336	2.6875	3.0357	0.65761	1.12222	1.36517	1.37056	1.71652	1.97258	1.23885	2.13007	2.8616	0.889915	1.36787	1.84455	-0.477263	-0.638975	-0.633553
MED28	6.51374	7.13275	8.1093	6.77676	9.02866	7.92578	7.82984	6.24649	5.69049	6.75186	5.34729	5.59102	6.82325	7.44303	8.47722	7.03816	6.22117	5.46915	0.0447413	-0.258703	-0.632273
PCGF5	9.40254	9.10757	9.84648	9.52055	8.11922	10.811	7.51298	8.63634	8.053	6.97381	6.2194	5.99953	9.25505	9.68351	9.46511	8.07466	7.51341	6.10947	-0.19684	-0.366064	-0.631573
HMGCR	21.4903	22.109	19.5179	19.745	25.5283	25.6357	19.8059	17.4574	16.5112	16.1328	16.0158	17.0155	21.7996	19.6315	25.582	18.6317	16.322	16.5157	-0.22655	-0.266349	-0.631295
ZC3H12A	3.61407	3.03323	4.4391	4.39651	5.33629	5.21603	3.39795	3.12821	3.74482	3.28539	3.45181	3.36505	3.32365	4.4178	5.27616	3.26308	3.51511	3.40843	-0.0265341	-0.329762	-0.630381
ACTN1	21.4308	20.8898	18.9525	21.8278	27.0337	27.8517	19.4093	19.7505	15.8801	18.3888	18.8375	16.6248	21.1603	20.3901	27.4427	19.5799	17.1345	17.7311	-0.111987	-0.250973	-0.630136
ACTG1	334.202	322.098	327.867	329.606	361.115	374.856	287.69	274.381	228.367	238.983	242.147	233.38	328.15	328.736	367.986	281.036	233.675	237.763	-0.223603	-0.492428	-0.630122
RFX5	12.9327	12.1002	11.6922	11.7308	12.0269	12.3552	12.4108	12.1887	8.78393	9.09561	7.43427	8.33148	12.5164	11.7115	12.1911	12.2997	8.93977	7.88287	-0.0251964	-0.389616	-0.629029
DENND4C	12.6266	11.491	12.2134	10.9735	15.7186	15.943	10.4001	10.3344	8.98554	9.56169	10.5135	9.96176	12.0588	11.5935	15.8308	10.3673	9.27361	10.2376	-0.218053	-0.322106	-0.628852
ZNF641	1.68582	2.07168	1.67018	1.90723	2.20138	1.89302	1.89567	1.92677	1.42042	1.19698	1.17641	1.47216	1.87875	1.7887	2.0472	1.91122	1.3087	1.32429	0.0247208	-0.450781	-0.628438
STX1A	2.92086	3.46288	2.03436	1.93944	3.47803	3.09138	3.39367	4.06139	3.05409	2.67511	2.06398	2.18707	3.19187	1.9869	3.2847	3.72753	2.8646	2.12553	0.223818	0.527814	-0.627945
TIMP2	78.6415	79.1441	83.6027	89.0598	123.227	117.337	72.5834	68.9896	68.9989	70.4173	79.2647	76.4237	78.8928	86.3312	120.282	70.7865	69.7081	77.8442	-0.156419	-0.308557	-0.627759
C15orf48	5.80815	4.1568	4.1426	4.75275	5.93875	6.87138	5.7323	7.63156	5.92043	2.94228	4.95223	3.34112	4.98247	4.44768	6.40506	6.68193	4.43135	4.14668	0.423402	-0.00530346	-0.627258
RGS10	69.4103	69.8751	63.9445	60.7919	69.3428	72.5188	72.2837	63.4415	46.2697	51.4034	46.2142	45.6451	69.6427	62.3682	70.9308	67.8626	48.8366	45.9296	-0.0373554	-0.352849	-0.626986
STRN3	11.0249	11.4272	12.4356	10.8681	12.4542	11.8185	10.5173	9.85547	8.17069	8.65428	8.0199	7.70477	11.226	11.6518	12.1364	10.1864	8.41249	7.86233	-0.140208	-0.469955	-0.626305
GPRC5B	2.49426	2.59287	3.23043	3.34262	4.33458	4.60463	1.76825	1.88034	2.21956	1.78373	2.48325	3.3171	2.54357	3.28653	4.4696	1.8243	2.00164	2.90017	-0.479513	-0.715377	-0.624007
ARID3B	1.01181	0.974584	0.922783	1.1606	1.6936	1.31985	0.77817	0.859842	0.784578	0.740541	0.940329	1.01555	0.993199	1.04169	1.50673	0.819006	0.76256	0.977941	-0.278208	-0.450006	-0.623597
FAM72A	2.64762	1.2074	1.19518	1.18198	1.97096	0.883759	1.92796	2.29435	0.581768	1.0037	0.788636	1.06583	1.92751	1.18858	1.42736	2.11116	0.792734	0.927234	0.131294	-0.584329	-0.622343
PNRC2	49.0382	48.471	49.2911	44.0603	51.3517	49.9338	43.3576	39.4064	33.474	32.5289	33.9578	31.8618	48.7546	46.6757	50.6427	41.382	33.0015	32.9098	-0.236535	-0.500142	-0.621838
PGM1	11.6899	13.5702	11.6541	9.9513	10.3065	10.1318	11.2713	10.8597	7.71134	7.09958	6.44937	6.83524	12.6301	10.8027	10.2191	11.0655	7.40546	6.64231	-0.190792	-0.544731	-0.621519
CD274	2.61215	1.91428	2.39678	1.83414	3.31038	3.28317	2.82375	1.64448	1.12856	2.07037	2.71976	1.58359	2.26322	2.11546	3.29678	2.23412	1.59946	2.15168	-0.0186702	-0.403382	-0.615595
TLE3	9.51574	9.66126	11.0331	10.0694	12.0563	12.347	8.6497	7.96033	7.42918	7.51055	8.25653	7.67111	9.5885	10.5513	12.2017	8.30501	7.46986	7.96382	-0.207322	-0.498263	-0.615544
RAB11FIP2	2.47889	3.038	2.61417	2.62774	3.15884	3.22284	2.6381	2.69567	2.62992	2.30885	2.03032	2.1354	2.75845	2.62096	3.19084	2.66689	2.46938	2.08286	-0.0486996	-0.0859408	-0.61537
RPS24	3523.37	3609.41	3977.74	3545.52	3509.61	3885.2	3190.7	3146.79	2945.72	3343.52	2312.35	2514.99	3566.39	3761.63	3697.4	3168.74	3144.62	2413.67	-0.170553	-0.258472	-0.615285
IL32	3.05718	2.86045	1.41716	2.28462	3.22412	4.0702	3.89514	4.22506	3.74226	2.44711	2.67344	2.08889	2.95882	1.85089	3.64716	4.0601	3.09469	2.38117	0.456496	0.741573	-0.615106
CYTH3	33.5666	32.3214	28.8246	24.8753	38.6702	39.099	28.8799	28.518	21.0996	20.9261	25.1869	25.6011	32.944	26.8499	38.8846	28.699	21.0129	25.394	-0.199018	-0.353648	-0.614711
KLF6	18.4902	19.0201	31.2227	36.0136	29.3324	27.4012	20.9595	19.0398	40.0099	33.7745	19.0271	18.0491	18.7552	33.6181	28.3668	19.9997	36.8922	18.5381	0.092688	0.134075	-0.61371
SPAG1	4.96519	5.84296	4.04928	4.80345	5.18095	5.83786	4.72192	4.76718	4.98294	4.33382	3.71081	3.49033	5.40407	4.42636	5.5094	4.74455	4.65838	3.60057	-0.187776	0.0737059	-0.613671
RMND5A	21.0394	20.2877	19.3837	20.1879	23.8904	22.9048	18.8142	18.4296	17.1984	16.2756	15.5058	15.085	20.6636	19.7858	23.3976	18.6219	16.737	15.2954	-0.150088	-0.241424	-0.613263
CADPS2	0.765115	1.11121	1.03501	0.90465	1.5053	1.59045	1.23467	1.09184	1.45447	1.11185	1.09474	0.929399	0.938163	0.969828	1.54788	1.16325	1.28316	1.01207	0.310255	0.4039	-0.612984
LPCAT2	3.58075	4.36129	4.42375	4.10989	4.63299	4.99861	3.71195	3.6452	3.43819	3.42772	3.25326	3.04662	3.97102	4.26682	4.8158	3.67858	3.43295	3.14994	-0.110363	-0.31371	-0.612451
GSN	18.7091	17.9658	22.3558	20.2691	23.3841	24.0949	15.1817	13.3903	13.5181	14.5975	16.333	14.7275	18.3375	21.3125	23.7395	14.286	14.0578	15.5303	-0.360191	-0.600326	-0.612208
IFI30	99.0834	101.84	94.7871	94.5309	87.5757	90.7222	91.2529	84.315	66.3353	68.3607	62.1009	54.6465	100.462	94.659	89.1489	87.784	67.348	58.3737	-0.194616	-0.491105	-0.610899
TINAGL1	26.541	24.1256	33.4348	34.9258	38.2915	45.2791	22.7833	23.1614	25.1895	22.5126	28.3082	26.4213	25.3333	34.1803	41.7853	22.9723	23.8511	27.3648	-0.141137	-0.519112	-0.610677
WLS	2.09435	2.60759	1.93235	1.86285	2.24883	2.40923	2.46643	2.72861	1.64016	1.60891	1.41407	1.63679	2.35097	1.8976	2.32903	2.59752	1.62454	1.52543	0.143879	-0.224149	-0.610513
TFPI2	10.5357	9.89581	10.0361	8.42368	17.5582	20.4878	11.8127	10.1027	8.13296	9.6139	13.4586	11.4608	10.2158	9.22987	19.023	10.9577	8.87343	12.4597	0.101149	-0.0568192	-0.610475
RAP1B	26.8698	26.7097	24.7742	23.0482	25.7576	27.2549	25.261	24.4937	18.1033	18.1839	17.3489	17.3875	26.7898	23.9112	26.5063	24.8773	18.1436	17.3682	-0.106848	-0.398226	-0.609884
SH3BP4	38.959	39.0346	35.6547	35.8246	41.4565	41.392	34.8945	33.7408	26.5874	27.7644	27.4216	26.889	38.9968	35.7396	41.4243	34.3177	27.1759	27.1553	-0.184405	-0.395198	-0.609242
GPAT3	2.62131	2.55617	2.25781	1.71688	3.58954	2.62737	3.621	3.88885	1.78101	1.65593	1.97923	2.09701	2.58874	1.98735	3.10846	3.75493	1.71847	2.03812	0.536534	-0.209718	-0.608959
DKK1	1.5421	1.34196	1.50828	1.75587	2.74672	3.14277	1.15792	1.30175	1.40631	0.886755	2.07356	1.78945	1.44203	1.63207	2.94475	1.22984	1.14653	1.93151	-0.229636	-0.50943	-0.608417
MBNL2	28.1243	29.8129	25.4658	25.5025	39.5004	40.1243	29.8824	28.1435	26.4999	24.542	27.1734	25.0569	28.9686	25.4841	39.8123	29.013	25.5209	26.1151	0.00220703	0.0020818	-0.608329
HMG20A	5.19301	3.91542	3.9527	3.29731	3.78284	3.4208	2.81368	2.56626	2.10138	2.37068	2.54346	2.18698	4.55421	3.625	3.60182	2.68997	2.23603	2.36522	-0.759612	-0.697043	-0.606752
ICAM1	3.46274	3.25631	1.54093	1.26089	2.94254	3.90778	5.60407	4.46825	1.96435	1.73502	1.82952	2.67307	3.35953	1.40091	3.42516	5.03616	1.84969	2.25129	0.584067	0.400915	-0.605416
GNAQ	13.1132	11.7768	11.3993	11.1357	12.037	10.8366	10.1701	9.63811	8.16709	8.35373	7.65916	7.38954	12.445	11.2675	11.4368	9.9041	8.26041	7.52435	-0.329468	-0.447882	-0.604045
CCL28	0.306011	0.903266	1.28086	0.493498	1.37605	2.1555	1.54006	0.955408	0.6359	0.483688	0.887935	1.43637	0.604639	0.887179	1.76578	1.24773	0.559794	1.16215	1.04517	-0.664329	-0.603502
ADSS	28.5425	27.7492	27.8292	23.8863	27.113	25.7042	24.3561	21.7917	21.3698	19.2455	16.9738	17.8144	28.1459	25.8578	26.4086	23.0739	20.3077	17.3941	-0.28666	-0.348573	-0.60241
CNNM3	4.10695	4.84759	4.22429	4.17886	5.46282	4.97703	4.54547	4.16899	3.37174	3.15106	3.33681	3.53966	4.47727	4.20158	5.21992	4.35723	3.2614	3.43824	-0.0392081	-0.365439	-0.602361
PAN3	7.70871	8.28497	6.7031	6.85587	7.68007	7.68204	7.69325	7.04078	6.10964	5.4795	4.84725	5.28204	7.99684	6.77948	7.68105	7.36702	5.79457	5.06464	-0.11835	-0.226474	-0.600843
USP12	15.1072	14.7476	12.6006	12.6918	16.1654	16.8727	16.1194	14.2871	12.1198	12.1921	11.2843	10.501	14.9274	12.6462	16.5191	15.2033	12.156	10.8926	0.0264169	-0.0570413	-0.600776
PLK2	8.22851	8.8184	14.9871	17.2115	18.4487	18.0566	10.9215	11.359	15.7619	12.1375	12.1835	11.8956	8.52346	16.0993	18.2527	11.1402	13.9497	12.0396	0.386271	-0.206764	-0.600324
BIN1	3.92915	3.88991	5.64492	5.38389	6.69754	8.03613	4.86683	4.44852	3.13481	3.81409	5.09398	4.63117	3.90953	5.51441	7.36684	4.65767	3.47445	4.86257	0.252615	-0.666421	-0.599324
UBE2Z	15.4769	15.029	12.5806	11.2126	15.1437	13.4921	14.4868	14.0295	9.36233	9.51361	8.95305	9.95437	15.2529	11.8966	14.3179	14.2582	9.43797	9.45371	-0.0973015	-0.334001	-0.598867
SP100	5.38787	4.92201	4.92458	4.37859	5.99114	5.61782	4.72417	4.83306	5.12279	4.72906	4.3073	3.35785	5.15494	4.65158	5.80448	4.77862	4.92592	3.83257	-0.109363	0.0826723	-0.598853
CRIM1	10.5563	9.14304	7.67412	8.09711	11.6725	10.0507	9.8466	8.93714	7.84357	8.10921	7.28096	7.07643	9.84967	7.88561	10.8616	9.39187	7.97639	7.17869	-0.068663	0.0165127	-0.597445
SH2D4A	25.4066	23.2597	22.0726	20.0412	25.9091	25.8011	19.667	17.9675	15.3922	15.8634	16.687	17.5123	24.3332	21.0569	25.8551	18.8173	15.6278	17.0997	-0.370867	-0.430178	-0.596482
MGLL	17.3619	17.8836	14.9423	15.2205	16.6312	17.9645	14.5015	14.7543	10.3523	10.9791	12.2351	10.6615	17.6228	15.0814	17.2979	14.6279	10.6657	11.4483	-0.268716	-0.499792	-0.595459
OIP5	11.9799	12.2355	9.20315	8.67217	10.3276	9.11649	13.1584	10.081	9.97234	8.72149	7.08147	5.79997	12.1077	8.93766	9.72204	11.6197	9.34691	6.44072	-0.0593508	0.0645931	-0.594038
MGAT4A	11.4429	11.9605	11.7895	11.3627	13.6999	12.9117	11.2638	12.2192	8.73258	10.0107	8.02928	9.60407	11.7017	11.5761	13.3058	11.7415	9.37166	8.81668	0.00489859	-0.304774	-0.593749
MYO1D	6.68663	6.15637	4.70253	5.44658	5.93356	5.20712	6.18391	4.97525	3.33153	3.27991	3.42108	3.9617	6.4215	5.07456	5.57034	5.57958	3.30572	3.69139	-0.202754	-0.618317	-0.593601
COL12A1	4.83971	4.82216	5.24759	5.77109	6.70693	7.29416	3.824	4.0571	4.16179	4.07705	4.69121	4.60115	4.83093	5.50934	7.00054	3.94055	4.11942	4.64618	-0.293905	-0.419438	-0.591422
SERPINB8	1.44155	1.51137	0.812606	1.21543	1.20846	1.17396	1.67845	1.81336	0.759313	0.881675	0.920884	0.660784	1.47646	1.01402	1.19121	1.74591	0.820494	0.790834	0.241833	-0.305519	-0.590981
SECISBP2	13.5759	12.893	14.9627	13.5051	18.098	17.4224	13.1834	12.114	12.6341	13.7978	11.9091	11.6896	13.2344	14.2339	17.7602	12.6487	13.2159	11.7994	-0.0653091	-0.107051	-0.58994
CLIP4	5.5733	6.05554	5.44882	5.4536	9.4466	10.1027	5.83236	5.02923	5.91974	5.59958	6.25293	6.73617	5.81442	5.45121	9.77465	5.43079	5.75966	6.49455	-0.0984719	0.0794072	-0.589815
RBBP8NL	1.43537	0.918718	1.6286	1.85399	1.84762	1.95154	0.980925	0.926653	1.15987	1.60463	1.43436	1.09259	1.17704	1.7413	1.89958	0.953789	1.38225	1.26348	-0.303426	-0.333142	-0.588283
PIKFYVE	4.28562	4.3947	4.24691	3.87565	5.53005	5.5016	4.46863	4.25977	3.89887	3.58287	3.89068	3.45608	4.34016	4.06128	5.51582	4.3642	3.74087	3.67338	0.00796899	-0.118561	-0.586469
TMX1	11.3249	11.1737	11.4333	10.7399	11.8098	10.3707	10.3993	8.53261	8.22587	7.92499	7.14884	7.62645	11.2493	11.0866	11.0902	9.46596	8.07543	7.38764	-0.249015	-0.457206	-0.586105
AKIP1	7.91893	7.18382	5.67917	6.43726	6.19408	8.72237	9.92552	6.52287	5.88206	7.62928	4.98503	4.95443	7.55138	6.05821	7.45822	8.22419	6.75567	4.96973	0.123135	0.157206	-0.585665
CBFB	9.05238	9.84103	9.96648	10.0133	11.8928	10.7972	9.32591	10.6708	8.02398	8.85226	7.11659	8.01117	9.4467	9.98989	11.345	9.99836	8.43812	7.56388	0.0818795	-0.243547	-0.584858
CYSTM1	8.65253	8.33513	11.868	10.1386	12.5182	9.23101	9.72033	7.58345	7.87798	10.3206	8.07635	6.45718	8.49383	11.0033	10.8746	8.65189	9.09929	7.26676	0.0266001	-0.27411	-0.581578
ANXA8	2.62109	2.94005	3.03327	2.61493	3.41556	2.93518	2.40102	2.85092	2.44243	2.09069	2.17294	2.07084	2.78057	2.8241	3.17537	2.62597	2.26656	2.12189	-0.0825302	-0.317287	-0.581575
GDF11	0.857207	1.39921	2.04819	1.66467	1.95102	2.03223	0.899988	0.916693	1.30888	1.20678	1.08675	1.5758	1.12821	1.85643	1.99162	0.90834	1.25783	1.33128	-0.312729	-0.561594	-0.581137
SOCS3	0.81282	0.81905	1.80681	2.26916	1.87836	1.25308	0.944018	0.793018	2.10373	2.12314	1.00025	1.09346	0.815935	2.03798	1.56572	0.868518	2.11343	1.04685	0.0901015	0.0524463	-0.580765
RAC2	2.86617	2.25617	3.36507	3.1063	2.92946	3.53056	1.73765	2.3411	1.70087	2.23492	2.72012	1.59925	2.56117	3.23569	3.23001	2.03938	1.9679	2.15969	-0.328676	-0.717418	-0.580718
RIPK2	16.616	17.1042	13.6298	13.2463	16.5608	16.171	17.1989	15.8295	11.5533	10.8246	11.3725	10.5131	16.8601	13.4381	16.3659	16.5142	11.189	10.9428	-0.029906	-0.264249	-0.580711
FBLN1	36.1126	34.684	51.0932	44.1183	56.5493	53.7712	26.6326	30.5954	26.9003	29.8857	38.4356	35.3296	35.3983	47.6058	55.1603	28.614	28.393	36.8826	-0.306959	-0.745601	-0.580689
EXT2	11.2041	12.676	11.4849	11.5351	12.0129	12.1355	11.6598	10.6649	8.88312	9.19592	8.56869	7.58043	11.94	11.51	12.0742	11.1623	9.03952	8.07456	-0.0971681	-0.34857	-0.580472
HCFC2	2.89104	2.97194	1.83829	2.40454	2.31374	2.15808	2.25667	2.50138	2.04191	1.75688	1.49447	1.49767	2.93149	2.12141	2.23591	2.37903	1.8994	1.49607	-0.301264	-0.159487	-0.579684
SMAD6	2.72573	3.13394	2.4909	3.03521	3.45085	3.70429	2.76487	2.38188	1.98481	1.57928	2.46333	2.33055	2.92983	2.76306	3.57757	2.57338	1.78205	2.39694	-0.187158	-0.632731	-0.577786
RAB40B	2.29499	1.85831	1.55002	1.11034	1.31763	1.72914	1.18928	1.49876	1.50908	1.43084	1.34181	0.699837	2.07665	1.33018	1.52339	1.34402	1.46996	1.02082	-0.627703	0.144155	-0.577547
KDM4A	10.3703	10.9983	9.473	9.96348	10.5583	10.6785	9.57207	9.26022	6.84668	7.00906	7.16572	7.06758	10.6843	9.71824	10.6184	9.41615	6.92787	7.11665	-0.182284	-0.488283	-0.577296
[truncated: 9,664 more rows]
