# Supplementary material for: Epigenetic Upregulation of MAGE-A Isoforms Promotes Breast Cancer Cell Aggressiveness
Source: Cancers (Basel). 2021 Jun 25;13(13):3176. doi: 10.3390/cancers13133176 (PMC8268034; doi:10.3390/cancers13133176)
Supplement: Supplementary file 1 [file cancers-13-03176-s001.zip › cancers-1194237-supplementary/supplementary figures_062421/SuppleTable3.xlsx]

## Sheet: Sheet1
TableS3. Enrichment of FOXA1 at MAGEA12-signature gene loci
Gene Name	Chr	Start	End	Annotation	468_FOXA1 Tag Count in given bp (9645902.0 Total, normalization factor = 1.04, effective total = 10000000)
ATMIN	chr16	81063130	81063410	3' UTR (NM_001270474, exon 10 of 10)	9.33
TNFAIP8	chr5	118734835	118735115	3' UTR (NM_001286815, exon 3 of 3)	12.44
LPCAT2	chr16	55540073	55540353	3' UTR (NM_001302509, exon 13 of 13)	32.14
CYB561	chr17	61509819	61510099	3' UTR (NM_001330421, exon 6 of 6)	11.4
IQCK	chr16	19715793	19716073	3' UTR (NM_001348529, exon 6 of 6)	48.73
KCNC4	chr1	110783021	110783301	3' UTR (NM_004978, exon 4 of 4)	26.95
PRRG4	chr11	32878756	32879036	3' UTR (NM_024081, exon 6 of 6)	14.51
SAMD10	chr20	62606383	62606663	3' UTR (NM_080621, exon 5 of 5)	16.59
NCOA7	chr6	126251195	126251475	3' UTR (NM_181782, exon 16 of 16)	10.37
HIPK3	chr11	33279919	33280199	5' UTR (NM_001278162, exon 1 of 16)	22.81
SPAG1	chr8	101170539	101170819	5' UTR (NM_003114, exon 1 of 19)	30.06
CDC25B	chr20	3776591	3776871	5' UTR (NM_004358, exon 1 of 16)	11.4
SLC19A2	chr1	169497157	169497437	exon (NM_000130, exon 17 of 25)	9.33
PDIA6	chr2	10924958	10925238	exon (NM_001282705, exon 13 of 14)	12.44
S100A8	chr1	153362888	153363168	exon (NM_001319197, exon 2 of 3)	27.99
HEATR5B	chr2	37291834	37292114	exon (NM_019024, exon 10 of 36)	9.33
ANXA3	chr4	79455475	79455755	exon (NM_025074, exon 71 of 74)	24.88
PIKFYVE	chr2	209169590	209169870	exon (NM_152671, exon 10 of 10)	9.33
LSMEM1	chr7	112124794	112125074	exon (NM_182597, exon 2 of 4)	24.88
RNF144B	chr6	18399691	18399971	exon (NM_182757, exon 2 of 8)	10.37
GRHL3	chr1	24645912	24646192	exon (NM_198174, exon 1 of 16)	63.24
MAGEA3	chrX	151963397	151963677	Intergenic	10.37
MAGEA6	chrX	151839158	151839438	Intergenic	13.48
SOCS3	chr17	76326951	76327231	Intergenic	14.51
SCD	chr10	102101698	102101978	Intergenic	35.25
HEG1	chr3	124781884	124782164	Intergenic	184.53
ANP32E	chr1	150185820	150186100	Intergenic	12.44
CCND1	chr11	69414375	69414655	Intergenic	13.48
B4GALT5	chr20	48364506	48364786	Intergenic	14.51
FA2H	chr16	74841279	74841559	Intergenic	9.33
ALPP	chr2	233231508	233231788	Intergenic	15.55
C12orf75	chr12	105837872	105838152	Intergenic	14.51
SLC1A3	chr5	36603070	36603350	Intergenic	12.44
HES2	chr1	6473024	6473304	Intergenic	125.44
SMIM20	chr4	25972440	25972720	Intergenic	50.8
GPR137B	chr1	236373600	236373880	Intergenic	9.33
GNE	chr9	36296592	36296872	Intergenic	12.44
SYTL4	chrX	100005954	100006234	Intergenic	9.33
HOXC13	chr12	54262470	54262750	Intergenic	11.4
ANKRD46	chr8	101507030	101507310	Intergenic	14.51
IPMK	chr10	59682192	59682472	Intergenic	10.37
C2orf48	chr2	10276516	10276796	Intergenic	15.55
ABCB10	chr1	229718153	229718433	Intergenic	40.43
NRBF2	chr10	64817412	64817692	Intergenic	11.4
FAM49B	chr8	131054485	131054765	Intergenic	12.44
SKAP2	chr7	27006570	27006850	Intergenic	14.51
RAB40B	chr17	80658459	80658739	Intergenic	11.4
SLC35F6	chr2	26978057	26978337	Intergenic	19.7
UBE2V2	chr8	48905527	48905807	Intergenic	13.48
RNF138	chr18	29665082	29665362	Intergenic	16.59
PGM1	chr1	64128770	64129050	Intergenic	19.7
LGALSL	chr2	64632891	64633171	Intergenic	27.99
RFK	chr9	78990110	78990390	Intergenic	117.15
SGPP1	chr14	64215628	64215908	Intergenic	53.91
CXADR	chr21	18873800	18874080	Intergenic	25.92
RHOV	chr15	41154240	41154520	Intergenic	63.24
PHTF2	chr7	77619506	77619786	Intergenic	11.4
ZBTB34	chr9	129619880	129620160	Intergenic	10.37
BIRC3	chr11	102138990	102139270	Intergenic	27.99
SECTM1	chr17	80293018	80293298	Intergenic	18.66
PTGFRN	chr1	117440073	117440353	Intergenic	10.37
CMTM6	chr3	32511421	32511701	Intergenic	19.7
PPP1R14C	chr6	150455373	150455653	Intergenic	10.37
BMF	chr15	40415187	40415467	Intergenic	21.77
EGLN3	chr14	34609063	34609343	Intergenic	153.43
IRF1	chr5	131838304	131838584	Intergenic	17.62
ST6GAL1	chr3	186633923	186634203	Intergenic	10.37
AACS	chr12	125538374	125538654	Intergenic	10.37
ELOVL4	chr6	80623188	80623468	Intergenic	13.48
CLDN23	chr8	8540497	8540777	Intergenic	12.44
NEURL3	chr2	97093749	97094029	Intergenic	14.51
BTF3L4	chr1	52563791	52564071	Intergenic	10.37
JAK1	chr1	65538680	65538960	Intergenic	11.4
SH3BP4	chr2	235767714	235767994	Intergenic	12.44
TRIB1	chr8	126525263	126525543	Intergenic	9.33
EIF5A2	chr3	170627505	170627785	Intergenic	14.51
TMX1	chr14	51701351	51701631	Intergenic	10.37
CDKN2AIP	chr4	184313320	184313600	Intergenic	9.33
WEE1	chr11	9556902	9557182	Intergenic	55.98
ARHGAP28	chr18	6676312	6676592	Intergenic	12.44
GPRC5A	chr12	13036160	13036440	Intergenic	35.25
SAMD4A	chr14	55272341	55272621	Intergenic	10.37
RAP1B	chr12	68978533	68978813	Intergenic	22.81
MED10	chr5	6383532	6383812	Intergenic	9.33
TINAGL1	chr1	32057530	32057810	Intergenic	42.51
MAP3K8	chr10	30811592	30811872	Intergenic	24.88
VCL	chr10	75725877	75726157	Intergenic	13.48
SNN	chr16	11734453	11734733	Intergenic	11.4
IFNGR1	chr6	137582352	137582632	Intergenic	17.62
OAF	chr11	120079494	120079774	Intergenic	13.48
CERK	chr22	47145278	47145558	Intergenic	15.55
RBMS1	chr2	161503705	161503985	Intergenic	31.1
NET1	chr10	5508528	5508808	Intergenic	41.47
ABCC4	chr13	95966748	95967028	Intergenic	40.43
PARD6B	chr20	49378321	49378601	Intergenic	38.36
TET3	chr2	74210797	74211077	Intergenic	25.92
TUBGCP3	chr13	113249612	113249892	Intergenic	10.37
CLIC4	chr1	25032035	25032315	Intergenic	83.97
MFSD1	chr3	158489487	158489767	Intergenic	51.84
ZNF644	chr1	91557303	91557583	Intergenic	15.55
SMAD6	chr15	67095559	67095839	Intergenic	13.48
ADSS	chr1	244617779	244618059	Intergenic	23.84
TMPRSS2	chr21	42919089	42919369	Intergenic	11.4
AMOTL2	chr3	134100721	134101001	Intergenic	15.55
TUBB6	chr18	12304917	12305197	Intergenic	130.63
USP46	chr4	53235951	53236231	Intergenic	29.03
QSER1	chr11	32892609	32892889	Intergenic	13.48
S100A9	chr1	153337669	153337949	Intergenic	52.87
SH2D4A	chr8	19149031	19149311	Intergenic	31.1
CD82	chr11	44506757	44507037	Intergenic	11.4
GADD45A	chr1	68036333	68036613	Intergenic	20.73
CDKN2B	chr9	22141968	22142248	Intergenic	18.66
AKTIP	chr16	53599256	53599536	Intergenic	14.51
RNF38	chr9	36420000	36420280	Intergenic	13.48
LRRC8B	chr1	89954541	89954821	Intergenic	13.48
SESTD1	chr2	180133089	180133369	Intergenic	12.44
MYO1B	chr2	192093646	192093926	Intergenic	10.37
NCOA3	chr20	46093251	46093531	Intergenic	92.27
MBNL2	chr13	97864637	97864917	Intergenic	10.37
TRIM24	chr7	138010226	138010506	Intergenic	78.79
LOXL2	chr8	23267893	23268173	Intergenic	12.44
ADAM17	chr2	9720924	9721204	Intergenic	14.51
FBLN1	chr22	45874433	45874713	Intergenic	25.92
KBTBD2	chr7	32936864	32937144	Intergenic	10.37
CACNG4	chr17	64948295	64948575	Intergenic	69.46
NEK7	chr1	198034349	198034629	Intergenic	10.37
CREB1	chr2	208273207	208273487	Intergenic	16.59
TLK1	chr2	172128532	172128812	Intergenic	93.3
KRT80	chr12	52588030	52588310	Intergenic	18.66
CNOT6	chr5	179868551	179868831	Intergenic	11.4
UHMK1	chr1	162436662	162436942	Intergenic	10.37
KLF4	chr9	110819726	110820006	Intergenic	18.66
RAB20	chr13	111231568	111231848	Intergenic	11.4
PRKCE	chr2	45877404	45877684	Intergenic	15.55
ANXA2	chr15	60591849	60592129	Intergenic	12.44
ACER2	chr9	19404552	19404832	Intergenic	11.4
RBL2	chr16	53442436	53442716	Intergenic	9.33
BACH1	chr21	30667885	30668165	Intergenic	10.37
RASA2	chr3	141196187	141196467	Intergenic	13.48
PYGL	chr14	51422147	51422427	Intergenic	13.48
MCL1	chr1	150573272	150573552	Intergenic	11.4
CSTB	chr21	45183875	45184155	Intergenic	15.55
UBE2F	chr2	238836905	238837185	Intergenic	18.66
APOL6	chr22	36042736	36043016	Intergenic	64.28
E2F6	chr2	11570949	11571229	Intergenic	23.84
VLDLR	chr9	2478543	2478823	Intergenic	12.44
ZSWIM6	chr5	60597680	60597960	Intergenic	19.7
ITGAV	chr2	187435408	187435688	Intergenic	22.81
EFNA1	chr1	155099083	155099363	Intergenic	178.31
TMSB4X	chrX	13006899	13007179	Intergenic	35.25
TP53I11	chr11	44980565	44980845	Intergenic	24.88
RAB31	chr18	9667331	9667611	Intergenic	12.44
RNF19B	chr1	33446833	33447113	Intergenic	33.17
EPHA2	chr1	16447445	16447725	Intergenic	49.76
NFKBIA	chr14	35876468	35876748	Intergenic	18.66
MEX3C	chr18	48660142	48660422	Intergenic	10.37
ELF4	chrX	129252621	129252901	Intergenic	10.37
CEP162	chr6	85050754	85051034	Intergenic	10.37
EXT2	chr11	44126118	44126398	intron (NM_000401, intron 1 of 13)	13.48
MED15	chr22	20921286	20921566	intron (NM_001003891, intron 7 of 17)	18.66
YARS2	chr12	32956007	32956287	intron (NM_001005242, intron 9 of 12)	10.37
ITGB4	chr17	73719477	73719757	intron (NM_001005731, intron 1 of 38)	13.48
TGFBR2	chr3	30700994	30701274	intron (NM_001024847, intron 4 of 7)	17.62
PPP4R1	chr18	9601440	9601720	intron (NM_001042388, intron 2 of 19)	11.4
KTN1	chr14	56066247	56066527	intron (NM_001079521, intron 1 of 43)	41.47
TBC1D8	chr2	101744017	101744297	intron (NM_001102426, intron 1 of 19)	36.28
PIK3R3	chr1	46525867	46526147	intron (NM_001114172, intron 7 of 10)	10.37
CKB	chr14	103921783	103922063	intron (NM_001128918, intron 5 of 17)	10.37
FERMT2	chr14	53367528	53367808	intron (NM_001135000, intron 3 of 14)	10.37
PIM2	chrX	48794285	48794565	intron (NM_001136159, intron 2 of 8)	16.59
BBX	chr3	107242846	107243126	intron (NM_001142568, intron 1 of 17)	23.84
FAM133B	chr7	92324928	92325208	intron (NM_001145306, intron 4 of 7)	19.7
CAPN2	chr1	223894169	223894449	intron (NM_001146068, intron 1 of 20)	75.68
GNG10	chr9	114424687	114424967	intron (NM_001198664, intron 1 of 2)	10.37
RMND5A	chr2	86930868	86931148	intron (NM_001198954, intron 1 of 7)	47.69
CDKN1A	chr6	36651490	36651770	intron (NM_001220778, intron 1 of 2)	16.59
STK3	chr8	99912189	99912469	intron (NM_001256312, intron 1 of 12)	17.62
KIF18B	chr17	43019228	43019508	intron (NM_001264573, intron 1 of 14)	11.4
ARMC8	chr3	137959745	137960025	intron (NM_001267042, intron 10 of 20)	9.33
RPS6KB1	chr17	57991211	57991491	intron (NM_001272042, intron 3 of 13)	9.33
SLC2A8	chr9	130150645	130150925	intron (NM_001286779, intron 26 of 28)	12.44
PCMTD1	chr8	52771519	52771799	intron (NM_001286783, intron 1 of 5)	14.51
INIP	chr9	115417914	115418194	intron (NM_001287038, intron 3 of 3)	12.44
ST3GAL4	chr11	126296025	126296305	intron (NM_001301097, intron 14 of 15)	16.59
TMEM170A	chr16	75484626	75484906	intron (NM_001304996, intron 2 of 2)	10.37
SENP5	chr3	196625582	196625862	intron (NM_001308045, intron 2 of 8)	23.84
MR1	chr1	181012174	181012454	intron (NM_001310213, intron 3 of 6)	72.57
XRN2	chr20	21284393	21284673	intron (NM_001317960, intron 1 of 29)	12.44
REEP3	chr10	65274721	65275001	intron (NM_001318154, intron 1 of 25)	11.4
LIMCH1	chr4	41543745	41544025	intron (NM_001330672, intron 1 of 31)	104.71
ENOX1	chr13	44119631	44119911	intron (NM_001347965, intron 1 of 15)	13.48
RHOBTB3	chr5	95046057	95046337	intron (NM_001349303, intron 2 of 8)	13.48
TNRC6A	chr16	24712345	24712625	intron (NM_001351850, intron 2 of 23)	31.1
CASP3	chr4	185569717	185569997	intron (NM_001354780, intron 1 of 7)	14.51
TPST2	chr22	26964200	26964480	intron (NM_001362923, intron 1 of 7)	21.77
CCDC136	chr7	128445837	128446117	intron (NM_001367761, intron 8 of 9)	9.33
HMGB1	chr13	31060599	31060879	intron (NM_001370340, intron 1 of 4)	11.4
FAAH	chr1	46862128	46862408	intron (NM_001441, intron 1 of 14)	26.95
ATP1B1	chr1	169078993	169079273	intron (NM_001677, intron 1 of 5)	17.62
GNAQ	chr9	80583814	80584094	intron (NM_002072, intron 1 of 6)	11.4
RNASET2	chr6	167363452	167363732	intron (NM_003730, intron 2 of 8)	38.36
F2RL1	chr5	76115314	76115594	intron (NM_005242, intron 1 of 1)	30.06
GRK5	chr10	121013301	121013581	intron (NM_005308, intron 1 of 15)	60.13
SLC20A1	chr2	113419390	113419670	intron (NM_005415, intron 10 of 10)	54.95
LAMA5	chr20	60936954	60937234	intron (NM_005560, intron 2 of 79)	30.06
MAP3K1	chr5	56145015	56145295	intron (NM_005921, intron 1 of 19)	18.66
CAPZA1	chr1	113180094	113180374	intron (NM_006135, intron 1 of 9)	18.66
SECISBP2	chr9	92003216	92003496	intron (NM_006378, intron 13 of 17)	12.44
SLC16A2	chrX	73669301	73669581	intron (NM_006517, intron 1 of 5)	12.44
IDI1	chr10	1153651	1153931	intron (NM_014023, intron 11 of 13)	12.44
CPA4	chr7	129934907	129935187	intron (NM_016352, intron 1 of 10)	22.81
CRIM1	chr2	36584813	36585093	intron (NM_016441, intron 1 of 16)	29.03
TMA16	chr4	164462187	164462467	intron (NM_017923, intron 3 of 3)	12.44
ARL15	chr5	53553724	53554004	intron (NM_019087, intron 1 of 4)	15.55
C1GALT1	chr7	7241071	7241351	intron (NM_020156, intron 1 of 3)	12.44
WLS	chr1	68679546	68679826	intron (NM_024911, intron 1 of 11)	14.51
RHPN2	chr19	33545694	33545974	intron (NM_033103, intron 1 of 14)	23.84
NFATC3	chr16	68162578	68162858	intron (NM_173165, intron 3 of 9)	15.55
MB21D2	chr3	192543593	192543873	intron (NM_178496, intron 1 of 1)	33.17
CNNM3	chr2	97485008	97485288	intron (NM_199078, intron 1 of 6)	33.17
STARD4	chr5	110885043	110885323	intron (NR_040093, intron 1 of 6)	18.66
CP	chr3	148933973	148934253	intron (NR_046371, intron 1 of 17)	18.66
YTHDF3	chr8	64095532	64095812	intron (NR_102434, intron 3 of 3)	11.4
SLC35D2	chr9	99145550	99145830	intron (NR_104627, intron 1 of 12)	18.66
SNX24	chr5	122207229	122207509	intron (NR_146145, intron 1 of 7)	13.48
SAA1	chr11	18287434	18287714	promoter-TSS (NM_000331)	11.4
TOR2A	chr9	130497629	130497909	promoter-TSS (NM_001085347)	44.58
MXD1	chr2	70141738	70142018	promoter-TSS (NM_001202514)	13.48
MDK	chr11	46401942	46402222	promoter-TSS (NM_001270550)	20.73
ANXA8L1	chr10	47746605	47746885	promoter-TSS (NM_001278924)	29.03
SLC25A44	chr1	156163401	156163681	promoter-TSS (NM_001286184)	12.44
OSR2	chr8	99956419	99956699	promoter-TSS (NM_001286841)	89.16
ZSWIM8	chr10	75544940	75545220	promoter-TSS (NM_001367799)	40.43
E2F3	chr6	20401953	20402233	promoter-TSS (NM_001949)	20.73
OCLN	chr5	68787761	68788041	promoter-TSS (NM_002538)	18.66
VPS4B	chr18	61090165	61090445	promoter-TSS (NM_004869)	15.55
H3F3B	chr17	73775740	73776020	promoter-TSS (NM_005324)	21.77
ZMPSTE24	chr1	40723593	40723873	promoter-TSS (NM_005857)	15.55
GLO1	chr6	38670862	38671142	promoter-TSS (NM_006708)	89.16
DDX52	chr17	36003490	36003770	promoter-TSS (NM_007010)	14.51
IFIT5	chr10	91173958	91174238	promoter-TSS (NM_012420)	10.37
RSRP1	chr1	25664330	25664610	promoter-TSS (NM_014313)	14.51
PI4K2A	chr10	99400220	99400500	promoter-TSS (NM_018425)	65.31
WNT4	chr1	22470418	22470698	promoter-TSS (NM_030761)	21.77
PHF6	chrX	133507292	133507572	promoter-TSS (NM_032335)	14.51
HIST1H2BK	chr6	27114047	27114327	promoter-TSS (NM_080596)	14.51
SLC35A4	chr5	139943849	139944129	promoter-TSS (NM_080670)	13.48
ODC1	chr2	10587571	10587851	promoter-TSS (NR_028374)	27.99
ATG4D	chr19	10653890	10654170	promoter-TSS (NR_104025)	59.09
COMMD2	chr3	149470267	149470547	promoter-TSS (NR_135149)	15.55
FAM89B	chr11	65341481	65341761	TTS (NM_001098784)	15.55
MALT1	chr18	56336925	56337205	TTS (NM_001289967)	13.48
IL6ST	chr5	55229974	55230254	TTS (NM_001364279)	47.69
IFITM2	chr11	309312	309592	TTS (NM_006435)	10.37
TOMM6	chr6	41755197	41755477	TTS (NM_013397)	10.37
TEN1	#N/A	#N/A	#N/A	#N/A	#N/A
MAGEA12	#N/A	#N/A	#N/A	#N/A	#N/A
SCML2	#N/A	#N/A	#N/A	#N/A	#N/A
DAZAP2	#N/A	#N/A	#N/A	#N/A	#N/A
C1orf131	#N/A	#N/A	#N/A	#N/A	#N/A
PLEKHA3	#N/A	#N/A	#N/A	#N/A	#N/A
LUZP6	#N/A	#N/A	#N/A	#N/A	#N/A
NCBP2	#N/A	#N/A	#N/A	#N/A	#N/A
CTSS	#N/A	#N/A	#N/A	#N/A	#N/A
WDR82	#N/A	#N/A	#N/A	#N/A	#N/A
LSM11	#N/A	#N/A	#N/A	#N/A	#N/A
PPP3CC	#N/A	#N/A	#N/A	#N/A	#N/A
STAM	#N/A	#N/A	#N/A	#N/A	#N/A
FYTTD1	#N/A	#N/A	#N/A	#N/A	#N/A
VAMP3	#N/A	#N/A	#N/A	#N/A	#N/A
GLIS2	#N/A	#N/A	#N/A	#N/A	#N/A
BAD	#N/A	#N/A	#N/A	#N/A	#N/A
C1orf52	#N/A	#N/A	#N/A	#N/A	#N/A
PLEKHA1	#N/A	#N/A	#N/A	#N/A	#N/A
CCT8	#N/A	#N/A	#N/A	#N/A	#N/A
ARPC5	#N/A	#N/A	#N/A	#N/A	#N/A
AK6	#N/A	#N/A	#N/A	#N/A	#N/A
CASD1	#N/A	#N/A	#N/A	#N/A	#N/A
CXCL16	#N/A	#N/A	#N/A	#N/A	#N/A
ACLY	#N/A	#N/A	#N/A	#N/A	#N/A
HOXC11	#N/A	#N/A	#N/A	#N/A	#N/A
C3orf58	#N/A	#N/A	#N/A	#N/A	#N/A
AIDA	#N/A	#N/A	#N/A	#N/A	#N/A
HMGCR	#N/A	#N/A	#N/A	#N/A	#N/A
ZNF580	#N/A	#N/A	#N/A	#N/A	#N/A
EIF3J	#N/A	#N/A	#N/A	#N/A	#N/A
TMOD3	#N/A	#N/A	#N/A	#N/A	#N/A
BRMS1L	#N/A	#N/A	#N/A	#N/A	#N/A
CBFB	#N/A	#N/A	#N/A	#N/A	#N/A
SNAPC3	#N/A	#N/A	#N/A	#N/A	#N/A
CCNJ	#N/A	#N/A	#N/A	#N/A	#N/A
C10orf54	#N/A	#N/A	#N/A	#N/A	#N/A
SAA2	#N/A	#N/A	#N/A	#N/A	#N/A
LYPLA1	#N/A	#N/A	#N/A	#N/A	#N/A
UBE2Q1	#N/A	#N/A	#N/A	#N/A	#N/A
TIMP1	#N/A	#N/A	#N/A	#N/A	#N/A
ACAP2	#N/A	#N/A	#N/A	#N/A	#N/A
E2F4	#N/A	#N/A	#N/A	#N/A	#N/A
HES6	#N/A	#N/A	#N/A	#N/A	#N/A
KLF11	#N/A	#N/A	#N/A	#N/A	#N/A
MTMR9	#N/A	#N/A	#N/A	#N/A	#N/A
DTX3L	#N/A	#N/A	#N/A	#N/A	#N/A
SMIM13	#N/A	#N/A	#N/A	#N/A	#N/A
USP12	#N/A	#N/A	#N/A	#N/A	#N/A
SHOC2	#N/A	#N/A	#N/A	#N/A	#N/A
PPM1H	#N/A	#N/A	#N/A	#N/A	#N/A
STRN3	#N/A	#N/A	#N/A	#N/A	#N/A
UBA6	#N/A	#N/A	#N/A	#N/A	#N/A
NSF	#N/A	#N/A	#N/A	#N/A	#N/A
RAB21	#N/A	#N/A	#N/A	#N/A	#N/A
ELOVL7	#N/A	#N/A	#N/A	#N/A	#N/A
DCAF7	#N/A	#N/A	#N/A	#N/A	#N/A
FUT8	#N/A	#N/A	#N/A	#N/A	#N/A
CNIH2	#N/A	#N/A	#N/A	#N/A	#N/A
PML	#N/A	#N/A	#N/A	#N/A	#N/A
MAD2L2	#N/A	#N/A	#N/A	#N/A	#N/A
DNAJC19	#N/A	#N/A	#N/A	#N/A	#N/A
PRKAB1	#N/A	#N/A	#N/A	#N/A	#N/A
NAIF1	#N/A	#N/A	#N/A	#N/A	#N/A
DSC2	#N/A	#N/A	#N/A	#N/A	#N/A
RCOR1	#N/A	#N/A	#N/A	#N/A	#N/A
E2F5	#N/A	#N/A	#N/A	#N/A	#N/A
RAB11FIP2	#N/A	#N/A	#N/A	#N/A	#N/A
FAM63B	#N/A	#N/A	#N/A	#N/A	#N/A
KDM4A	#N/A	#N/A	#N/A	#N/A	#N/A
C7orf43	#N/A	#N/A	#N/A	#N/A	#N/A
CLSPN	#N/A	#N/A	#N/A	#N/A	#N/A
GRAMD3	#N/A	#N/A	#N/A	#N/A	#N/A
RAB1A	#N/A	#N/A	#N/A	#N/A	#N/A
PPARA	#N/A	#N/A	#N/A	#N/A	#N/A
WDR43	#N/A	#N/A	#N/A	#N/A	#N/A
FAM72A	#N/A	#N/A	#N/A	#N/A	#N/A
MYD88	#N/A	#N/A	#N/A	#N/A	#N/A
FAM46A	#N/A	#N/A	#N/A	#N/A	#N/A
H3F3C	#N/A	#N/A	#N/A	#N/A	#N/A
DCAF15	#N/A	#N/A	#N/A	#N/A	#N/A
NECAP1	#N/A	#N/A	#N/A	#N/A	#N/A
MYO1D	#N/A	#N/A	#N/A	#N/A	#N/A
DERL2	#N/A	#N/A	#N/A	#N/A	#N/A
ANKRD13A	#N/A	#N/A	#N/A	#N/A	#N/A
PAN3	#N/A	#N/A	#N/A	#N/A	#N/A
MCOLN1	#N/A	#N/A	#N/A	#N/A	#N/A
PAPD4	#N/A	#N/A	#N/A	#N/A	#N/A
MARK3	#N/A	#N/A	#N/A	#N/A	#N/A
RP2	#N/A	#N/A	#N/A	#N/A	#N/A
C17orf53	#N/A	#N/A	#N/A	#N/A	#N/A
MARVELD2	#N/A	#N/A	#N/A	#N/A	#N/A
HCFC2	#N/A	#N/A	#N/A	#N/A	#N/A
ICAM1	#N/A	#N/A	#N/A	#N/A	#N/A
AMDHD2	#N/A	#N/A	#N/A	#N/A	#N/A
GGT5	#N/A	#N/A	#N/A	#N/A	#N/A
MZT2B	#N/A	#N/A	#N/A	#N/A	#N/A
IFI30	#N/A	#N/A	#N/A	#N/A	#N/A
SHISA4	#N/A	#N/A	#N/A	#N/A	#N/A
CDCA4	#N/A	#N/A	#N/A	#N/A	#N/A
CCNT2	#N/A	#N/A	#N/A	#N/A	#N/A
OXSR1	#N/A	#N/A	#N/A	#N/A	#N/A
PASK	#N/A	#N/A	#N/A	#N/A	#N/A
FUOM	#N/A	#N/A	#N/A	#N/A	#N/A
ZFP91	#N/A	#N/A	#N/A	#N/A	#N/A
APOPT1	#N/A	#N/A	#N/A	#N/A	#N/A
AKIP1	#N/A	#N/A	#N/A	#N/A	#N/A
LONRF1	#N/A	#N/A	#N/A	#N/A	#N/A
DUS2	#N/A	#N/A	#N/A	#N/A	#N/A
IFITM1	#N/A	#N/A	#N/A	#N/A	#N/A
HN1	#N/A	#N/A	#N/A	#N/A	#N/A
ANXA8	#N/A	#N/A	#N/A	#N/A	#N/A
SEC23A	#N/A	#N/A	#N/A	#N/A	#N/A
MAFG	#N/A	#N/A	#N/A	#N/A	#N/A
ZC3H12A	#N/A	#N/A	#N/A	#N/A	#N/A
RRAS2	#N/A	#N/A	#N/A	#N/A	#N/A
LIMS4	#N/A	#N/A	#N/A	#N/A	#N/A
FADS3	#N/A	#N/A	#N/A	#N/A	#N/A
ATP13A3	#N/A	#N/A	#N/A	#N/A	#N/A
FAM160B1	#N/A	#N/A	#N/A	#N/A	#N/A
TRIP4	#N/A	#N/A	#N/A	#N/A	#N/A
IFITM3	#N/A	#N/A	#N/A	#N/A	#N/A
OIP5	#N/A	#N/A	#N/A	#N/A	#N/A
AGO4	#N/A	#N/A	#N/A	#N/A	#N/A
TSPAN3	#N/A	#N/A	#N/A	#N/A	#N/A
RUBCN	#N/A	#N/A	#N/A	#N/A	#N/A
LATS1	#N/A	#N/A	#N/A	#N/A	#N/A
