# Supplementary material for: Epigenetic Upregulation of MAGE-A Isoforms Promotes Breast Cancer Cell Aggressiveness
Source: Cancers (Basel). 2021 Jun 25;13(13):3176. doi: 10.3390/cancers13133176 (PMC8268034; doi:10.3390/cancers13133176)
Supplement: Supplementary file 1 [file cancers-13-03176-s001.zip › cancers-1194237-supplementary/supplementary figures_062421/SuppleTable4.xlsx]

## Sheet: Sheet1
TableS4. Enrichment of H3K4me3 at MAGEA12-signature gene loci
gene	chr	start	end	MDAMB468	SKBR3	MDAMB231	MCF7	high	low	FC
MAGEA6	chrX	151867549	151867733	5.5	3.3	0	0	4.4	0	#DIV/0!
MAGEA12	chrX	151902490	151902696	12.98	9.3	0	0.2	11.14	0.1	111.4
HMGB1	chr13	31060960	31061331	54.35	74.1	0.54	1.8	64.225	1.17	54.8932
RHOV	chr15	41165435	41165636	20.68	47.1	0.72	2.79	33.89	1.755	19.3105
SGPP1	chr14	64215760	64215983	5.06	12	0.18	0.8	8.53	0.49	17.4082
TPST2	chr22	26964608	26964802	21.12	31.2	1.81	1.4	26.16	1.605	16.2991
GPR137B	chr1	236314146	236314340	3.08	42.9	0.18	3.19	22.99	1.685	13.6439
S100A9	chr1	153330758	153331073	40.04	45	0.72	7.38	42.52	4.05	10.4988
PPP1R14C	chr6	150463836	150464030	3.52	16.2	0.18	2	9.86	1.09	9.04587
NEURL3	chr2	97173670	97173864	13.86	4.8	0.9	1.8	9.33	1.35	6.91111
NET1	chr10	5508120	5508314	29.04	80.1	4.52	11.57	54.57	8.045	6.7831
BMF	chr15	40401388	40401582	9.68	36.3	2.53	4.99	22.99	3.76	6.11436
CPA4	chr7	129948102	129948296	3.3	35.7	0.72	5.79	19.5	3.255	5.99078
WNT4	chr1	22469359	22469569	14.96	18.6	1.27	4.39	16.78	2.83	5.92933
CP	chr3	148939342	148939526	17.38	0.3	0.36	2.79	8.84	1.575	5.6127
CDKN2B	chr9	22008872	22009148	36.08	42.3	0	14.57	39.19	7.285	5.37955
GRHL3	chr1	24646006	24646226	16.5	18	1.45	4.99	17.25	3.22	5.35714
GNE	chr9	36276607	36276791	6.38	2.4	1.27	0.4	4.39	0.835	5.25749
FBLN1	chr22	45898813	45899045	15.4	52.5	0.54	12.57	33.95	6.555	5.17925
CD82	chr11	44587267	44587681	62.93	88.21	24.41	4.79	75.57	14.6	5.17603
HOXC11	chr12	54367422	54367759	45.1	111.61	0.54	30.73	78.355	15.635	5.01151
PRRG4	chr11	32851395	32851740	36.74	73.2	11.21	11.77	54.97	11.49	4.78416
ST6GAL1	chr3	186648437	186648867	27.28	19.8	4.16	5.79	23.54	4.975	4.73166
LRRC8B	chr1	89990494	89990949	74.59	104.11	14.46	24.74	89.35	19.6	4.55867
RHPN2	chr19	33554837	33555047	25.08	59.7	4.52	15.96	42.39	10.24	4.13965
RAB20	chr13	111214267	111214524	55.45	124.51	20.25	23.94	89.98	22.095	4.07241
CACNG4	chr17	64960826	64961084	0.88	64.2	0.36	15.76	32.54	8.06	4.03722
MARVELD2	chr5	68711318	68711522	26.62	77.7	4.52	21.55	52.16	13.035	4.00153
OCLN	chr5	68788543	68788915	48.62	95.41	4.88	31.52	72.015	18.2	3.95687
EFNA1	chr1	155100413	155100676	72.39	97.21	13.56	29.33	84.8	21.445	3.9543
AKTIP	chr16	53536605	53536897	42.24	57.9	8.68	18.76	50.07	13.72	3.64942
TMPRSS2	chr21	42879635	42880003	53.91	36	1.45	24.34	44.955	12.895	3.48623
WLS	chr1	68696948	68697157	16.5	9.6	6.15	1.6	13.05	3.875	3.36774
LPCAT2	chr16	55543071	55543455	62.05	43.2	11.57	20.95	52.625	16.26	3.23647
RNF144B	chr6	18387659	18388001	49.72	60.3	25.49	9.58	55.01	17.535	3.13715
PIK3R3	chr1	46597755	46597939	34.54	38.4	13.02	10.38	36.47	11.7	3.11709
PLEKHA1	chr10	124133603	124133859	8.14	9.9	3.07	2.79	9.02	2.93	3.0785
KLF11	chr2	10197433	10197672	15.84	39	8.32	9.98	27.42	9.15	2.99672
TP53I11	chr11	44971517	44971740	33.22	35.1	11.21	11.97	34.16	11.59	2.94737
MBNL2	chr13	97876254	97876563	61.83	60	27.84	14.17	60.915	21.005	2.90002
MYD88	chr3	38180193	38180464	23.1	213.91	29.47	58.46	118.505	43.965	2.69544
VCL	chr10	75757317	75757511	51.05	47.7	17.36	19.55	49.375	18.455	2.67543
RSRP1	chr1	25594117	25594330	9.9	11.4	1.27	6.78	10.65	4.025	2.64596
MYO1D	chr17	31203781	31204100	36.52	40.2	8.86	20.15	38.36	14.505	2.64461
KLF4	chr9	110400385	110400592	3.74	10.2	0.72	4.59	6.97	2.655	2.62524
CXADR	chr21	18885375	18885740	59.19	60.3	16.63	30.73	59.745	23.68	2.52302
PDIA6	chr2	10953181	10953365	20.68	24.9	7.05	11.37	22.79	9.21	2.47448
ACLY	chr17	40074767	40075155	52.15	288.92	64.36	73.82	170.535	69.09	2.4683
TUBGCP3	chr13	113242011	113242354	181.08	229.81	80.81	94.77	205.445	87.79	2.34019
TINAGL1	chr1	32042403	32042832	54.35	76.8	36.7	19.35	65.575	28.025	2.33988
SKAP2	chr7	26903864	26904104	32.12	89.71	34.71	18.56	60.915	26.635	2.28703
ST3GAL4	chr11	126286642	126286881	36.08	20.7	25.31	0.6	28.39	12.955	2.19143
FA2H	chr16	74808300	74808620	13.64	33.3	2.53	18.95	23.47	10.74	2.18529
APOL6	chr22	36044511	36044796	63.15	38.4	45.56	2.59	50.775	24.075	2.10903
DNAJC19	chr3	180707708	180707914	6.16	15.3	5.6	4.59	10.73	5.095	2.10599
NCOA7	chr6	126240438	126240815	49.5	21	24.59	9.18	35.25	16.885	2.08765
CNIH2	chr11	66045705	66045974	10.34	39.3	4.88	18.95	24.82	11.915	2.08309
BIRC3	chr11	102139766	102140018	8.36	10.8	6.87	2.59	9.58	4.73	2.02537
SLC2A8	chr9	130158775	130159014	7.7	20.1	4.52	9.58	13.9	7.05	1.97163
CLDN23	chr8	8558966	8559160	7.26	15.6	8.86	2.79	11.43	5.825	1.96223
IPMK	chr10	60027055	60027353	47.52	74.4	26.21	37.11	60.96	31.66	1.92546
KCNC4	chr1	110753027	110753360	25.96	66.6	15.73	32.52	46.28	24.125	1.91834
DAZAP2	chr12	51632168	51632363	12.32	24.6	8.68	10.77	18.46	9.725	1.8982
PPARA	chr22	46545960	46546219	13.64	14.4	6.69	8.18	14.02	7.435	1.88568
VLDLR	chr9	2621815	2622054	25.52	5.7	3.07	13.57	15.61	8.32	1.8762
ATP1B1	chr1	169075138	169075348	38.06	72.3	22.06	37.71	55.18	29.885	1.84641
SLC16A2	chrX	73641394	73641828	9.46	39.9	5.06	21.75	24.68	13.405	1.8411
RASA2	chr3	141206019	141206423	96.37	146.71	53.15	80.21	121.54	66.68	1.82274
IFI30	chr19	18284809	18285141	27.5	35.1	14.82	20.75	31.3	17.785	1.75991
FAAH	chr1	46860003	46860246	16.72	48.9	3.98	33.52	32.81	18.75	1.74987
CASD1	chr7	94138974	94139216	29.26	125.41	32.72	57.86	77.335	45.29	1.70755
LONRF1	chr8	12613221	12613436	10.56	15.9	8.32	7.38	13.23	7.85	1.68535
HMGCR	chr5	74632366	74632653	34.1	54	22.06	30.33	44.05	26.195	1.68162
PASK	chr2	242088506	242088845	24.42	39.6	10.12	28.33	32.01	19.225	1.66502
PTGFRN	chr1	117453048	117453287	34.76	43.8	0.9	46.29	39.28	23.595	1.66476
C1GALT1	chr7	7222372	7222798	55.67	189.01	71.95	75.82	122.34	73.885	1.65582
MAP3K8	chr10	30723121	30723415	54.79	32.4	16.27	36.91	43.595	26.59	1.63953
B4GALT5	chr20	48329939	48330314	87.57	255.32	96.9	113.73	171.445	105.315	1.62793
RBL2	chr16	53468539	53468826	54.79	90.61	32	58.26	72.7	45.13	1.6109
OXSR1	chr3	38207132	38207371	17.6	148.51	42.67	60.65	83.055	51.66	1.60772
SMIM13	chr6	11093554	11093764	33	64.8	45.2	15.76	48.9	30.48	1.60433
CEP162	chr6	84937023	84937268	9.02	13.2	6.69	7.38	11.11	7.035	1.57925
CCDC136	chr7	128431149	128431409	13.42	34.8	14.1	16.76	24.11	15.43	1.56254
SECTM1	chr17	80297258	80297542	11.22	72.6	35.07	19.15	41.91	27.11	1.54592
LGALSL	chr2	64681664	64681926	51.71	53.1	41.22	26.94	52.405	34.08	1.53771
RNASET2	chr6	167369727	167370011	6.82	39.3	10.12	20.35	23.06	15.235	1.51362
SAMD10	chr20	62610609	62610922	26.62	138.91	37.96	71.43	82.765	54.695	1.51321
SNN	chr16	11762382	11762766	16.28	45.3	12.11	28.73	30.79	20.42	1.50784
IFNGR1	chr6	137540189	137540492	77.89	72.9	35.07	65.84	75.395	50.455	1.4943
SLC1A3	chr5	36690226	36690471	32.12	9.9	10.67	17.76	21.01	14.215	1.47802
UBA6	chr4	68566543	68566799	29.92	53.4	29.65	26.94	41.66	28.295	1.47234
IDI1	chr10	1094535	1094774	44	69	29.83	48.08	56.5	38.955	1.45039
UBE2Q1	chr1	154530768	154531037	107.15	160.81	70.69	114.13	133.98	92.41	1.44984
RAB31	chr18	9708518	9708858	12.32	85.51	45.38	22.95	48.915	34.165	1.43173
SCML2	chrX	18372211	18372546	17.82	22.2	14.28	13.77	20.01	14.025	1.42674
NECAP1	chr12	8234920	8235182	19.36	49.2	16.45	32.12	34.28	24.285	1.41157
NRBF2	chr10	64893246	64893546	77.45	82.5	59.48	54.67	79.975	57.075	1.40123
HOXC13	chr12	54332767	54333157	40.26	114.91	0.54	110.54	77.585	55.54	1.39692
ENOX1	chr13	44360690	44361185	4.84	72	25.13	30.13	38.42	27.63	1.39052
MEX3C	chr18	48723354	48723645	51.05	73.2	38.69	51.08	62.125	44.885	1.38409
SNAPC3	chr9	15422398	15422592	22.44	33.6	7.59	33.12	28.02	20.355	1.37657
IRF1	chr5	131832319	131832688	42.9	56.4	33.81	38.91	49.65	36.36	1.36551
STARD4	chr5	110848570	110848848	18.92	50.1	34.17	16.76	34.51	25.465	1.35519
SPAG1	chr8	101225332	101225571	62.27	60.9	25.85	65.04	61.585	45.445	1.35515
TOR2A	chr9	130497320	130497559	53.91	98.11	45.02	67.84	76.01	56.43	1.34698
PPM1H	chr12	63328391	63328620	26.4	41.7	2.89	47.69	34.05	25.29	1.34638
RNF38	chr9	36400115	36400339	16.5	29.1	15.55	18.36	22.8	16.955	1.34474
TRIB1	chr8	126464143	126464337	13.42	26.1	9.04	20.35	19.76	14.695	1.34468
SH2D4A	chr8	19171504	19172023	58.75	94.51	63.64	51.28	76.63	57.46	1.33362
ADAM17	chr2	9695545	9695803	63.59	46.5	43.57	39.31	55.045	41.44	1.32831
GPRC5A	chr12	13044113	13044320	19.8	35.4	14.82	26.94	27.6	20.88	1.32184
EXT2	chr11	44117279	44117555	30.36	47.1	34.17	24.54	38.73	29.355	1.31937
SESTD1	chr2	180129067	180129306	39.38	39.9	21.15	39.9	39.64	30.525	1.29861
ZNF644	chr1	91487279	91487613	146.09	96.91	114.62	73.62	121.5	94.12	1.29091
TEN1	chr17	73975816	73976087	69.09	103.51	70.51	63.65	86.3	67.08	1.28652
CLIC4	chr1	25032139	25032333	12.98	17.1	15.19	8.58	15.04	11.885	1.26546
VPS4B	chr18	61089960	61090271	27.5	41.4	36.52	18.16	34.45	27.34	1.26006
PCMTD1	chr8	52811127	52811311	23.1	27.3	15.01	25.74	25.2	20.375	1.23681
WEE1	chr11	9595588	9595934	90.21	137.41	112.09	72.23	113.81	92.16	1.23492
RAP1B	chr12	69004808	69005018	31.68	56.1	30.91	40.3	43.89	35.605	1.23269
SH3BP4	chr2	235860188	235860372	14.3	52.8	32	22.55	33.55	27.275	1.23006
SLC35A4	chr5	139943694	139944140	35.42	113.41	50.98	71.23	74.415	61.105	1.21782
PAN3	chr13	28711926	28712120	28.38	32.7	22.06	28.13	30.54	25.095	1.21698
ARL15	chr5	53606650	53607022	20.68	40.8	20.07	30.93	30.74	25.5	1.20549
HCFC2	chr12	104458574	104458835	6.16	26.1	14.64	12.37	16.13	13.505	1.19437
CAPN2	chr1	223900435	223900709	48.18	162.91	114.8	63.45	105.545	89.125	1.18424
MR1	chr1	181003134	181003390	15.62	24	13.56	19.95	19.81	16.755	1.18233
CASP3	chr4	185570091	185570463	56.99	85.21	67.61	53.67	71.1	60.64	1.17249
CDC25B	chr20	3776499	3776784	53.69	125.41	78.1	75.02	89.55	76.56	1.16967
STK3	chr8	99837409	99837837	129.15	100.81	59.66	139.07	114.98	99.365	1.15715
UHMK1	chr1	162467681	162467981	74.59	94.81	76.11	72.23	84.7	74.17	1.14197
ZFP91	chr11	58346005	58346281	95.49	141.61	137.94	70.03	118.55	103.985	1.14007
ARPC5	chr1	183604340	183604688	78.77	120.61	76.65	98.56	99.69	87.605	1.13795
SLC25A44	chr1	156163305	156163535	37.62	72.3	51.16	45.89	54.96	48.525	1.13261
ZSWIM8	chr10	75545452	75545691	33	56.4	34.17	44.89	44.7	39.53	1.13079
LIMCH1	chr4	41362868	41363135	23.76	33.9	23.5	27.53	28.83	25.515	1.12992
PPP4R1	chr18	9614061	9614383	97.25	99.61	90.57	84.2	98.43	87.385	1.12639
ANKRD13A	chr12	110437299	110437574	14.74	60.9	23.68	43.5	37.82	33.59	1.12593
PHTF2	chr7	77428508	77428747	9.9	72	29.47	43.5	40.95	36.485	1.12238
NEK7	chr1	198126270	198126566	51.49	154.21	52.25	132.08	102.85	92.165	1.11593
ATG4D	chr19	10654674	10654924	71.95	62.7	57.49	63.25	67.325	60.37	1.11521
HEATR5B	chr2	37311151	37311400	25.96	39.9	23.14	36.11	32.93	29.625	1.11156
ICAM1	chr19	10380485	10380679	10.34	3.3	7.77	4.59	6.82	6.18	1.10356
AMOTL2	chr3	134092317	134092562	89.11	40.8	34.17	84.8	64.955	59.485	1.09196
RUBCN	chr3	197463433	197463710	20.9	72.6	29.47	57.06	46.75	43.265	1.08055
TNRC6A	chr16	24740716	24740900	23.76	55.2	18.08	55.27	39.48	36.675	1.07648
CNNM3	chr2	97481586	97481827	14.3	39	16.63	32.92	26.65	24.775	1.07568
AKIP1	chr11	8932777	8933049	24.64	45.6	38.33	27.14	35.12	32.735	1.07286
C1orf52	chr1	85724849	85725116	23.54	26.1	21.88	24.54	24.82	23.21	1.06937
KBTBD2	chr7	32931020	32931281	76.13	149.11	71.41	139.67	112.62	105.54	1.06708
INIP	chr9	115480016	115480356	18.7	44.7	23.68	35.91	31.7	29.795	1.06394
ZBTB34	chr9	129623218	129623457	23.98	48.3	25.85	42.1	36.14	33.975	1.06372
FAM133B	chr7	92219071	92219325	20.46	59.7	29.83	45.89	40.08	37.86	1.05864
LYPLA1	chr8	55013983	55014307	33.44	73.8	41.22	60.26	53.62	50.74	1.05676
SHISA4	chr1	201858037	201858278	8.8	11.1	10.67	8.18	9.95	9.425	1.0557
C1orf131	chr1	231376587	231376883	36.52	54.9	44.83	42.3	45.71	43.565	1.04924
SYTL4	chrX	99986626	99986972	19.58	24.3	25.31	16.56	21.94	20.935	1.04801
USP12	chr13	27745241	27745526	44.66	72.3	38.15	73.62	58.48	55.885	1.04643
ABCB10	chr1	229694056	229694396	38.72	70.8	49.35	55.47	54.76	52.41	1.04484
HES6	chr2	239148331	239148598	12.98	38.4	14.28	34.92	25.69	24.6	1.04431
TET3	chr2	74212110	74212357	51.71	91.51	57.13	80.41	71.61	68.77	1.0413
COMMD2	chr3	149469883	149470163	46.42	15.6	16.81	43.3	31.01	30.055	1.03178
HIST1H2BK	chr6	27113517	27113770	50.39	77.1	70.69	53.67	63.745	62.18	1.02517
RAB1A	chr2	65357635	65357892	35.64	49.2	43.93	39.7	42.42	41.815	1.01447
BTF3L4	chr1	52522073	52522314	45.32	57.9	52.43	49.48	51.61	50.955	1.01285
QSER1	chr11	32914702	32915017	67.77	66.9	61.11	72.43	67.335	66.77	1.00846
CMTM6	chr3	32543994	32544249	28.82	43.8	34.17	38.11	36.31	36.14	1.0047
IFITM1	chr11	314040	314288	12.54	0.6	4.52	8.58	6.57	6.55	1.00305
GNAQ	chr9	80646479	80646703	22.44	48.3	17.72	54.67	35.37	36.195	0.977207
CKB	chr14	103988851	103989090	1.32	17.1	12.29	6.58	9.21	9.435	0.976153
WDR82	chr3	52312857	52313051	28.38	23.1	26.39	26.74	25.74	26.565	0.968944
JAK1	chr1	65431758	65432010	22.22	43.2	25.31	42.3	32.71	33.805	0.967608
TNFAIP8	chr5	118604024	118604254	16.72	42	35.61	25.14	29.36	30.375	0.966584
CNOT6	chr5	179921581	179921980	90.21	98.11	54.96	140.26	94.16	97.61	0.964655
AGO4	chr1	36273913	36274281	35.42	53.7	46.1	46.49	44.56	46.295	0.962523
CLSPN	chr1	36235243	36235492	38.5	34.2	43.57	32.12	36.35	37.845	0.960497
ADSS	chr1	244614713	244615095	88.89	90.01	87.32	99.36	89.45	93.34	0.958324
GRK5	chr10	120967340	120967645	19.58	15	13.56	22.55	17.29	18.055	0.957629
KRT80	chr12	52546188	52546382	33	35.1	35.07	36.51	34.05	35.79	0.951383
PGM1	chr1	64059066	64059303	26.4	27.9	27.84	29.33	27.15	28.585	0.949799
MAP3K1	chr5	56112068	56112262	28.38	50.7	29.65	54.67	39.54	42.16	0.937856
ZC3H12A	chr1	37940250	37940632	88.23	93.01	61.29	132.08	90.62	96.685	0.937271
DTX3L	chr3	122283202	122283473	65.79	21.3	40.5	52.67	43.545	46.585	0.934743
FAM49B	chr8	131028298	131028612	67.33	95.11	61.83	112.73	81.22	87.28	0.930568
MFSD1	chr3	158519956	158520201	20.24	27.3	20.97	30.13	23.77	25.55	0.930333
ANKRD46	chr8	101571574	101571855	62.27	50.1	32	88.79	56.185	60.395	0.930292
CDKN2AIP	chr4	184365966	184366439	47.96	69.3	78.64	48.28	58.63	63.46	0.923889
SLC35D2	chr9	99145673	99145947	30.14	32.4	27.12	41.7	31.27	34.41	0.908747
HIPK3	chr11	33278976	33279250	83.83	116.11	97.99	122.91	99.97	110.45	0.905115
OIP5	chr15	41624425	41624688	29.48	67.2	52.07	55.27	48.34	53.67	0.900689
AACS	chr12	125550036	125550275	13.2	28.2	13.74	32.72	20.7	23.23	0.891089
ELOVL4	chr6	80656732	80656942	2.42	4.8	0.54	7.58	3.61	4.06	0.889163
KDM4A	chr1	44115211	44115450	21.56	31.5	21.69	38.11	26.53	29.9	0.887291
SLC19A2	chr1	169454700	169454965	40.26	66.6	58.03	62.45	53.43	60.24	0.886952
ZMPSTE24	chr1	40723978	40724281	41.8	33.9	47.55	38.51	37.85	43.03	0.879619
XRN2	chr20	21283623	21283807	22.44	87.91	48.45	78.21	55.175	63.33	0.87123
MCOLN1	chr19	7587587	7587853	9.24	15.9	16.99	11.97	12.57	14.48	0.868094
ZNF580	chr19	56146489	56146793	25.52	65.1	49.9	55.27	45.31	52.585	0.861653
TMA16	chr4	164415339	164415554	23.1	34.5	26.58	40.3	28.8	33.44	0.861244
TRIM24	chr7	138145473	138145778	42.02	58.8	46.64	70.43	50.41	58.535	0.861194
MB21D2	chr3	192635611	192636042	41.36	70.5	41.94	88.19	55.93	65.065	0.859602
E2F3	chr6	20402742	20402998	127.39	110.71	122.21	155.03	119.05	138.62	0.858823
BRMS1L	chr14	36295651	36295890	29.92	73.2	52.07	68.44	51.56	60.255	0.855697
TLK1	chr2	172017127	172017337	43.34	49.2	45.74	62.65	46.27	54.195	0.853769
TBC1D8	chr2	101767244	101767578	49.72	72.9	45.74	98.16	61.31	71.95	0.85212
RFK	chr9	79008961	79009231	29.04	73.5	49.35	71.83	51.27	60.59	0.846179
UBE2V2	chr8	48921071	48921310	32.34	85.21	45.38	94.17	58.775	69.775	0.84235
PIM2	chrX	48776551	48776745	3.3	6	5.06	5.99	4.65	5.525	0.841629
LATS1	chr6	150038851	150039178	52.37	114.91	66.71	132.48	83.64	99.595	0.839801
YARS2	chr12	32908463	32908749	37.62	75.9	52.97	82.4	56.76	67.685	0.838591
MED15	chr22	20861957	20862200	33	75.9	53.87	76.22	54.45	65.045	0.837113
EGLN3	chr14	34419632	34420241	36.3	87.61	20.07	128.09	61.955	74.08	0.836326
SECISBP2	chr9	91934058	91934308	14.96	18.3	26.21	13.57	16.63	19.89	0.836099
YTHDF3	chr8	64081226	64081701	65.13	153.01	82.98	178.37	109.07	130.675	0.834666
GGT5	chr22	24640469	24640708	16.5	11.4	28.74	4.79	13.95	16.765	0.832091
RCOR1	chr14	103059794	103060033	20.02	26.7	17.17	39.11	23.36	28.14	0.830135
ACER2	chr9	19409110	19409434	9.9	19.8	8.32	27.53	14.85	17.925	0.828452
SLC35F6	chr2	26987209	26987474	67.77	54.9	47.91	101.16	61.335	74.535	0.822902
EIF3J	chr15	44829479	44829849	45.76	87.31	69.6	92.58	66.535	81.09	0.820508
MALT1	chr18	56338248	56338461	14.52	25.8	26.03	23.34	20.16	24.685	0.81669
RP2	chrX	46696603	46696885	14.96	29.4	30.01	24.94	22.18	27.475	0.807279
CAPZA1	chr1	113162529	113162792	71.73	84.31	88.4	104.95	78.02	96.675	0.807034
MDK	chr11	46402288	46402539	14.3	8.7	8.86	19.75	11.5	14.305	0.803915
RAB40B	chr17	80656254	80656538	12.32	21	8.86	32.72	16.66	20.79	0.801347
UBE2F	chr2	238875749	238876277	39.82	36.9	39.41	56.46	38.36	47.935	0.80025
RBMS1	chr2	161349673	161349914	43.12	53.1	42.67	77.61	48.11	60.14	0.799967
CCT8	chr21	30446216	30446430	22.22	24.6	29.65	28.93	23.41	29.29	0.799249
SOCS3	chr17	76349094	76349338	9.02	9	7.05	15.56	9.01	11.305	0.796992
PLEKHA3	chr2	179345393	179345749	23.54	26.4	29.83	33.12	24.97	31.475	0.793328
BACH1	chr21	30671292	30671635	50.83	77.1	89.85	72.43	63.965	81.14	0.788329
VAMP3	chr1	7831432	7831692	18.48	27.9	27.48	31.92	23.19	29.7	0.780808
REEP3	chr10	65280765	65280949	47.74	43.5	57.13	60.06	45.62	58.595	0.778565
OSR2	chr8	99956724	99957007	33.44	42.9	18.8	79.41	38.17	49.105	0.777314
NFKBIA	chr14	35872676	35872915	13.86	48.6	31.28	49.28	31.23	40.28	0.775323
USP46	chr4	53524994	53525256	21.12	48	39.59	49.88	34.56	44.735	0.772549
MED10	chr5	6378324	6378568	42.9	46.2	53.33	62.05	44.55	57.69	0.772231
ODC1	chr2	10588139	10588461	60.29	64.8	72.49	89.59	62.545	81.04	0.771779
PRKCE	chr2	45877818	45878088	53.47	70.2	42.48	117.92	61.835	80.2	0.77101
RNF138	chr18	29672897	29673154	26.62	44.4	39.59	52.87	35.51	46.23	0.768116
IL6ST	chr5	55290518	55290778	37.4	62.1	60.38	69.23	49.75	64.805	0.767688
ITGB4	chr17	73717595	73717845	21.78	58.5	11.21	94.77	40.14	52.99	0.757501
ELOVL7	chr5	60139559	60140002	18.26	18.3	10.67	37.71	18.28	24.19	0.755684
MAFG	chr17	79885014	79885318	31.24	89.41	69.42	90.98	60.325	80.2	0.752182
ANXA2	chr15	60689876	60690133	58.31	63.9	59.48	103.35	61.105	81.415	0.750537
PIKFYVE	chr2	209131021	209131288	34.32	32.1	39.95	48.88	33.21	44.415	0.74772
RMND5A	chr2	86947469	86947847	24.42	43.5	31.28	59.86	33.96	45.57	0.745227
LSM11	chr5	157170821	157171273	51.27	71.7	80.09	85	61.485	82.545	0.744866
RNF19B	chr1	33429577	33429833	9.68	14.4	7.05	25.54	12.04	16.295	0.738877
RAB21	chr12	72148778	72149048	25.52	67.2	38.33	87.79	46.36	63.06	0.735173
NCBP2	chr3	196668773	196669168	59.63	86.71	68.34	130.89	73.17	99.615	0.734528
MXD1	chr2	70141377	70141622	51.49	63.6	62.73	93.98	57.545	78.355	0.734414
DCAF15	chr19	14063378	14063588	32.34	36.3	42.67	51.28	34.32	46.975	0.730601
ANP32E	chr1	150186065	150186277	16.06	10.5	15.73	20.75	13.28	18.24	0.72807
E2F6	chr2	11622982	11623313	28.38	25.2	16.99	56.86	26.79	36.925	0.725525
TRIP4	chr15	64680114	64680357	14.52	22.2	10.67	40.1	18.36	25.385	0.723262
IFITM2	chr11	308137	308376	5.28	5.4	7.05	7.78	5.34	7.415	0.720162
TMEM170A	chr16	75497910	75498330	36.96	42.6	24.23	87.19	39.78	55.71	0.714055
KTN1	chr14	56066342	56066581	12.54	12	19.16	15.96	12.27	17.56	0.698747
SLC20A1	chr2	113403600	113404019	66.45	123.31	113.71	161.21	94.88	137.46	0.690237
SENP5	chr3	196594887	196595300	43.56	63.9	58.21	97.57	53.73	77.89	0.689819
STRN3	chr14	31495223	31495504	47.96	105.61	84.43	138.87	76.785	111.65	0.68773
E2F5	chr8	86089464	86089666	32.56	15.6	19.89	50.48	24.08	35.185	0.684383
DERL2	chr17	5389180	5389432	19.58	29.4	35.07	36.71	24.49	35.89	0.682363
AIDA	chr1	222885226	222885481	18.04	28.8	38.15	30.53	23.42	34.34	0.682003
LAMA5	chr20	60941840	60942089	35.2	158.71	52.07	234.24	96.955	143.155	0.677273
C17orf53	chr17	42219411	42219663	29.26	27	48.81	35.12	28.13	41.965	0.670321
ACAP2	chr3	195163254	195163543	42.46	59.4	54.6	98.76	50.93	76.68	0.664189
CCNT2	chr2	135676499	135676740	45.1	64.2	75.39	90.38	54.65	82.885	0.659347
PPP3CC	chr8	22298905	22299184	33.66	7.5	38.87	23.94	20.58	31.405	0.65531
SCD	chr10	102106480	102106674	31.9	34.2	39.05	63.25	33.05	51.15	0.646139
FYTTD1	chr3	197477031	197477354	22.44	55.5	36.16	85.6	38.97	60.88	0.640112
TMSB4X	chrX	12993876	12994070	29.04	8.1	24.59	33.52	18.57	29.055	0.639133
CCND1	chr11	69457423	69457633	42.46	65.4	63.46	105.95	53.93	84.705	0.63668
RHOBTB3	chr5	95066943	95067400	8.14	131.71	114.44	106.74	69.925	110.59	0.63229
ELF4	chrX	129244242	129244501	41.14	46.5	51.89	86.99	43.82	69.44	0.631048
ITGAV	chr2	187454859	187455278	56.77	95.71	72.31	174.18	76.24	123.245	0.618605
CRIM1	chr2	36583094	36583498	83.17	64.2	70.51	168.8	73.685	119.655	0.615812
FERMT2	chr14	53418106	53418389	34.98	87.61	91.48	108.14	61.295	99.81	0.614117
SNX24	chr5	122181349	122181611	19.36	46.2	57.49	51.08	32.78	54.285	0.60385
CYB561	chr17	61523262	61523704	40.7	159.91	36.7	295.89	100.305	166.295	0.603175
CERK	chr22	47133740	47134062	22.44	32.4	40.86	50.48	27.42	45.67	0.600394
FUOM	chr10	135171232	135171479	1.1	12.3	0.54	21.95	6.7	11.245	0.59582
EPHA2	chr1	16482070	16482430	46.64	85.51	83.7	138.27	66.075	110.985	0.595351
BBX	chr3	107243838	107244125	42.9	9.6	62.19	26.14	26.25	44.165	0.594362
MARK3	chr14	103852000	103852270	30.14	58.2	50.26	99.16	44.17	74.71	0.591219
MCL1	chr1	150551553	150551823	96.81	104.11	89.13	253.59	100.46	171.36	0.586251
GADD45A	chr1	68151277	68151541	32.56	56.7	52.43	100.76	44.63	76.595	0.582675
F2RL1	chr5	76114939	76115421	24.86	58.5	75.57	68.24	41.68	71.905	0.579654
GLIS2	chr16	4366250	4366699	22	70.8	36.16	126.1	46.4	81.13	0.571922
CDCA4	chr14	105487875	105488069	20.46	40.8	49.9	57.26	30.63	53.58	0.571669
DDX52	chr17	36003143	36003407	23.54	21.6	54.05	26.34	22.57	40.195	0.561513
H3F3B	chr17	73775312	73775496	27.06	43.5	20.07	106.15	35.28	63.11	0.559024
PRKAB1	chr12	120105872	120106191	33.22	39.3	61.65	68.44	36.26	65.045	0.55746
PHF6	chrX	133507469	133507715	21.12	26.4	37.06	48.28	23.76	42.67	0.556831
ARMC8	chr3	137906447	137906736	56.11	36.3	65.99	100.56	46.205	83.275	0.554848
ATP13A3	chr3	194207070	194207454	59.41	89.11	87.68	180.17	74.26	133.925	0.554489
RRAS2	chr11	14380373	14380612	21.78	42.6	48.81	67.84	32.19	58.325	0.551907
ATMIN	chr16	81069691	81070093	27.72	38.7	31.28	89.39	33.21	60.335	0.550427
MAD2L2	chr1	11740810	11741172	21.34	28.5	43.03	49.48	24.92	46.255	0.538753
STAM	chr10	17686278	17686580	20.68	42	62.01	54.67	31.34	58.34	0.537196
SMIM20	chr4	25915835	25916245	29.26	27.6	55.68	50.48	28.43	53.08	0.535607
TMX1	chr14	51707039	51707314	25.52	53.1	80.45	69.63	39.31	75.04	0.523854
IFITM3	chr11	320432	320821	23.54	6.9	28.56	29.73	15.22	29.145	0.522217
CBFB	chr16	67063255	67063580	31.24	54.6	64	107.74	42.92	85.87	0.499825
AMDHD2	chr16	2570656	2570957	15.4	27.3	20.07	65.84	21.35	42.955	0.497032
PYGL	chr14	51411247	51411516	12.32	29.4	38.51	45.49	20.86	42	0.496667
NAIF1	chr9	130829906	130830164	45.32	54.9	92.56	109.54	50.11	101.05	0.495893
WDR43	chr2	29117657	29117948	64.91	63.9	82.62	177.57	64.405	130.095	0.495061
OAF	chr11	120081801	120082137	18.92	22.5	43.75	40.7	20.71	42.225	0.490468
NFATC3	chr16	68119497	68119767	22.44	27.6	26.58	76.02	25.02	51.3	0.487719
ANXA3	chr4	79472867	79473222	56.11	24.3	110.64	54.67	40.205	82.655	0.486419
FAM160B1	chr10	116581631	116581896	49.28	53.7	96.18	116.32	51.49	106.25	0.484612
PML	chr15	74287165	74287429	18.48	21.9	31.64	51.88	20.19	41.76	0.483477
SMAD6	chr15	66995792	66996104	18.7	73.5	14.64	177.57	46.1	96.105	0.479684
KIF18B	chr17	43023985	43024249	10.34	5.1	21.88	10.57	7.72	16.225	0.475809
SEC23A	chr14	39572780	39572974	6.82	16.5	23.68	25.34	11.66	24.51	0.475724
MZT2B	chr2	130939838	130940095	16.72	33.6	43.03	64.05	25.16	53.54	0.469929
E2F4	chr16	67226214	67226571	31.46	37.8	44.11	104.55	34.63	74.33	0.465895
RAB11FIP2	chr10	119806572	119806766	7.7	7.8	9.94	23.34	7.75	16.64	0.465745
CSTB	chr21	45195874	45196194	43.34	38.4	45.2	132.88	40.87	89.04	0.459007
TMOD3	chr15	52121912	52122284	41.36	108.91	56.04	272.75	75.135	164.395	0.457039
GLO1	chr6	38670556	38670795	30.14	29.4	77.01	56.66	29.77	66.835	0.445425
TOMM6	chr6	41754529	41754902	25.96	47.1	100.88	63.65	36.53	82.265	0.444053
FADS3	chr11	61658581	61658931	12.54	23.1	32.9	48.88	17.82	40.89	0.435803
MTMR9	chr8	11142407	11142725	9.46	13.8	32.72	21.15	11.63	26.935	0.43178
C12orf75	chr12	105724545	105724931	7.92	29.4	35.8	52.08	18.66	43.94	0.42467
PARD6B	chr20	49377849	49378059	25.3	111.31	24.04	304.47	68.305	164.255	0.415847
MYO1B	chr2	192110169	192110579	33.22	15.6	49.54	70.83	24.41	60.185	0.405583
DUS2	chr16	68057261	68057445	12.54	17.1	28.2	45.49	14.82	36.845	0.402226
NCOA3	chr20	46205136	46205330	9.02	23.4	3.07	77.61	16.21	40.34	0.401834
SAMD4A	chr14	55119673	55119912	34.76	7.8	76.29	30.93	21.28	53.61	0.396941
SHOC2	chr10	112679479	112679949	38.28	21.6	60.56	91.38	29.94	75.97	0.394103
ZSWIM6	chr5	60628208	60628513	29.7	24	49.72	87.79	26.85	68.755	0.390517
HES2	chr1	6479625	6479975	3.52	13.2	17.9	25.74	8.36	21.82	0.383135
TSPAN3	chr15	77363119	77363358	21.34	34.2	41.94	103.55	27.77	72.745	0.381744
FAM72A	chr1	206137456	206137739	7.04	7.5	8.68	30.13	7.27	19.405	0.374646
TGFBR2	chr3	30648247	30648504	36.96	40.5	108.65	111.93	38.73	110.29	0.351165
GNG10	chr9	114423999	114424274	11.88	27.6	41.94	77.02	19.74	59.48	0.331876
DCAF7	chr17	61628016	61628342	24.64	65.7	71.23	253.79	45.17	162.51	0.277952
SAA2	chr11	18268517	18268756	0.88	2.7	12.47	1.4	1.79	6.935	0.258111
ABCC4	chr13	95953351	95953653	13.64	4.2	28.2	42.7	8.92	35.45	0.251622
HEG1	chr3	124774258	124774637	11.22	18	47.73	70.23	14.61	58.98	0.247711
TUBB6	chr18	12308282	12308589	31.68	9.9	73.94	93.98	20.79	83.96	0.247618
EIF5A2	chr3	170625892	170626235	12.1	14.7	41.04	69.23	13.4	55.135	0.24304
FUT8	chr14	65879821	65880064	6.82	16.2	33.99	61.45	11.51	47.72	0.241199
CCNJ	chr10	97803381	97803703	28.82	5.1	65.44	87.19	16.96	76.315	0.222237
CDKN1A	chr6	36646596	36646806	4.84	13.5	26.58	64.05	9.17	45.315	0.202361
PI4K2A	chr10	99400593	99400916	13.64	5.7	32.36	71.83	9.67	52.095	0.185622
LOXL2	chr8	23261183	23261447	5.06	1.5	18.62	30.53	3.28	24.575	0.133469
TIMP1	chrX	47441820	47442089	8.8	2.1	43.75	38.51	5.45	41.13	0.132507
IFIT5	chr10	91174571	91174863	8.36	6	39.59	78.81	7.18	59.2	0.121284
RPS6KB1	chr17	57970616	57970930	25.96	29.7	52.07	904.63	27.83	478.35	0.0581792
